# Supplementary material for: Multi-Omics Analysis Revealed Increased De Novo Synthesis of Serine and Lower Activity of the Methionine Cycle in Breast Cancer Cell Lines
Source: Molecules. 2023 Jun 3;28(11):4535. doi: 10.3390/molecules28114535 (PMC10254915; doi:10.3390/molecules28114535)
Supplement: Supplementary file 1 [file molecules-28-04535-s001.zip]

Archive with 7 entries (7 files):
- Code1.txt
- Code2.txt
- Supplementary Figure S1.pdf
- Supplementary File S1.xlsx
- Supplementary File S2.xlsx
- Supplementary file S3.xlsx
- Supplementary File S4.xlsx
