# Supplementary material for: Multi-Omics Analysis Revealed Increased De Novo Synthesis of Serine and Lower Activity of the Methionine Cycle in Breast Cancer Cell Lines
Source: Molecules. 2023 Jun 3;28(11):4535. doi: 10.3390/molecules28114535 (PMC10254915; doi:10.3390/molecules28114535)
Supplement: Supplementary file 1 [file molecules-28-04535-s001.zip › Supplementary File S1.xlsx]

## Sheet: Data
	mcf10-1	mcf10-2	mcf10-3	mcf7-1	mcf7-2	mcf7-3	bcc-1	bcc-2	bcc-3
a-Ketoglutaric acid	305000	506000	411000	387000	334000	364000	316000	375000	318000
Glycine	283000	340000	481000	395000	430000	299000	344000	299000	273000
Alanine	1400000	1290000	1440000	819000	800000	748000	1480000	1480000	1490000
Choline	30900000	30400000	30000000	22300000	22300000	21600000	24500000	24800000	24200000
g-Aminobutyric	3750000	3850000	3300000	3530000	3840000	3730000	3910000	3840000	4450000
Serine	268000	341000	295000	418000	406000	356000	349000	415000	370000
Hypotaurine	495000	499000	577000	457000	491000	407000	414000	453000	484000
Creatinine	8070000	7480000	8080000	3120000	2990000	3090000	6060000	6240000	6220000
Proline	3730000	4050000	3760000	4870000	4730000	5120000	2320000	2170000	1940000
Cotinine	332000	219000	385000	221000	236000	303000	402000	408000	409000
Betaine	1500000	1550000	1550000	3860000	3680000	3660000	1980000	1890000	1790000
Valine	2070000	2050000	2320000	2250000	2190000	2140000	1650000	1270000	1460000
Nicotinamide	12200000	10600000	15200000	7880000	7710000	8860000	15400000	15400000	15200000
Lactic	157000	115000	94900	120000	158000	149000	180000	158000	168000
Taurine	1610000	1610000	1590000	1300000	1110000	1180000	1060000	1250000	1360000
Pyroglutamic acid	674000	707000	1020000	1660000	1510000	1130000	1360000	1310000	1190000
Creatine	13800000	13700000	14500000	8250000	6250000	6380000	14800000	15200000	14200000
Isoleucine	1900000	1980000	2100000	2240000	2320000	2510000	1550000	1600000	1710000
Leucine	1900000	1980000	2100000	2240000	2320000	2510000	1550000	1600000	1710000
Glutamine	1670000	2250000	2580000	2310000	2650000	2430000	2150000	2350000	2210000
Glutamic	3250000	4210000	4620000	4620000	4630000	4720000	11800000	14400000	13900000
Methionine	355000	391000	378000	218000	207000	260000	155000	194000	192000
Phenylalanine	1910000	2280000	1980000	2220000	2310000	2270000	1400000	1820000	1670000
Uric acid	604000	604000	822000	725000	743000	674000	707000	879000	760000
Arginine	840000	981000	1020000	951000	842000	731000	808000	655000	661000
Suberic acid	178000	185000	115000	231000	164000	125000	115000	187000	191000
Tyrosine	897000	852000	897000	796000	639000	758000	626000	676000	554000
Mannitol	254000	235000	219000	158000	174000	189000	119000	130000	129000
Acetylcarnitine	372000	407000	360000	1280000	1380000	1490000	1220000	1320000	1300000
Tryptophan	370000	445000	426000	409000	443000	293000	319000	366000	287000
Pantothenic acid	482000	629000	645000	347000	242000	401000	721000	585000	645000
Thymidine	625000	798000	623000	256000	184000	193000	524000	638000	552000
Thiamine	196000	168000	215000	199000	205000	220000	390000	370000	384000
