# Supplementary material for: Multi-Omics Analysis Revealed Increased De Novo Synthesis of Serine and Lower Activity of the Methionine Cycle in Breast Cancer Cell Lines
Source: Molecules. 2023 Jun 3;28(11):4535. doi: 10.3390/molecules28114535 (PMC10254915; doi:10.3390/molecules28114535)
Supplement: Supplementary file 1 [file molecules-28-04535-s001.zip › Supplementary File S2.xlsx]

## Sheet: BCC-MCF10A_downregulated
Ensembl Gene ID	p-value	false discovery rate	Increment in expression (RPKM)
ENSG00000115414	3.325249117161894e-09	0.0001199783133963183	-22.59052238034337
ENSG00000138772	2.983831210463206e-08	0.0003927590920653967	-152.75750892060725
ENSG00000147854	1.0167617156431111e-07	0.000464022921663314	-10.742970368781673
ENSG00000169247	1.303224427609234e-07	0.000464022921663314	-2.012231255564248
ENSG00000132357	1.304804463524963e-07	0.000464022921663314	-4.344128678173551
ENSG00000150782	1.4626826268113603e-07	0.000464022921663314	-67.30545261458774
ENSG00000050405	1.735998435811263e-07	0.000464022921663314	-38.24385457473301
ENSG00000138378	1.882900132552917e-07	0.000464022921663314	-1.3817410581697547
ENSG00000110400	1.963688194097932e-07	0.000464022921663314	-26.919942047456406
ENSG00000168143	2.286914906046324e-07	0.000464022921663314	-6.668789552144463
ENSG00000171056	2.4132357773551126e-07	0.000464022921663314	-8.106777250080793
ENSG00000099800	2.765784256423954e-07	0.000464022921663314	-47.40072960966337
ENSG00000111364	2.7807202850393463e-07	0.000464022921663314	-7.67278179954706
ENSG00000233461	3.2264901099602086e-07	0.0005061521289455404	-27.36303620950546
ENSG00000146072	3.527463271530203e-07	0.000509097609200325	-4.854234464262633
ENSG00000131459	3.75866185655462e-07	0.0005138713850325711	-21.350395281782852
ENSG00000184574	3.887032436472529e-07	0.0005138713850325711	-0.9274339392436255
ENSG00000198363	4.119271615421668e-07	0.0005138713850325711	-140.70979968177593
ENSG00000169429	4.685637826487359e-07	0.0005283203075546575	-129.3763521416956
ENSG00000136159	4.904487511518335e-07	0.0005326559344263978	-20.147107187175795
ENSG00000261534	5.792391191642425e-07	0.0005326559344263978	-1.4278546077680816
ENSG00000065183	5.938172244292175e-07	0.0005326559344263978	-13.583026983905155
ENSG00000136010	6.140887995979711e-07	0.0005326559344263978	-6.355127689816223
ENSG00000162851	6.200368406061005e-07	0.0005326559344263978	-29.45951402187316
ENSG00000179262	6.590214239575221e-07	0.0005460834861998038	-51.89409891279791
ENSG00000164647	6.659370137410651e-07	0.0005460834861998038	-19.757940403191622
ENSG00000158882	7.209112728988707e-07	0.0005780266586103145	-7.085550684932152
ENSG00000185630	8.484174179415607e-07	0.0005928378997046478	-4.400142150194391
ENSG00000172336	8.554950981093676e-07	0.0005928378997046478	-22.59412608943279
ENSG00000156471	8.872605134018176e-07	0.0005928378997046478	-34.221156854162196
ENSG00000164086	9.344551758465096e-07	0.0005944838899090989	-10.143936658061394
ENSG00000149948	9.377045314099555e-07	0.0005944838899090989	-8.480953695561734
ENSG00000148175	9.391530646273285e-07	0.0005944838899090989	-47.28409102758777
ENSG00000275568	1.1548917688129961e-06	0.0006180184357372255	-3.2909660353638217
ENSG00000271795	1.1682331124048548e-06	0.0006180184357372255	-0.20218119611948854
ENSG00000277424	1.1890590725811279e-06	0.0006180184357372255	-13.350646083164854
ENSG00000052802	1.190256342240647e-06	0.0006180184357372255	-53.75513362910186
ENSG00000281398	1.201380338463471e-06	0.0006180184357372255	-14.908525717621067
ENSG00000241484	1.2173467476182962e-06	0.0006180184357372255	-2.4625069169002334
ENSG00000163714	1.2211708946211218e-06	0.0006180184357372255	-37.46065837659492
ENSG00000168078	1.2343560400275753e-06	0.0006180184357372255	-36.59371431927539
ENSG00000130021	1.3768908059732607e-06	0.0006451895736405353	-9.014608573417515
ENSG00000134531	1.471142255386719e-06	0.0006732447340375835	-53.15348306264517
ENSG00000168275	1.5443158972333097e-06	0.0006820183660393629	-60.85283024838228
ENSG00000111348	1.668226471856322e-06	0.0006998985968726506	-27.76276648482337
ENSG00000127616	1.9007426840276627e-06	0.0007664433684159748	-24.463230362510174
ENSG00000147804	1.9330491540105237e-06	0.0007664433684159748	-9.727533885710685
ENSG00000119537	2.2140322007725455e-06	0.0008003756254866813	-23.853269380035663
ENSG00000100749	2.2553587262457505e-06	0.0008003756254866813	-34.2187098175086
ENSG00000093009	2.2629261348195384e-06	0.0008003756254866813	-18.76302708526209
ENSG00000131828	2.4215947778644745e-06	0.0008003756254866813	-26.895523590338964
ENSG00000124788	2.4228604628136345e-06	0.0008003756254866813	-1.3038541149106453
ENSG00000133101	2.4603282476460846e-06	0.0008003756254866813	-6.304369656936095
ENSG00000163938	2.557931075858782e-06	0.0008003756254866813	-69.61792632344094
ENSG00000128487	2.5986940681288827e-06	0.0008003756254866813	-19.31616177159048
ENSG00000159388	2.6294293888083045e-06	0.0008003756254866813	-3.890827047321878
ENSG00000004779	2.633854953028145e-06	0.0008003756254866813	-70.95381446676721
ENSG00000164032	2.645312017524968e-06	0.0008003756254866813	-361.6655056853798
ENSG00000104213	2.645691665944666e-06	0.0008003756254866813	-0.4445431106912912
ENSG00000099994	2.8143055783997182e-06	0.000832319340772461	-0.7416959978276749
ENSG00000133794	2.8952453825231677e-06	0.0008378673772252573	-12.750718116569601
ENSG00000130741	2.9083757555049585e-06	0.0008378673772252573	-182.4627820453859
ENSG00000119812	2.925952427326915e-06	0.0008378673772252573	-15.65827773173361
ENSG00000080608	3.0742879384217373e-06	0.0008532567931245746	-23.33988919787528
ENSG00000183955	3.166950918938898e-06	0.0008625616312903794	-12.7376197584391
ENSG00000075131	3.1812480835531394e-06	0.0008625616312903794	-9.639873416528658
ENSG00000046604	3.2378759304303013e-06	0.0008625616312903794	-36.787764494351826
ENSG00000167325	3.2778877356300338e-06	0.0008632807838632646	-56.69632581048971
ENSG00000091483	3.4374652372167847e-06	0.0008651266347933234	-142.21255614187828
ENSG00000281028	3.517345978238196e-06	0.0008651266347933234	-5.709831858074322
ENSG00000203722	3.522128224324738e-06	0.0008651266347933234	-2.7923854989059005
ENSG00000128510	3.578541796832476e-06	0.0008724146389967065	-3.168723146029161
ENSG00000281702	3.6130918751719037e-06	0.0008749259593830701	-12.684935946942865
ENSG00000104889	3.7569856614564467e-06	0.0009031199840266313	-22.4528356534966
ENSG00000131153	3.8022447854332873e-06	0.0009031199840266313	-12.494943560397747
ENSG00000103356	3.837428893176003e-06	0.0009049560254554467	-7.20080246592573
ENSG00000136527	3.891590506795034e-06	0.000908382406523825	-58.23126282736984
ENSG00000159346	3.902310717862389e-06	0.000908382406523825	-60.92896192999811
ENSG00000120899	4.096733536262472e-06	0.0009206280397160672	-15.677627416438098
ENSG00000123737	4.170979014911968e-06	0.0009206280397160672	-21.1981404309589
ENSG00000065613	4.193282331381739e-06	0.0009206280397160672	-9.987829497902135
ENSG00000149289	4.215562820276556e-06	0.0009206280397160672	-6.560639761738436
ENSG00000100605	4.605265104564553e-06	0.0009334975856055822	-6.15694543288945
ENSG00000166411	4.936583262467911e-06	0.0009708270837469127	-41.259391413054736
ENSG00000081041	5.002849565895947e-06	0.0009708270837469127	-62.732598905018534
ENSG00000048162	5.024635571200657e-06	0.0009708270837469127	-72.3114170488254
ENSG00000120910	5.031711409218418e-06	0.0009708270837469127	-4.258464002536041
ENSG00000156970	5.058493161065924e-06	0.0009708270837469127	-25.92335203706053
ENSG00000110321	5.1738122745066695e-06	0.0009825069509288166	-169.4489592401696
ENSG00000151725	5.236142768608777e-06	0.0009843303270892687	-11.272579025487147
ENSG00000087586	5.264098714956443e-06	0.0009843303270892687	-36.19928982405777
ENSG00000094804	5.265257424357109e-06	0.0009843303270892687	-9.34315723430855
ENSG00000067064	5.374795996069835e-06	0.0009897960557843353	-67.06665319754703
ENSG00000124784	5.376791855373457e-06	0.0009897960557843353	-12.28201378507114
ENSG00000105835	5.437589732080647e-06	0.0009920115850357623	-204.185802449229
ENSG00000115112	5.5372520365526775e-06	0.0010039677926173727	-2.917669809373793
ENSG00000051596	5.568281225899675e-06	0.001004545774558431	-72.45475743953288
ENSG00000150787	5.775781301767075e-06	0.0010131038354418648	-26.90365267379164
ENSG00000120137	5.878255593577144e-06	0.0010131038354418648	-18.112653265967182
ENSG00000047634	5.9643897696825185e-06	0.0010172281644018196	-4.542194246643795
ENSG00000189334	6.036127182607814e-06	0.0010172281644018196	-523.3700155454382
ENSG00000101084	6.297136275227156e-06	0.0010172281644018196	-59.604996535021556
ENSG00000187840	6.5161250687382824e-06	0.0010172281644018196	-29.760668610911686
ENSG00000118257	6.523946203592379e-06	0.0010172281644018196	-9.316637422164536
ENSG00000101680	6.545902123867943e-06	0.0010172281644018196	-0.5256997840331732
ENSG00000112419	6.595754315749712e-06	0.0010172281644018196	-6.29601923444261
ENSG00000109133	6.600836116148245e-06	0.0010172281644018196	-32.96137753252093
ENSG00000035681	6.6015452789238795e-06	0.0010172281644018196	-15.151158191865747
ENSG00000176438	6.619629406167e-06	0.0010172281644018196	-0.5838650229896611
ENSG00000105364	6.641476607905731e-06	0.0010172281644018196	-39.74024129538023
ENSG00000161981	6.814029970250974e-06	0.0010373713728127653	-25.74945536215202
ENSG00000011426	7.094098086003741e-06	0.0010709713516364057	-73.81950250430931
ENSG00000054598	7.162078934460638e-06	0.001072261286449271	-2.9848936983359002
ENSG00000138356	7.25630479880208e-06	0.0010774268866073165	-6.826599047263483
ENSG00000203811	7.303145242715856e-06	0.0010775757634482698	-148.8491636899259
ENSG00000067221	7.329819608356254e-06	0.0010775757634482698	-1.121092754331518
ENSG00000087269	7.509156747861458e-06	0.0010866704516143163	-19.525820699152803
ENSG00000259781	7.638089935966545e-06	0.001089288233120984	-49.60188600998919
ENSG00000173674	7.718581217823092e-06	0.0010902242449928328	-91.60456512323393
ENSG00000107949	7.735301314214273e-06	0.0010902242449928328	-55.918797212600595
ENSG00000115241	8.359646097211359e-06	0.0011442030751013204	-38.043545580959076
ENSG00000068366	8.371985583180859e-06	0.0011442030751013204	-80.8314924744389
ENSG00000256235	8.57728982966568e-06	0.0011558239134996692	-5.445862128993609
ENSG00000206235	8.614567175812237e-06	0.0011558239134996692	-1.9188618756511286
ENSG00000197451	8.637505207243214e-06	0.0011558239134996692	-128.5011462430346
ENSG00000114491	8.650208192338552e-06	0.0011558239134996692	-17.896360647484933
ENSG00000023572	8.713286895371803e-06	0.0011558239134996692	-31.90345882313606
ENSG00000135477	8.797472420775394e-06	0.0011627164923589633	-9.613603988170771
ENSG00000164919	8.965708802338454e-06	0.0011678402140692192	-152.29336635982835
ENSG00000257671	9.140715857306976e-06	0.001172158493170782	-7.618918373272021
ENSG00000136114	9.196269580492638e-06	0.001172158493170782	-5.3940943228463105
ENSG00000164070	9.229555279142223e-06	0.001172158493170782	-21.546126225899044
ENSG00000144452	9.322454445680155e-06	0.001172158493170782	-1.2082456383504896
ENSG00000076242	9.32560279678789e-06	0.001172158493170782	-16.040928249312586
ENSG00000213853	9.388703321037554e-06	0.001172158493170782	-9.771808790171747
ENSG00000164466	9.548326044749939e-06	0.0011793237431058658	-66.36149302851281
ENSG00000226328	9.609522476459204e-06	0.0011793237431058658	-1.9120828432899208
ENSG00000074842	9.942767089652178e-06	0.0011992570540561285	-59.680933095872504
ENSG00000246089	9.971373194114314e-06	0.0011992570540561285	-0.9898663074667462
ENSG00000105974	1.0098098046833326e-05	0.00120247351692341	-82.21932467510314
ENSG00000179218	1.0264980933235544e-05	0.0012048949304594469	-291.2002787290012
ENSG00000112096	1.0280015639994636e-05	0.0012048949304594469	-100.97150648253998
ENSG00000156642	1.0369812941089933e-05	0.0012048949304594469	-13.759472909210086
ENSG00000143633	1.0382013639608931e-05	0.0012048949304594469	-13.847878853172979
ENSG00000023171	1.041898002559096e-05	0.0012048949304594469	-17.029360011336266
ENSG00000089280	1.0545595422502408e-05	0.00120787122574578	-135.4804009278477
ENSG00000105607	1.0623931847911153e-05	0.00120787122574578	-12.847500621427109
ENSG00000197565	1.0702482732527275e-05	0.00120787122574578	-5.298621216041845
ENSG00000180011	1.0724727314794843e-05	0.00120787122574578	-5.928237430528959
ENSG00000139372	1.0952770247521537e-05	0.0012197126645087178	-28.222431643351783
ENSG00000114993	1.0999561765477875e-05	0.0012211544248006375	-17.66001299921607
ENSG00000239672	1.1099445728719653e-05	0.0012284635010366067	-189.56403009309167
ENSG00000147155	1.136291043964244e-05	0.0012499547913803013	-81.28848492291758
ENSG00000059728	1.1512828259586798e-05	0.0012516485777715066	-6.1212046739113966
ENSG00000168679	1.1517067925504842e-05	0.0012516485777715066	-1.6221290596563458
ENSG00000198015	1.1569462944886272e-05	0.0012535669444878126	-17.932515004035746
ENSG00000167553	1.1729108252659435e-05	0.0012571859732873226	-283.4639300525304
ENSG00000145337	1.1743918733805864e-05	0.0012571859732873226	-12.695009498945863
ENSG00000143543	1.183520036899194e-05	0.0012571859732873226	-50.15896399812041
ENSG00000164318	1.1897349274415842e-05	0.0012579792592557878	-5.497443327420335
ENSG00000167815	1.1973661367324864e-05	0.0012579792592557878	-99.88096905720745
ENSG00000198042	1.198622095572138e-05	0.0012579792592557878	-17.29152964707989
ENSG00000243207	1.1993704863612178e-05	0.0012579792592557878	-3.1921267245229408
ENSG00000121858	1.2240092790946815e-05	0.0012654291919488596	-1.4128756253541133
ENSG00000134375	1.2282544341576407e-05	0.0012661899496811953	-40.2419155783934
ENSG00000164104	1.2467187637800328e-05	0.00127070225186292	-57.601351933725375
ENSG00000138134	1.25054601691269e-05	0.0012710126996120217	-6.245137365246611
ENSG00000101000	1.2721745736370726e-05	0.001282171827550086	-48.84539576699345
ENSG00000141759	1.2721862317090182e-05	0.001282171827550086	-41.57893316500351
ENSG00000175471	1.292901897756993e-05	0.0012898309354310844	-11.054619754569735
ENSG00000134852	1.3019776459952209e-05	0.0012941227395359108	-11.68299671463307
ENSG00000145331	1.3314528060533742e-05	0.0013019010486507263	-5.45463296738816
ENSG00000274081	1.3429155073574797e-05	0.0013070215227893682	-28.00405472887244
ENSG00000197472	1.3470225337443102e-05	0.0013070215227893682	-10.14963246460957
ENSG00000167460	1.3475569038486877e-05	0.0013070215227893682	-166.86377389114375
ENSG00000164284	1.3766269885880735e-05	0.001307373874362301	-11.16332945335867
ENSG00000047249	1.3855599148366358e-05	0.001307373874362301	-23.10467402611389
ENSG00000162496	1.386134087049348e-05	0.001307373874362301	-15.133495777631312
ENSG00000143499	1.3876364331742161e-05	0.001307373874362301	-19.672389019504628
ENSG00000139618	1.3877780379722326e-05	0.001307373874362301	-2.531798506567644
ENSG00000197771	1.3977962574549463e-05	0.001313382467844581	-35.76741365029049
ENSG00000130707	1.4036770985034837e-05	0.001315482425742966	-54.508705936880546
ENSG00000143179	1.4332987482350941e-05	0.0013268175990730938	-69.4847321596015
ENSG00000241749	1.4509334449999236e-05	0.0013326149534257	-6.485766967812737
ENSG00000145386	1.4568033364938405e-05	0.0013326149534257	-56.09147870668104
ENSG00000026103	1.4668416279245296e-05	0.0013364927468975999	-21.677972609128112
ENSG00000160932	1.4711242503252292e-05	0.001337018490578957	-28.251744756824067
ENSG00000132970	1.4821037977389345e-05	0.0013432788698009915	-2.9951451078454827
ENSG00000131981	1.5025756901581389e-05	0.0013519808847031376	-21.588504827223968
ENSG00000121039	1.5137011989180188e-05	0.001355232083329058	-3.230466995125802
ENSG00000104368	1.532698077938302e-05	0.0013654636876565896	-13.414668862081282
ENSG00000166197	1.5405151091646528e-05	0.0013672758232122623	-50.59993970928427
ENSG00000183943	1.5536340098945325e-05	0.0013672758232122623	-8.207621492923858
ENSG00000164930	1.590720491176767e-05	0.0013841733556926058	-29.094095477993392
ENSG00000151632	1.591461931899644e-05	0.0013841733556926058	-90.78128864512831
ENSG00000152601	1.5920621452078142e-05	0.0013841733556926058	-25.219259959823013
ENSG00000278666	1.6088989685075953e-05	0.0013934238645400057	-23.288190064112417
ENSG00000164924	1.614040988800068e-05	0.0013934238645400057	-491.79238941168154
ENSG00000172167	1.6218481224692307e-05	0.0013934238645400057	-5.144186977848493
ENSG00000179958	1.6290483406157116e-05	0.0013934238645400057	-38.44286797724837
ENSG00000075420	1.629735514081878e-05	0.0013934238645400057	-19.160663438079474
ENSG00000174606	1.6738356964912725e-05	0.0014221097726730644	-9.739934416777611
ENSG00000198805	1.679052030594289e-05	0.0014221097726730644	-61.675717950585835
ENSG00000163110	1.697990753920138e-05	0.0014239600439672575	-13.56782796875684
ENSG00000075336	1.723354131615942e-05	0.0014239600439672575	-23.532712740832906
ENSG00000164171	1.72473135902004e-05	0.0014239600439672575	-25.31129984985898
ENSG00000162413	1.7262629592648464e-05	0.0014239600439672575	-2.5257770578688965
ENSG00000121211	1.729550554231648e-05	0.0014239600439672575	-13.606821565754203
ENSG00000109332	1.7343676782999725e-05	0.0014239600439672575	-74.0294488644397
ENSG00000282228	1.7583239190309053e-05	0.0014385960390601836	-9.16702250065669
ENSG00000121644	1.7850322536392458e-05	0.001449740085894145	-26.278721163017813
ENSG00000164611	1.7896532903967837e-05	0.001449740085894145	-77.64695651951672
ENSG00000113810	1.79824208637276e-05	0.001449740085894145	-44.07904771353592
ENSG00000082212	1.8117543070113286e-05	0.0014526646033616833	-22.247429606233396
ENSG00000203852	1.8894610021217194e-05	0.0014852645406874458	-148.59872539754323
ENSG00000117650	1.9055187896742226e-05	0.0014941551481670477	-44.680887456205255
ENSG00000118503	1.909053305908952e-05	0.0014941551481670477	-71.97513981718747
ENSG00000139734	1.9175787613771134e-05	0.0014975792053949703	-8.903044989436884
ENSG00000247077	1.934501075975375e-05	0.001506660179468965	-27.46983155284127
ENSG00000142657	1.9499568628233256e-05	0.0015097938533804379	-140.3351379532113
ENSG00000160752	1.9592927178849066e-05	0.0015137738876660667	-306.4057626167658
ENSG00000105821	1.9846692777123594e-05	0.0015138188045930468	-9.53807959604821
ENSG00000131368	1.996794865858654e-05	0.0015138188045930468	-15.971552974958227
ENSG00000002586	2.028697631830585e-05	0.0015217762838685932	-58.58536579388353
ENSG00000171236	2.0869849565537267e-05	0.0015289659520085965	-0.8966243673858014
ENSG00000000460	2.0936350511840453e-05	0.0015289659520085965	-8.859674250398854
ENSG00000184575	2.102332845164245e-05	0.0015289659520085965	-40.48653751635587
ENSG00000214026	2.1112732547651855e-05	0.0015289659520085965	-22.799475770852652
ENSG00000143643	2.1119400553227843e-05	0.0015289659520085965	-11.576829433662017
ENSG00000121895	2.1129509184444212e-05	0.0015289659520085965	-6.698776543385103
ENSG00000100364	2.1145589369814852e-05	0.0015289659520085965	-13.343347344875495
ENSG00000223804	2.1603551153879137e-05	0.0015516569369243055	-3.458346417260215
ENSG00000116918	2.1774925120195292e-05	0.0015588513358368381	-14.640950481866932
ENSG00000080824	2.1961338585885734e-05	0.0015673052770594656	-565.033090035615
ENSG00000166788	2.1979891638039123e-05	0.0015673052770594656	-20.455933266924458
ENSG00000164051	2.2334947956716406e-05	0.0015801318769142836	-13.806773610896714
ENSG00000272398	2.260440585453951e-05	0.0015929483742922656	-13.685191023234086
ENSG00000106367	2.2800862529149007e-05	0.0015996340375335366	-43.6575846672119
ENSG00000144867	2.2832280960332898e-05	0.0015996340375335366	-36.194750217595036
ENSG00000163918	2.2989646565879646e-05	0.0016013309608947943	-32.944569444468556
ENSG00000010072	2.313132590649917e-05	0.0016028708339021823	-13.105889788813993
ENSG00000137692	2.3145026591919208e-05	0.0016028708339021823	-43.582282126119
ENSG00000143850	2.3287214033761152e-05	0.0016065506109983483	-3.371636828356346
ENSG00000272196	2.3422328965825033e-05	0.001609821214538618	-579.8960333922632
ENSG00000108179	2.342385570335563e-05	0.001609821214538618	-45.21468990996958
ENSG00000168487	2.3498246599370272e-05	0.0016118635656879826	-4.910494989071225
ENSG00000154511	2.365257680297239e-05	0.0016163042114167552	-4.080982240348092
ENSG00000143774	2.3794196934616776e-05	0.0016229081655915083	-209.19644269980097
ENSG00000104331	2.398593344725278e-05	0.0016244379772896711	-14.651675233333602
ENSG00000129696	2.3988502426821625e-05	0.0016244379772896711	-5.794304889748712
ENSG00000023041	2.399671411256325e-05	0.0016244379772896711	-11.537548587964032
ENSG00000106397	2.4472263982008188e-05	0.0016489803495713755	-23.458386772958693
ENSG00000197279	2.449037610599883e-05	0.0016489803495713755	-1.771591675208307
ENSG00000161888	2.4727592160694654e-05	0.001652071492933164	-26.8153435584164
ENSG00000186395	2.4829268192934605e-05	0.001652071492933164	-6.320662258391857
ENSG00000129084	2.490708232014498e-05	0.001652071492933164	-68.23315787371823
ENSG00000263535	2.527901128827889e-05	0.0016588529645670453	-9.049048020616048
ENSG00000162645	2.5310838566271753e-05	0.0016588529645670453	-1.6601588915281642
ENSG00000256249	2.569950339040037e-05	0.0016707455528451095	-0.9198961370514231
ENSG00000155096	2.5779016796757973e-05	0.001672900548639972	-54.402574874853684
ENSG00000105185	2.593552268329855e-05	0.0016799407619530484	-45.07660006359252
ENSG00000066855	2.5980625403115243e-05	0.0016799407619530484	-20.6272726620831
ENSG00000143748	2.667181927169094e-05	0.0017093177817795397	-12.151335153338433
ENSG00000137842	2.6734050906999775e-05	0.0017102682460557782	-6.235569087201707
ENSG00000175029	2.691131643758108e-05	0.0017138925775097439	-21.533405565278372
ENSG00000117399	2.6933208376930373e-05	0.0017138925775097439	-48.3067108299478
ENSG00000175906	2.7131358774095138e-05	0.0017234622463523355	-9.519744803187479
ENSG00000143797	2.7484905480484347e-05	0.0017368350089110166	-10.869361277733846
ENSG00000146701	2.762920811346769e-05	0.0017368350089110166	-46.19691524907179
ENSG00000106211	2.781748446577833e-05	0.0017368350089110166	-46.82525244275898
ENSG00000001084	2.7902713482455467e-05	0.0017368350089110166	-16.62223876095686
ENSG00000143751	2.8086569851504446e-05	0.0017368350089110166	-9.534681307669167
ENSG00000109971	2.808709422000074e-05	0.0017368350089110166	-990.6892355635051
ENSG00000125730	2.8228436889041862e-05	0.0017368350089110166	-73.22678438240797
ENSG00000114554	2.825662449813268e-05	0.0017368350089110166	-5.874823500829583
ENSG00000185862	2.8274956761095433e-05	0.0017368350089110166	-2.7129177619783196
ENSG00000113161	2.839526534586466e-05	0.0017368350089110166	-33.01330698971182
ENSG00000182551	2.866259843859333e-05	0.0017498734589896548	-29.37267708193292
ENSG00000177971	2.8876416375150036e-05	0.0017514294843678354	-19.67077918190744
ENSG00000102854	2.8924148396778748e-05	0.0017514294843678354	-1.5531148331433935
ENSG00000069974	2.89278708059948e-05	0.0017514294843678354	-10.677477821556202
ENSG00000127824	2.8979335444350148e-05	0.0017514294843678354	-98.59404908688231
ENSG00000115541	2.9566075034078205e-05	0.0017720490918680658	-213.96310358206046
ENSG00000170160	2.9792498135548227e-05	0.0017797071609746947	-0.5405151355093001
ENSG00000179091	3.0045877886881975e-05	0.001791876562043948	-140.60807156206675
ENSG00000176597	3.056746894063325e-05	0.001819640454394228	-39.78914496274978
ENSG00000109805	3.078528143859338e-05	0.0018209241632555538	-22.235216007594722
ENSG00000253861	3.113612141116966e-05	0.0018353312638023302	-4.443292115954769
ENSG00000282243	3.118145463570379e-05	0.0018353312638023302	-0.9911668594922377
ENSG00000170006	3.1350820157873314e-05	0.0018392990928719137	-10.74908072082584
ENSG00000272602	3.163781246036657e-05	0.0018503273390073273	-6.062885281916513
ENSG00000115750	3.1641361607702695e-05	0.0018503273390073273	-9.75582289044233
ENSG00000104228	3.1753686855303616e-05	0.0018538912223725076	-6.377710304909166
ENSG00000138182	3.191305049217964e-05	0.0018601854197226716	-10.148404478657827
ENSG00000165480	3.2373035672184665e-05	0.0018718774039873315	-13.720624839090917
ENSG00000000971	3.2596666875087715e-05	0.0018815111153643968	-15.68445009715525
ENSG00000135046	3.287686961077608e-05	0.0018889018032267702	-317.81312282875547
ENSG00000136261	3.330407883221674e-05	0.001896490127516345	-42.39876987136947
ENSG00000078399	3.342878083448776e-05	0.001896490127516345	-3.9438931027949993
ENSG00000113648	3.348940957883747e-05	0.001896490127516345	-125.7475840937617
ENSG00000176971	3.35910937992202e-05	0.001896490127516345	-0.6007739665074175
ENSG00000126787	3.367363560457454e-05	0.001896490127516345	-24.301524292067423
ENSG00000035115	3.3759707787512695e-05	0.001896490127516345	-10.083984772611032
ENSG00000175793	3.3870918982635316e-05	0.001896490127516345	-245.0841621364258
ENSG00000114686	3.388544170525863e-05	0.001896490127516345	-88.64275567945356
ENSG00000140374	3.414808758375186e-05	0.0019020973889322284	-75.69774561534192
ENSG00000143314	3.4160890996039025e-05	0.0019020973889322284	-44.17483200736872
ENSG00000120533	3.443299953821297e-05	0.0019024869286394588	-32.62819885489371
ENSG00000055044	3.4451585034576853e-05	0.0019024869286394588	-52.70898690687313
ENSG00000273983	3.4633285547107435e-05	0.0019024869286394588	-40.42087215843002
ENSG00000278828	3.4766484766346685e-05	0.0019024869286394588	-58.41120181166178
ENSG00000136002	3.5158182191201305e-05	0.0019024869286394588	-6.251362662401137
ENSG00000164163	3.522950027206236e-05	0.0019024869286394588	-99.18745223746947
ENSG00000160124	3.526011133114611e-05	0.0019024869286394588	-24.126380533250718
ENSG00000168374	3.532064027087209e-05	0.0019024869286394588	-56.238212756332175
ENSG00000136770	3.533580473260262e-05	0.0019024869286394588	-12.05203211137001
ENSG00000133393	3.54256998928801e-05	0.0019024869286394588	-9.412822016635754
ENSG00000006625	3.543266837373036e-05	0.0019024869286394588	-25.63455782449318
ENSG00000183520	3.546118324755349e-05	0.0019024869286394588	-29.33017601138197
ENSG00000144381	3.547959023469799e-05	0.0019024869286394588	-326.1050746100088
ENSG00000182199	3.568010972097725e-05	0.001903869779433301	-68.33212103484198
ENSG00000179950	3.5916838774415375e-05	0.001908564742002476	-26.295677267179357
ENSG00000197170	3.608045691200423e-05	0.0019116284373598014	-31.866639119826196
ENSG00000163565	3.6291776152289366e-05	0.0019150466578406508	-89.61760399210605
ENSG00000278705	3.6396436411048035e-05	0.0019150466578406508	-73.54291641986552
ENSG00000137968	3.6560169297197676e-05	0.00191963900147002	-2.6092518980657946
ENSG00000057149	3.6604075081382826e-05	0.00191963900147002	-11.667823403392624
ENSG00000171503	3.672097507393096e-05	0.0019214266165083124	-7.280376326506843
ENSG00000130429	3.68655678570524e-05	0.0019214266165083124	-97.50412436966982
ENSG00000196502	3.698910518279628e-05	0.0019214266165083124	-1.497096895587198
ENSG00000100591	3.705492104596879e-05	0.0019214266165083124	-64.54578092066109
ENSG00000163444	3.7145783411672025e-05	0.0019214266165083124	-45.65090649795496
ENSG00000109606	3.723067441959196e-05	0.0019214266165083124	-66.53970874667212
ENSG00000071054	3.7433805242981424e-05	0.0019214266165083124	-30.50344541301436
ENSG00000102471	3.769206426443495e-05	0.0019214266165083124	-17.11718641953348
ENSG00000120437	3.7713704339250135e-05	0.0019214266165083124	-23.216249697229873
ENSG00000173156	3.794906205721602e-05	0.0019214266165083124	-21.724716952380177
ENSG00000167088	3.797066727008131e-05	0.0019214266165083124	-61.22774475479572
ENSG00000123136	3.7976609142658444e-05	0.0019214266165083124	-66.4986179048389
ENSG00000272159	3.798914050818779e-05	0.0019214266165083124	-0.9281206248524277
ENSG00000175606	3.8279618990811506e-05	0.0019236308256371445	-18.10294736936517
ENSG00000178741	3.87666685374944e-05	0.0019396365791053563	-47.937149805816304
ENSG00000166794	3.8796495863676325e-05	0.0019396365791053563	-151.72476554909736
ENSG00000177706	3.883068409539716e-05	0.0019396365791053563	-29.477332410585966
ENSG00000168405	3.8876636798197213e-05	0.0019396365791053563	-0.6034534831959554
ENSG00000182481	3.892067523827715e-05	0.0019396365791053563	-102.32440937836483
ENSG00000171860	3.936337725749766e-05	0.0019580873285502502	-0.9326318064615383
ENSG00000143162	3.978032475247024e-05	0.0019613076407026826	-21.505637285873988
ENSG00000079459	3.994578166876619e-05	0.0019613076407026826	-138.79053075841674
ENSG00000100304	3.9985307943093284e-05	0.0019613076407026826	-27.018585938586238
ENSG00000133119	4.000782748696473e-05	0.0019613076407026826	-10.616251747964654
ENSG00000104413	4.031696685619858e-05	0.001966018799201512	-13.18780120147598
ENSG00000160877	4.0578988019965135e-05	0.001968678167617192	-8.815653754472653
ENSG00000104691	4.078128372576714e-05	0.001972425600682847	-13.440710686784346
ENSG00000112312	4.132547593003984e-05	0.0019905801821148796	-38.81702930954562
ENSG00000154839	4.172097288070409e-05	0.001995044537588807	-4.3624747193317575
ENSG00000107105	4.1893564257971944e-05	0.0019994202275024943	-1.3803957053249116
ENSG00000115946	4.212416771786059e-05	0.002004293663960582	-10.787282687762762
ENSG00000109519	4.2153895576570004e-05	0.002004293663960582	-19.781758826100592
ENSG00000125454	4.217335527593664e-05	0.002004293663960582	-5.7581066109895165
ENSG00000117593	4.2217876018127056e-05	0.002004293663960582	-17.932141378684875
ENSG00000100592	4.25639293157604e-05	0.0020149443086408514	-7.085117626867631
ENSG00000143799	4.260975326329563e-05	0.0020149443086408514	-110.8745212775808
ENSG00000143374	4.3185713654059134e-05	0.0020333848792653143	-11.70567440423446
ENSG00000225580	4.328149406268566e-05	0.0020333848792653143	-0.26741202777377787
ENSG00000135801	4.37331395833608e-05	0.002040129701336652	-8.812106719216427
ENSG00000233051	4.375412844757004e-05	0.002040129701336652	-2.482893574192884
ENSG00000156170	4.3898043685794896e-05	0.0020419492670838064	-4.608803743207927
ENSG00000110852	4.3981656634124717e-05	0.0020419492670838064	-1.9796981764844257
ENSG00000273802	4.41397997058099e-05	0.0020419492670838064	-27.25589922035937
ENSG00000147669	4.414148148305083e-05	0.0020419492670838064	-35.13133168883031
ENSG00000126790	4.454028827509623e-05	0.0020550615617055588	-5.111034991870734
ENSG00000168118	4.500082851730377e-05	0.0020683756608061623	-26.7459284225275
ENSG00000124466	4.518369496676567e-05	0.002071503047135797	-7.222375433518237
ENSG00000136270	4.544804274396593e-05	0.0020786966304170732	-25.47475411299934
ENSG00000158716	4.596696961697172e-05	0.00209146813461533	-40.401586608396585
ENSG00000136997	4.634195479896886e-05	0.002104068741186226	-65.29118739299449
ENSG00000275495	4.6367798902882615e-05	0.002104068741186226	-23.60549595011012
ENSG00000132002	4.6418855297365255e-05	0.002104068741186226	-31.3812306768952
ENSG00000203666	4.721012715731069e-05	0.002122370132165645	-4.382124637811473
ENSG00000280571	4.733540616564592e-05	0.002122370132165645	-16.960911028431877
ENSG00000164742	4.786317465892283e-05	0.002122370132165645	-0.5799776501524114
ENSG00000151849	4.7894999022930177e-05	0.002122370132165645	-4.8704353465260795
ENSG00000235750	4.7933168128809184e-05	0.002122370132165645	-9.676626489202292
ENSG00000213585	4.7956179655103165e-05	0.002122370132165645	-206.14993918427155
ENSG00000117308	4.798377222078161e-05	0.002122370132165645	-31.82564819236046
ENSG00000164687	4.798986464565448e-05	0.002122370132165645	-63.25973128451189
ENSG00000120699	4.7999058447580894e-05	0.002122370132165645	-23.670107393883818
ENSG00000136104	4.8061753489684796e-05	0.0021225411599281726	-12.814982564884165
ENSG00000185728	4.932976364553749e-05	0.0021574147904177433	-16.17195351588306
ENSG00000274997	4.9516809270661705e-05	0.002160357914503924	-111.82700400373272
ENSG00000122034	5.0183182794615724e-05	0.0021661433561809547	-68.7181707112169
ENSG00000158042	5.0251805761715966e-05	0.0021662310677281645	-44.53086946737776
ENSG00000174799	5.106963668781779e-05	0.0021858167987344646	-2.588009289475887
ENSG00000120526	5.1261067498271034e-05	0.002190404069150088	-21.91668295171953
ENSG00000152147	5.135893801449445e-05	0.002190404069150088	-5.660975326805869
ENSG00000121057	5.145733961554173e-05	0.0021920097646615836	-9.513860001560007
ENSG00000178295	5.190810599707062e-05	0.002200168627480165	-4.068144429908714
ENSG00000135698	5.2186064189461985e-05	0.002200168627480165	-25.532591830250436
ENSG00000129810	5.2187837636298085e-05	0.002200168627480165	-7.179610281258833
ENSG00000100418	5.2385373668659926e-05	0.002200168627480165	-7.322665055463135
ENSG00000100138	5.239268783648783e-05	0.002200168627480165	-66.96095092500846
ENSG00000138778	5.257406543892705e-05	0.002203164756215943	-5.345590450742207
ENSG00000225967	5.315832037209713e-05	0.00221858742379986	-1.0164268562556917
ENSG00000176641	5.357459299220482e-05	0.0022228264113496737	-0.7705753306041786
ENSG00000019549	5.3820511846395e-05	0.0022228264113496737	-13.090279101515428
ENSG00000144848	5.394625386828365e-05	0.0022228264113496737	-29.85989322213249
ENSG00000118402	5.398992573320565e-05	0.0022228264113496737	-2.439099422919811
ENSG00000186847	5.40215319911975e-05	0.0022228264113496737	-324.89034280711377
ENSG00000069020	5.406454641703821e-05	0.0022228264113496737	-2.5587111070258937
ENSG00000129038	5.4069015985221075e-05	0.0022228264113496737	-0.6975916963817337
ENSG00000100865	5.411481607984806e-05	0.0022228264113496737	-15.643852334670063
ENSG00000168917	5.420102650104426e-05	0.0022228264113496737	-3.913095749693363
ENSG00000131876	5.465858454637924e-05	0.0022348801939697663	-51.63859098895596
ENSG00000163697	5.4878896696553766e-05	0.002236642829879752	-15.182269869999939
ENSG00000226111	5.506754517129173e-05	0.002236642829879752	-2.650628982185464
ENSG00000258945	5.509696843784051e-05	0.002236642829879752	-0.186832339635965
ENSG00000198860	5.510865762487458e-05	0.002236642829879752	-15.455484021478297
ENSG00000099797	5.531321149401772e-05	0.002242422453837813	-32.8948634831896
ENSG00000185432	5.5631229107666645e-05	0.002252783813056925	-13.413363079435292
ENSG00000187051	5.569941380007738e-05	0.002252903572484641	-35.629848846346405
ENSG00000101213	5.6088176383723297e-05	0.002252903572484641	-0.6061638793076363
ENSG00000102804	5.613370781474162e-05	0.002252903572484641	-32.914228009078855
ENSG00000183605	5.634899027539676e-05	0.0022590310201406564	-18.64303068578075
ENSG00000182585	5.6943402311821884e-05	0.002274722255643654	-28.516242950741493
ENSG00000106305	5.7177403206580535e-05	0.002274722255643654	-14.614421947367045
ENSG00000228712	5.731481806143423e-05	0.002274722255643654	-0.44484137040501787
ENSG00000162734	5.744502537176969e-05	0.002274722255643654	-20.810883761602824
ENSG00000171903	5.8054821961113455e-05	0.0022892634220534804	-0.9269552535433911
ENSG00000132341	5.8780376706050674e-05	0.0023070635150215187	-295.7202409910034
ENSG00000070756	5.894672576520643e-05	0.0023070635150215187	-509.73436453654944
ENSG00000104980	5.8954016328118794e-05	0.0023070635150215187	-15.699455848136422
ENSG00000166938	5.900857133947056e-05	0.0023070635150215187	-10.34607716513861
ENSG00000128833	5.939847047343251e-05	0.0023144235563195667	-5.33302808970339
ENSG00000145050	5.9585692268330916e-05	0.0023151563010808686	-39.94681582271668
ENSG00000198843	5.960977255907893e-05	0.0023151563010808686	-22.86358688477693
ENSG00000134905	5.993418790542142e-05	0.0023153461856799122	-29.179677449951527
ENSG00000128989	6.0001060311935984e-05	0.0023153461856799122	-28.788136005310502
ENSG00000183598	6.0059754472921206e-05	0.0023153461856799122	-334.05509524046215
ENSG00000120438	6.050655133548317e-05	0.002322486041208051	-187.52591046784576
ENSG00000123595	6.095897408301401e-05	0.0023266051895578527	-15.397696549615238
ENSG00000160219	6.112972810345734e-05	0.0023266051895578527	-0.40726949043793265
ENSG00000100416	6.121346002319326e-05	0.0023273370401441897	-7.125024780522994
ENSG00000163626	6.134924589358143e-05	0.0023300443590382226	-11.782675981595965
ENSG00000162813	6.158922541671903e-05	0.002331795217482308	-33.2047118545313
ENSG00000168283	6.230517777581915e-05	0.00233574129094939	-23.205671745947775
ENSG00000123144	6.24016802785568e-05	0.00233574129094939	-47.482590097057326
ENSG00000166033	6.257411608130267e-05	0.00233574129094939	-39.002141189945014
ENSG00000223532	6.25797887860076e-05	0.00233574129094939	-14.688025173893552
ENSG00000145390	6.267167985792747e-05	0.00233574129094939	-7.542788729998237
ENSG00000104904	6.273051481383535e-05	0.00233574129094939	-255.2658872293128
ENSG00000065621	6.287600692785213e-05	0.00233574129094939	-8.180739384569264
ENSG00000100297	6.29881731685307e-05	0.00233574129094939	-26.62700833794975
ENSG00000096696	6.338523282218185e-05	0.0023373757976247527	-24.946801539126824
ENSG00000122862	6.353585712320202e-05	0.0023373757976247527	-12.443144470711285
ENSG00000138271	6.357473101153063e-05	0.0023373757976247527	-20.587478707834762
ENSG00000010256	6.363178404695844e-05	0.0023373757976247527	-85.13135768942315
ENSG00000180758	6.374708081812594e-05	0.0023373757976247527	-2.4219807461902016
ENSG00000186283	6.431676258557963e-05	0.0023437305830981137	-19.883513142752243
ENSG00000163293	6.439897513103708e-05	0.0023437305830981137	-5.078114361469564
ENSG00000233276	6.473164814046757e-05	0.0023496806806400507	-179.5312600126705
ENSG00000128050	6.504635809560162e-05	0.0023539996453835524	-54.532560337257586
ENSG00000164099	6.604009166767749e-05	0.0023780364745124467	-3.9525503115397536
ENSG00000159199	6.619233657093858e-05	0.002381142269009008	-48.70889316994477
ENSG00000118200	6.694846802752827e-05	0.002396396502878222	-13.558600190105055
ENSG00000280830	6.768462612371364e-05	0.002416013642383408	-7.508112010173042
ENSG00000278787	6.787401694735316e-05	0.002417534457529565	-5.170276305812331
ENSG00000136167	6.863394976647572e-05	0.0024349867664938156	-8.711020344309384
ENSG00000120963	6.915974401929763e-05	0.0024392407005958865	-23.634605742722556
ENSG00000196656	6.918053588956976e-05	0.0024392407005958865	-42.28196587356871
ENSG00000130165	6.926200770676981e-05	0.0024392407005958865	-12.367832511580126
ENSG00000053747	6.929220437433061e-05	0.0024392407005958865	-71.70123035532315
ENSG00000119917	6.929469022784246e-05	0.0024392407005958865	-2.1869702448063384
ENSG00000164022	6.986629902125131e-05	0.002449801686089182	-12.312944669712426
ENSG00000105281	7.003717457240488e-05	0.002450892619868011	-28.81726305366543
ENSG00000115008	7.010119408286321e-05	0.002450892619868011	-112.2280359645955
ENSG00000110080	7.036538807328692e-05	0.002454174206217845	-8.459819277276996
ENSG00000164077	7.043519684854654e-05	0.002454174206217845	-5.104628621020265
ENSG00000136003	7.053694788718095e-05	0.002454174206217845	-23.293689383350895
ENSG00000281614	7.104017162936199e-05	0.002454174206217845	-2.5384103267304026
ENSG00000178038	7.128356836582598e-05	0.0024541817082131367	-4.672833865039486
ENSG00000159128	7.169311753994445e-05	0.002459673529907529	-9.898558116673973
ENSG00000143771	7.187185192557225e-05	0.002459673529907529	-57.50908042445128
ENSG00000101057	7.196031739852175e-05	0.002459673529907529	-43.23671723190519
ENSG00000137124	7.225786666862036e-05	0.0024665431289219403	-11.820487626440118
ENSG00000164323	7.308959300395083e-05	0.0024748051001703	-14.776926147706748
ENSG00000176225	7.309444373208176e-05	0.0024748051001703	-7.7086827440146655
ENSG00000235489	7.309711320560961e-05	0.0024748051001703	-0.43250839569130706
ENSG00000196950	7.334672924541405e-05	0.0024748051001703	-16.761625391333055
ENSG00000182118	7.33915760977307e-05	0.0024748051001703	-11.71612211641611
ENSG00000108829	7.422840783246575e-05	0.002498353715488057	-50.47088797501664
ENSG00000110768	7.455321836283807e-05	0.002504613288407412	-11.981762683492116
ENSG00000035687	7.475109709658665e-05	0.002505130302157738	-80.35925745861915
ENSG00000006634	7.522911410883865e-05	0.0025143608226903783	-12.317001093226448
ENSG00000173210	7.560665262103239e-05	0.0025143608226903783	-6.405733869024371
ENSG00000175832	7.560991914356755e-05	0.0025143608226903783	-7.860084634187206
ENSG00000172115	7.6002480067482e-05	0.0025181317569465734	-77.37748922544918
ENSG00000150768	7.609413864977487e-05	0.0025188556115803003	-20.646954482893207
ENSG00000102054	7.660348125804952e-05	0.0025310716183806637	-57.00124778439908
ENSG00000170515	7.692488655321772e-05	0.002535508410204666	-118.87597326462031
ENSG00000150456	7.694857983908732e-05	0.002535508410204666	-9.122684223255497
ENSG00000073756	7.748454463300804e-05	0.0025370717349083934	-4.644033100880166
ENSG00000173334	7.809893486267012e-05	0.0025461533017597363	-13.496965708741008
ENSG00000282017	7.84750939699122e-05	0.0025536829954911043	-0.12974939812418276
ENSG00000198612	7.849101859703542e-05	0.0025536829954911043	-47.67094756220557
ENSG00000122873	7.868379258800688e-05	0.0025560390784129523	-8.92698226003258
ENSG00000174780	7.942622452568893e-05	0.0025679010816410234	-61.25439892831523
ENSG00000147586	7.961217080422967e-05	0.0025683281225434692	-31.830291871039897
ENSG00000182552	7.98855275408303e-05	0.0025735265350006233	-10.506323309672862
ENSG00000235590	8.086103461651405e-05	0.0025913582974752282	-0.3577946608520333
ENSG00000141994	8.09986217473393e-05	0.0025913582974752282	-15.610067969612562
ENSG00000241990	8.170614787086566e-05	0.0026042751955200564	-3.7491297104989902
ENSG00000169710	8.263898302599093e-05	0.002613676605222812	-76.40023958627998
ENSG00000226964	8.287824539983754e-05	0.002613676605222812	-3.684014040396863
ENSG00000069956	8.33742479771706e-05	0.002620406133505481	-43.106670472051974
ENSG00000163933	8.351712388088567e-05	0.0026222485218980016	-10.106391953407625
ENSG00000143761	8.38717434112907e-05	0.0026268892135614405	-238.4461466985864
ENSG00000109321	8.425696215565134e-05	0.0026300740997646246	-476.162155278362
ENSG00000147459	8.436208076116169e-05	0.0026300740997646246	-9.632866063112893
ENSG00000078140	8.436523070403316e-05	0.0026300740997646246	-28.008274864175046
ENSG00000189221	8.445825541683042e-05	0.0026300740997646246	-7.42257575450955
ENSG00000223960	8.448368619570411e-05	0.0026300740997646246	-2.34355573802518
ENSG00000158406	8.463227322099627e-05	0.00263027017646347	-53.41210127725356
ENSG00000179271	8.472251022336584e-05	0.00263027017646347	-44.919184160140574
ENSG00000196139	8.519042256596187e-05	0.0026361540622662693	-59.42410698074395
ENSG00000250027	8.530390288248296e-05	0.0026374037017162536	-0.14706844659979706
ENSG00000174173	8.54893139505284e-05	0.002640873233432376	-23.11272920234547
ENSG00000113231	8.684765992207629e-05	0.0026719265531517738	-0.4157259819706528
ENSG00000196209	8.686482766129073e-05	0.0026719265531517738	-0.2602892186711045
ENSG00000107960	8.708510610473307e-05	0.0026764205394930784	-14.554664785676788
ENSG00000120053	8.763511871591271e-05	0.0026775010072974813	-21.70013248050042
ENSG00000229944	8.809665569143111e-05	0.0026851532951958942	-7.437249577608096
ENSG00000135828	8.882614641708007e-05	0.002697012535959617	-1.3471500234530387
ENSG00000051180	8.895110772406376e-05	0.002697012535959617	-11.36572127174991
ENSG00000075914	8.909118615042424e-05	0.0026989916771565548	-22.288257063090946
ENSG00000104687	8.919470103962231e-05	0.0026998607451431313	-23.048777403916553
ENSG00000110107	8.93615140600353e-05	0.0027003792201006145	-44.34940782031131
ENSG00000104131	8.9536746309068e-05	0.0027034103293535417	-26.613769023796504
ENSG00000198768	9.091685043009735e-05	0.002731862177934988	-0.5198310308848616
ENSG00000214253	9.093855375774603e-05	0.002731862177934988	-39.73368001098419
ENSG00000184588	9.103690367636963e-05	0.002731862177934988	-0.9285030483182428
ENSG00000167995	9.113313556333574e-05	0.002731862177934988	-2.6965083617927
ENSG00000167862	9.132191165007728e-05	0.0027321607746653718	-35.1868491018011
ENSG00000138614	9.184371940850685e-05	0.0027409538792211217	-9.372709497705548
ENSG00000261604	9.203471162302392e-05	0.00274216224930559	-2.1718861735138892
ENSG00000116120	9.211220992096601e-05	0.00274216224930559	-13.789003063953853
ENSG00000205045	9.222712768343347e-05	0.0027433198631046686	-0.2821356418422519
ENSG00000110200	9.320176084322225e-05	0.002759557446605026	-18.798387184298797
ENSG00000185164	9.324417419033797e-05	0.002759557446605026	-11.40367635550149
ENSG00000169018	9.326137182556676e-05	0.002759557446605026	-9.217192158943856
ENSG00000198912	9.330839180893357e-05	0.002759557446605026	-6.884351970309781
ENSG00000183696	9.412649841927409e-05	0.0027779886578388627	-52.26183843094374
ENSG00000130520	9.428139810783027e-05	0.0027792215074580262	-59.90439003452372
ENSG00000104671	9.439707194366763e-05	0.0027800784496299037	-15.880329025764427
ENSG00000113356	9.467750021111851e-05	0.0027800784496299037	-19.066822382262757
ENSG00000119048	9.475909703968352e-05	0.0027800784496299037	-17.607146875140884
ENSG00000102172	9.480968717873032e-05	0.0027800784496299037	-70.30706087144765
ENSG00000280634	9.484982598859265e-05	0.0027800784496299037	-5.88600877498979
ENSG00000110031	9.511260249785355e-05	0.0027855177035105956	-1.2995219482299252
ENSG00000185627	9.536854152246092e-05	0.0027907480508288017	-66.48886601752848
ENSG00000224837	9.547062928761024e-05	0.0027914714548835213	-8.874691941573271
ENSG00000165060	9.574701822810299e-05	0.0027941381520347353	-4.838544722317838
ENSG00000263163	9.604232069085389e-05	0.0027941381520347353	-2.018056766481183
ENSG00000187118	9.607473988668502e-05	0.0027941381520347353	-7.234025746956927
ENSG00000111321	9.614643484161229e-05	0.0027941381520347353	-41.98345202090002
ENSG00000157557	9.633550147067173e-05	0.0027941381520347353	-23.11203147726221
ENSG00000124635	9.63975844390632e-05	0.0027941381520347353	-118.68104824700694
ENSG00000196352	9.641368031050263e-05	0.0027941381520347353	-77.47232024997506
ENSG00000165672	9.696575032873758e-05	0.0028033824019320355	-61.093267421916686
ENSG00000119403	9.716386297208015e-05	0.002806860960685047	-18.268655007606448
ENSG00000139505	9.753463066828762e-05	0.002814382021721325	-7.87441609257333
ENSG00000096384	9.758021976035524e-05	0.002814382021721325	-367.69157317408275
ENSG00000119655	9.800904108666086e-05	0.0028195878820276164	-80.52892931082746
ENSG00000006576	9.817312111175438e-05	0.0028195878820276164	-6.46894640810955
ENSG00000011422	9.82295936284669e-05	0.0028195878820276164	-14.511949681852615
ENSG00000163607	9.931871027679761e-05	0.00284682184738412	-9.10774431909079
ENSG00000197006	9.949005308966088e-05	0.00284682184738412	-41.414992242877645
ENSG00000139343	9.952236860875279e-05	0.00284682184738412	-56.38892275103723
ENSG00000164934	9.956371982776564e-05	0.00284682184738412	-37.42725450782167
ENSG00000049541	9.957288244224826e-05	0.00284682184738412	-17.00699180850117
ENSG00000128422	0.00010049691589043052	0.002862082186408899	-330.59901869110627
ENSG00000072864	0.00010071291504911132	0.002862082186408899	-15.233438442108355
ENSG00000135778	0.00010080933164382925	0.002862082186408899	-30.810738962362
ENSG00000218336	0.00010115653361327006	0.002862763039494733	-3.654689550849726
ENSG00000122565	0.00010124125269242203	0.002862763039494733	-56.21582386892898
ENSG00000198900	0.00010154281570633983	0.002869041764683201	-36.78935019716761
ENSG00000143753	0.00010194875116511879	0.0028765323430432568	-42.14834842991584
ENSG00000259479	0.00010236828412013919	0.0028765323430432568	-5.763237240540299
ENSG00000118242	0.00010260516963212415	0.0028765323430432568	-11.24798797708193
ENSG00000145293	0.0001029767245108743	0.0028824695089812685	-20.37469492683794
ENSG00000187957	0.00010357427387860447	0.0028969483533441303	-18.723693234583244
ENSG00000154473	0.00010373719419351588	0.0028992577100668063	-36.3167304547229
ENSG00000169567	0.00010433654854190382	0.0029114980726530795	-198.09909287840696
ENSG00000117228	0.00010464094794648188	0.0029154826585768437	-9.568886458504279
ENSG00000139496	0.00010527330182251282	0.0029268671451931575	-24.656777677257548
ENSG00000174840	0.00010545197202747568	0.0029290320267308313	-4.768547290070911
ENSG00000066651	0.00010588785917917202	0.002934362401723276	-13.517686062461296
ENSG00000142910	0.00010624320980179248	0.0029419503091776475	-25.75417180001532
ENSG00000047644	0.00010658148805304581	0.0029467943834804184	-2.21783560045479
ENSG00000283018	0.00010682356039680875	0.0029478685940470396	-8.568884224574411
ENSG00000232126	0.00010710792518047886	0.0029478685940470396	-6.127849032234208
ENSG00000126860	0.0001076000741359093	0.0029565963693562575	-4.15232081884704
ENSG00000154518	0.00010767350210177441	0.0029565963693562575	-117.99419561534535
ENSG00000115350	0.00010781968848677193	0.0029583590724648044	-32.654045917539996
ENSG00000186298	0.00010835320506787285	0.0029636909145281136	-72.6270714922412
ENSG00000234745	0.00010870685397246006	0.0029636909145281136	-33.84727342066249
ENSG00000104689	0.00010875327099679118	0.0029636909145281136	-27.27048017722501
ENSG00000282883	0.00011015176788791574	0.0029882601031307426	-15.356869187168018
ENSG00000070814	0.00011056638738248506	0.00299275755674977	-37.98954614682989
ENSG00000165389	0.00011073180730273433	0.002994988260337299	-20.515927041088226
ENSG00000164758	0.00011142662836390381	0.0030020650699837895	-14.85337560177172
ENSG00000173898	0.00011145132477819796	0.0030020650699837895	-4.351271499375629
ENSG00000085871	0.00011163319132537355	0.003003607141096796	-24.431442470667108
ENSG00000162704	0.00011235075402809466	0.0030165546403903656	-75.09755762850389
ENSG00000258017	0.00011351479347091604	0.0030288112492380267	-241.84333093546087
ENSG00000168404	0.00011356184885281491	0.0030288112492380267	-15.47385180666874
ENSG00000269893	0.00011361924438951901	0.0030288112492380267	-124.43536658161266
ENSG00000163558	0.0001138291082277865	0.0030288112492380267	-13.333690290472653
ENSG00000137266	0.00011391686273226502	0.003028912545499524	-1.4758313900550024
ENSG00000173846	0.00011464058590092852	0.00303696547715962	-7.504784664016916
ENSG00000151247	0.00011515779741266327	0.003045459680682189	-45.921706781665264
ENSG00000282168	0.00011528295840789402	0.003045459680682189	-1.5765567608442639
ENSG00000162390	0.00011538325942996457	0.003045459680682189	-6.393609954823161
ENSG00000185238	0.00011600546602248219	0.003055378494473543	-17.354739858818462
ENSG00000223775	0.00011667296507850462	0.0030638116834043124	-3.0046698653212225
ENSG00000027001	0.00011704003543801945	0.0030663717438925396	-15.169442876321657
ENSG00000112208	0.0001174596262821848	0.0030688347399619913	-3.0273521857615555
ENSG00000164850	0.00011779309230329576	0.0030700678239967607	-0.5552659513665947
ENSG00000148680	0.00011796898497548284	0.0030700678239967607	-3.5201314792608676
ENSG00000137714	0.00011857627711556767	0.0030756357886809315	-7.431625728608478
ENSG00000162777	0.00011993346755762093	0.003095364408402376	-2.2160357902280863
ENSG00000129422	0.00012028927623847456	0.0031001124114002857	-6.371444049414154
ENSG00000151834	0.0001206881647263307	0.003101424879419668	-0.8309697063573012
ENSG00000140740	0.00012092461474148318	0.003101424879419668	-85.19203795101492
ENSG00000117335	0.00012101798540598588	0.003101424879419668	-49.353850941623115
ENSG00000115380	0.00012107189777018323	0.003101424879419668	-71.5256680059709
ENSG00000203818	0.00012132840614174486	0.003101424879419668	-44.28540587550966
ENSG00000065328	0.0001213874191468117	0.003101424879419668	-9.489450011074917
ENSG00000173409	0.00012142374797617596	0.003101424879419668	-20.896535516577277
ENSG00000117472	0.00012162743277293445	0.003101424879419668	-5.810585785734751
ENSG00000188488	0.00012174329290389813	0.003101424879419668	-0.28485522535154795
ENSG00000188313	0.00012188229527492721	0.003101424879419668	-8.840649489256592
ENSG00000215784	0.00012189863959519028	0.003101424879419668	-5.3460335497330345
ENSG00000079308	0.00012190097420446312	0.003101424879419668	-1.8443662031290504
ENSG00000137955	0.00012193032717758747	0.003101424879419668	-59.93782857095387
ENSG00000198563	0.00012210926600865623	0.003101424879419668	-10.935367465374267
ENSG00000156384	0.00012217893124932027	0.003101424879419668	-2.0780803406641617
ENSG00000175764	0.0001223781115704853	0.003101424879419668	-1.5305694066797
ENSG00000104979	0.00012253165910517953	0.003101424879419668	-43.01190170160827
ENSG00000140905	0.00012297561430760914	0.003102855342540451	-38.726537882821205
ENSG00000163155	0.0001237137051495084	0.0031163458959571027	-3.3403972492987997
ENSG00000136143	0.0001239039844727993	0.0031163458959571027	-40.95693964270264
ENSG00000247373	0.00012438069567099317	0.0031163458959571027	-0.59745499102708
ENSG00000176692	0.0001244773042060177	0.0031163458959571027	-2.622826422858811
ENSG00000265190	0.00012466240076775486	0.0031163458959571027	-43.807666768555094
ENSG00000235288	0.00012477604937296164	0.0031163458959571027	-16.829249603947858
ENSG00000138640	0.00012480584849804642	0.0031163458959571027	-3.6347557697935837
ENSG00000141384	0.00012564451281911487	0.003132950702851751	-1.756360985116611
ENSG00000099901	0.00012650905468856858	0.00314364545607317	-92.76173211919772
ENSG00000135378	0.00012768311471179032	0.00316193168285251	-2.3627763937103303
ENSG00000277075	0.00012817377946662987	0.003171892969406118	-145.98077858397778
ENSG00000132507	0.00012929847433617924	0.0031816440618064475	-392.0165619784064
ENSG00000121022	0.0001294860394674852	0.0031822408811209616	-22.28154096338458
ENSG00000114021	0.00012956159348041053	0.0031822408811209616	-13.982365459084852
ENSG00000147010	0.00012976319213988543	0.003185024309931433	-19.6033141234752
ENSG00000266088	0.0001302654645299304	0.0031894720685833075	-0.9417873725974439
ENSG00000135127	0.00013029799143847995	0.0031894720685833075	-5.3717643718331605
ENSG00000058804	0.00013121235571811503	0.003199590499983763	-11.072719664598603
ENSG00000089053	0.0001313068409973126	0.003199590499983763	-28.085679107231023
ENSG00000270882	0.0001313661181908684	0.003199590499983763	-314.91888699077924
ENSG00000116711	0.00013196858539666514	0.003200779785274534	-9.880019493715116
ENSG00000144840	0.00013200189353090289	0.003200779785274534	-7.8743399745318365
ENSG00000196747	0.00013238807105602447	0.0032079879058243242	-212.79390501637084
ENSG00000119285	0.00013280743258556473	0.0032121673682904014	-20.11648667607154
ENSG00000163634	0.00013309470955888558	0.0032121673682904014	-49.13591886637793
ENSG00000156299	0.000133190947980558	0.0032121954211005495	-2.864613069026948
ENSG00000261553	0.00013327392659259784	0.0032121954211005495	-2.0834081884392868
ENSG00000080546	0.00013477673330570674	0.0032376027392830927	-4.989530707642293
ENSG00000112576	0.00013505497402998578	0.003241905851902672	-24.92204631789062
ENSG00000141425	0.0001354113480499981	0.003242102760932909	-33.83356648383453
ENSG00000106591	0.0001355339549643548	0.00324218647229343	-26.757702054091485
ENSG00000107833	0.00013559655737620314	0.00324218647229343	-53.98093775479171
ENSG00000166979	0.00013779549082059217	0.0032687699568032785	-10.56818666046246
ENSG00000189403	0.0001381656053253487	0.0032732457030491837	-149.24240131234177
ENSG00000116161	0.00013844343971356328	0.0032776756878642233	-129.03970177793997
ENSG00000166797	0.00013873362963020473	0.0032780930521856036	-40.18725965277248
ENSG00000189337	0.0001389851355170612	0.0032818865671407627	-2.7101001383679155
ENSG00000147874	0.00014108733402304135	0.003316333614909026	-9.090493477563623
ENSG00000250742	0.0001416196706129932	0.003324514857116075	-1.8795062853304478
ENSG00000156017	0.00014202097596920356	0.0033274408012628786	-9.434155842258479
ENSG00000117143	0.0001430508048111632	0.003340629667418772	-67.45291207329424
ENSG00000106484	0.00014309801182528498	0.003340629667418772	-22.854604372987332
ENSG00000184162	0.00014309886707260027	0.003340629667418772	-6.948661020501826
ENSG00000188739	0.00014338523862602383	0.003344203487308058	-26.47253225764314
ENSG00000262795	0.00014377611670780057	0.0033454365514886336	-9.528767007408488
ENSG00000125735	0.00014390170804330144	0.0033454365514886336	-0.09137152985260508
ENSG00000263513	0.00014422326513680614	0.0033485969301165395	-7.762472228140933
ENSG00000153310	0.00014473450843732765	0.0033552444326120736	-55.57805878702871
ENSG00000130158	0.00014508500312937505	0.0033599563529595512	-3.3937360086204076
ENSG00000124207	0.00014526004527874603	0.003361852273061216	-74.48094537827319
ENSG00000119705	0.00014634497848121814	0.0033720478796529746	-125.81635938793234
ENSG00000117697	0.0001463547844997799	0.0033720478796529746	-14.263567355264161
ENSG00000129226	0.00014650473703089852	0.003373348702496394	-3.5903706382993983
ENSG00000109861	0.000146837466017687	0.0033755932085286315	-114.12027528998176
ENSG00000143811	0.00014688288399406754	0.0033755932085286315	-20.040495256140332
ENSG00000143554	0.0001474535430387136	0.0033865507870017987	-2.381135467512902
ENSG00000074527	0.00014867302839308258	0.0034015672399814916	-4.4234056853978565
ENSG00000170312	0.00014948695081424884	0.003415857297231737	-53.0676166958642
ENSG00000163900	0.0001508694985616578	0.0034322335293840945	-3.0879994490787883
ENSG00000184270	0.00015166669347131705	0.003445453399449666	-109.36736962943647
ENSG00000166145	0.00015193317218387974	0.003445453399449666	-31.328628880977302
ENSG00000101871	0.00015214558832783126	0.003445453399449666	-3.3103358953373014
ENSG00000276432	0.0001524424292601609	0.003446770959255213	-0.5405446887686369
ENSG00000114030	0.0001531165211070182	0.003449812646407761	-17.346134703666443
ENSG00000255310	0.00015436322844686532	0.0034723065122140573	-0.44867236446398645
ENSG00000175768	0.00015465318478923238	0.003473287775003013	-53.72705975617462
ENSG00000266402	0.00015469564187328073	0.003473287775003013	-1.9839013950514683
ENSG00000167775	0.00015562520753156236	0.0034832171520428864	-15.616856738388377
ENSG00000162889	0.0001560137587080227	0.0034832171520428864	-14.013707839460166
ENSG00000104205	0.00015619710742009103	0.0034832171520428864	-2.4203238161852934
ENSG00000137547	0.00015619981020496634	0.0034832171520428864	-45.056844297506004
ENSG00000137843	0.0001566258479788353	0.003486253683482021	-1.4383397707707983
ENSG00000196678	0.0001568433155263961	0.003488941841866768	-6.866977857709397
ENSG00000112578	0.00015853564119774937	0.0035162309735547077	-13.040682107713588
ENSG00000177674	0.00015864469252469072	0.0035162309735547077	-24.771512319618317
ENSG00000156869	0.00015896589978116023	0.003519188539572311	-2.696734501820217
ENSG00000152700	0.0001589841079580256	0.003519188539572311	-18.33699303769713
ENSG00000163507	0.000159604730335417	0.003519188539572311	-12.640304239082235
ENSG00000205420	0.00015975022031511582	0.003519188539572311	-732.3192646059978
ENSG00000180332	0.0001601671700562116	0.003521628069956229	-0.3297105520553879
ENSG00000267374	0.00016199076418806375	0.0035431115170703217	-0.39830703291360514
ENSG00000144749	0.000162028048090852	0.0035431115170703217	-0.992497597594297
ENSG00000253356	0.0001629701694325324	0.003559398718701696	-0.39206337628754906
ENSG00000228964	0.00016316063592289432	0.0035597870966293864	-7.559606021392088
ENSG00000176842	0.00016370027437242094	0.0035597870966293864	-2.4148877249721084
ENSG00000069812	0.0001640892185970414	0.0035597870966293864	-2.357978174978582
ENSG00000232112	0.00016433246054824277	0.0035597870966293864	-163.58887332941111
ENSG00000143256	0.00016442208648924259	0.0035597870966293864	-75.51046043380987
ENSG00000100300	0.00016470495251643113	0.0035597870966293864	-57.003223810274264
ENSG00000155324	0.00016542657669022982	0.003563847304343379	-3.6710173815674465
ENSG00000084207	0.00016715321187234298	0.003585645087732466	-313.6693958267354
ENSG00000188643	0.00016808472559468428	0.0035912326459705056	-460.2838653844188
ENSG00000168298	0.000168110416536243	0.0035912326459705056	-350.8797732635695
ENSG00000175416	0.00016830303265353658	0.003593219953356363	-116.13204631210064
ENSG00000188342	0.00016902745932486567	0.003596397482955274	-13.364548638528545
ENSG00000106153	0.00016961415092458146	0.003603718121275078	-151.89920986899733
ENSG00000136802	0.0001698891155728725	0.0036057465758734196	-6.781826653545623
ENSG00000103423	0.00017043967958367098	0.0036127754521301856	-15.816629518578015
ENSG00000162129	0.00017052067833423979	0.0036127754521301856	-12.362122389631418
ENSG00000245910	0.0001707677770374401	0.003615722761031629	-96.45281419336155
ENSG00000223752	0.00017086021195529303	0.003615722761031629	-0.11776171842654841
ENSG00000103415	0.0001710084578919733	0.003616738668933346	-13.617646390430131
ENSG00000153823	0.00017167622612112869	0.003624487954755087	-54.5570112427389
ENSG00000159131	0.00017181897787148513	0.0036253804330883366	-44.987728703864924
ENSG00000178605	0.00017214217910312463	0.003626222101085053	-18.180932934091558
ENSG00000177409	0.00017331591692014957	0.0036378194289679562	-0.19479017135267235
ENSG00000153391	0.0001741765746314083	0.003645281316285292	-17.49992707587245
ENSG00000211456	0.0001760334975476266	0.0036535223537938134	-13.645132881671904
ENSG00000107104	0.0001760892262755312	0.0036535223537938134	-7.678717692626414
ENSG00000127423	0.00017631023265199608	0.00365600546225096	-5.139858437021597
ENSG00000198830	0.00017834419729634605	0.003674772797041257	-136.25920530688552
ENSG00000189376	0.00017840684945412625	0.003674772797041257	-11.98585408359179
ENSG00000132275	0.0001790494379629489	0.003683171477275461	-4.540505354660246
ENSG00000206075	0.00017923502624774817	0.003684888308857551	-164.1681570392586
ENSG00000100372	0.00017986629738973858	0.0036894575759631367	-7.255608643544378
ENSG00000123416	0.00018035937026717526	0.0036936698777167423	-667.7127220002044
ENSG00000234327	0.00018037876789825394	0.0036936698777167423	-9.530231350707485
ENSG00000016391	0.00018150889187911872	0.0037147035325527412	-0.34448554925438835
ENSG00000181061	0.00018203047041722957	0.003721156602336578	-69.15642745085326
ENSG00000188610	0.0001823598085890138	0.003725778173103175	-5.2035705808720305
ENSG00000139428	0.0001840600950332192	0.0037465247139671196	-10.80183096389284
ENSG00000233901	0.00018409392901900284	0.0037465247139671196	-5.2581728770558955
ENSG00000174371	0.0001842059489087794	0.0037465247139671196	-28.12090447961779
ENSG00000126524	0.00018453147465126375	0.0037489189959978874	-31.63090957997026
ENSG00000276410	0.0001851178317063282	0.0037558587406680585	-33.1612508217411
ENSG00000072571	0.0001853150564728615	0.0037558587406680585	-36.8612875362993
ENSG00000042753	0.0001860520055679144	0.003763671728739415	-61.6699645961128
ENSG00000126249	0.00018618745355777422	0.003763671728739415	-9.27888847460419
ENSG00000070950	0.00018630075961111376	0.003763671728739415	-9.815494085821822
ENSG00000197601	0.0001870939485193071	0.0037658669790396324	-17.68688629159503
ENSG00000137440	0.00018710065949943813	0.0037658669790396324	-74.56950138254918
ENSG00000114450	0.00018828097866688346	0.0037706532552728217	-20.668519712141773
ENSG00000157570	0.00018840381040416423	0.0037706532552728217	-3.0139811889287236
ENSG00000077264	0.00018879907878107863	0.003770786026496298	-1.6112427045367608
ENSG00000124107	0.00018922652486925116	0.003770786026496298	-81.19595831958806
ENSG00000095739	0.00018926563825794174	0.003770786026496298	-1.992200600404182
ENSG00000065154	0.00018952695485545385	0.003772030574674499	-53.83250860601872
ENSG00000011198	0.00018969485620304023	0.0037730871591300412	-7.151908762973713
ENSG00000118246	0.0001898002340903058	0.0037731031659572027	-19.374309329301603
ENSG00000188910	0.0001906399100922044	0.003783541581978453	-24.54194328539727
ENSG00000107738	0.00019161829821544388	0.0037965496153421962	-1.9284856206479484
ENSG00000142731	0.000191716232896912	0.0037965496153421962	-6.509753198546446
ENSG00000089876	0.0001918364403587648	0.003796846190117714	-13.017697313836795
ENSG00000049283	0.0001920804445667627	0.0037995912940862746	-0.7378670635476718
ENSG00000170089	0.00019331616882643332	0.0038143688907853837	-22.64219375514339
ENSG00000165312	0.00019532039112263143	0.0038299785351824348	-4.73561693179435
ENSG00000198400	0.0001953895361947528	0.0038299785351824348	-0.25442498100798233
ENSG00000214336	0.00019543140992959237	0.0038299785351824348	-0.05026625211012231
ENSG00000145220	0.0001956210690467847	0.0038299785351824348	-36.323993834995676
ENSG00000273018	0.00019573959754098862	0.0038299785351824348	-0.5007759059163429
ENSG00000278032	0.0001959989529607032	0.003830357372275187	-28.599880125721118
ENSG00000104140	0.0001962142555377817	0.003830357372275187	-7.700449739366434
ENSG00000141429	0.0001970168283264132	0.003837687912149477	-34.63998122843331
ENSG00000260834	0.0001970908705749004	0.003837687912149477	-0.6295586673964828
ENSG00000170786	0.00020018565502480723	0.00387628010634679	-4.745734623237927
ENSG00000175110	0.0002002777526719664	0.00387628010634679	-22.493530683961822
ENSG00000262634	0.00020056301719059683	0.00387628010634679	-4.45204629642212
ENSG00000067533	0.0002015083431112934	0.0038821504838566956	-12.082103599780876
ENSG00000133773	0.00020201745589373184	0.0038895367268419094	-16.54158465006914
ENSG00000185924	0.000202454680064575	0.0038958758994186295	-1.4798366501003635
ENSG00000104369	0.0002025865707543357	0.003896335852551805	-3.2501005251494113
ENSG00000206538	0.0002028843315012544	0.0038964701221533365	-1.6334816602258866
ENSG00000164815	0.00020291752888018956	0.0038964701221533365	-12.66352446839674
ENSG00000119888	0.00020515801103705822	0.003926075972250136	-28.96234520606815
ENSG00000075188	0.00020571437531905295	0.003926075972250136	-15.641135021497293
ENSG00000198715	0.00020574345513150238	0.003926075972250136	-2.9206273277302066
ENSG00000171320	0.00020587388762776133	0.003926075972250136	-7.637497105791293
ENSG00000148229	0.00020767808098644657	0.003950148644767024	-22.590337611275267
ENSG00000227420	0.0002091395324822328	0.0039715597218376005	-2.711676283637556
ENSG00000075624	0.00021014543925509008	0.0039885626479552365	-1132.7853519827718
ENSG00000183814	0.00021259919552532277	0.0040241958608184	-8.685004514633944
ENSG00000221914	0.0002133804685797244	0.004028770636747795	-37.1145101198625
ENSG00000111845	0.0002134925714384619	0.004028779011543485	-10.541286926183432
ENSG00000143384	0.0002138365594539465	0.004033160952251879	-206.35330372290278
ENSG00000182518	0.0002155174898023366	0.004041625025757852	-3.542728206024114
ENSG00000186205	0.00021587353796347482	0.0040461990250702	-4.582721190215079
ENSG00000197249	0.00021702700377727912	0.004055817535664072	-12.899175282545173
ENSG00000085276	0.00021848393432655864	0.004069107757584984	-2.2735243565552063
ENSG00000269897	0.00021856187007565474	0.004069107757584984	-10.54677275601098
ENSG00000198088	0.00021933558968271577	0.004081406607190339	-4.75121505688767
ENSG00000079785	0.00022051114007847896	0.004090623365126786	-35.68099254017711
ENSG00000155189	0.00022189831116328464	0.004101594756702087	-17.73054838820414
ENSG00000079215	0.00022277189129751574	0.004111423329875021	-8.861318927722985
ENSG00000196715	0.00022332263340977767	0.004117638677575142	-5.8808806880331055
ENSG00000173726	0.0002244259907134339	0.00411978093572731	-121.97637566708923
ENSG00000121579	0.00022447284348127495	0.00411978093572731	-58.05131714545331
ENSG00000183763	0.00022459491423673452	0.00411978093572731	-3.678330260638172
ENSG00000140391	0.00022492864642379	0.004121510169010016	-35.01767854821172
ENSG00000231607	0.0002256297217761902	0.004126500667914765	-1.985526380881479
ENSG00000196562	0.00022563157127360045	0.004126500667914765	-4.239623145787746
ENSG00000151929	0.0002269664399633771	0.00414012948448868	-20.94333466702937
ENSG00000104267	0.00022779920471884845	0.004144842715814811	-22.36177815884905
ENSG00000138796	0.00022955764852242776	0.004157966624667528	-14.35723874842439
ENSG00000128463	0.0002301268353230457	0.004162373782920885	-35.3520561286399
ENSG00000262814	0.00023026241153820806	0.004162373782920885	-39.08232909171727
ENSG00000046647	0.0002310451855393293	0.0041703519901329835	-5.245184416571487
ENSG00000173436	0.0002310505149046821	0.0041703519901329835	-27.62056175747748
ENSG00000134049	0.0002326347900787286	0.004182210194733735	-7.253062925988538
ENSG00000100142	0.0002334309856517941	0.004192346139025576	-32.944503520412184
ENSG00000267774	0.0002339181932734268	0.004196525027970651	-0.1371334928251661
ENSG00000165806	0.0002340125926741762	0.004196525027970651	-5.3071381617709585
ENSG00000137975	0.0002355790088092828	0.004216643900541875	-54.182896153951674
ENSG00000276726	0.00023570530396180392	0.004216643900541875	-14.21272222538342
ENSG00000249353	0.00023582769270993925	0.004216643900541875	-12.286169209825722
ENSG00000181274	0.00023682727229207469	0.004228327105483848	-4.635166061986788
ENSG00000118777	0.00023928067775897966	0.004255044915831318	-0.21903447270006324
ENSG00000170561	0.0002396267705371053	0.0042570032042094025	-8.518459603894446
ENSG00000099795	0.00024025824317080465	0.004262454155072792	-94.08511651645145
ENSG00000147684	0.00024065084517819953	0.004262454155072792	-142.93026706729142
ENSG00000171497	0.00024102273547668663	0.004262454155072792	-21.374745903856144
ENSG00000128951	0.0002412236650868106	0.004262454155072792	-31.224801332312065
ENSG00000270757	0.00024123309732708743	0.004262454155072792	-4.314679191960926
ENSG00000205268	0.00024166458936591316	0.004265997814837287	-3.989937880720572
ENSG00000165732	0.00024273315546880972	0.004278483137503725	-57.72721734637064
ENSG00000117592	0.0002436044885984034	0.004284081727159308	-95.54146795233231
ENSG00000217930	0.00024364445841664313	0.004284081727159308	-10.670948814427092
ENSG00000075643	0.00024390199968339998	0.004286521213140162	-20.341064198226587
ENSG00000116584	0.00024515897717351104	0.0042981443417869055	-26.280492295560546
ENSG00000182901	0.0002453867223586777	0.004298526861503316	-0.7042720204064244
ENSG00000125775	0.0002457199898201075	0.004298526861503316	-1.8433139117703787
ENSG00000154319	0.0002459563129915824	0.004298526861503316	-1.5853540418322658
ENSG00000140263	0.00024632441584505617	0.004298526861503316	-25.921348464913734
ENSG00000166226	0.00024726890568099085	0.004310004534239532	-108.46303481590495
ENSG00000091136	0.0002473992787587813	0.0043101947739717945	-58.65577696268642
ENSG00000180066	0.00024764053820776463	0.004311864889371319	-0.3886483696782279
ENSG00000118508	0.00024786046980377805	0.004311983418992342	-24.167687835200752
ENSG00000029639	0.0002485759269609396	0.004322346034061523	-8.54700335123621
ENSG00000112118	0.00024939291375775276	0.004328208620150782	-26.0236650846506
ENSG00000062038	0.0002495658910584229	0.004329128324653345	-41.62830156894482
ENSG00000184220	0.0002507313699818147	0.004336262417437632	-38.35280195522081
ENSG00000104356	0.0002507544752159548	0.004336262417437632	-11.49215875147142
ENSG00000013503	0.0002512833493748613	0.004338931008523995	-5.080159317369446
ENSG00000237499	0.00025133354973019454	0.004338931008523995	-1.9265376772686205
ENSG00000169435	0.0002517534619016628	0.004343431512488953	-0.8959765102529236
ENSG00000165272	0.0002522267512444954	0.0043469508544825295	-2.530464538440933
ENSG00000041353	0.0002522800113435442	0.0043469508544825295	-16.714153593406785
ENSG00000188015	0.0002527988775373371	0.004351734876156804	-5.980545405329622
ENSG00000141424	0.0002534055987703172	0.0043566636515215106	-21.07347065617023
ENSG00000148444	0.0002535681845900938	0.0043566636515215106	-12.372169780702176
ENSG00000132334	0.00025435456869162557	0.00436601674260825	-2.587332493531972
ENSG00000196419	0.0002563680863566639	0.004387380076029378	-127.54805056383434
ENSG00000169594	0.00025656004308191274	0.004387380076029378	-19.30772370483953
ENSG00000225691	0.00025793261318107704	0.004401738571295287	-25.586920654002032
ENSG00000134809	0.00025907259440839447	0.004407165619448035	-28.06054576314641
ENSG00000143819	0.0002593106694183374	0.004407302590861538	-25.2780712211197
ENSG00000122786	0.0002595679517586363	0.004407302590861538	-33.773144942480435
ENSG00000111012	0.00026129271699243964	0.004427777683835812	-7.001344758133538
ENSG00000074071	0.0002627845048207013	0.004437775901850163	-45.44144668735933
ENSG00000123178	0.00026362633004643	0.004444813838507122	-4.058054895013671
ENSG00000154553	0.00026387932416941013	0.004445736460025853	-0.4898226885316711
ENSG00000021762	0.0002646175302676821	0.0044532020100691416	-8.399755542628492
ENSG00000112742	0.00026619992872451375	0.004463998433284818	-19.034087096044722
ENSG00000177494	0.00026703835774325075	0.004468929028633687	-8.496329573980608
ENSG00000163359	0.0002677913988465692	0.004472630493811185	-0.1369215819987658
ENSG00000274267	0.00026799246511363586	0.004472630493811185	-138.66924289544477
ENSG00000183011	0.00026861884018986634	0.004472630493811185	-42.22025178192566
ENSG00000197728	0.00026930081105359114	0.004477715467108121	-138.06156272926688
ENSG00000230439	0.00027031902583296894	0.004484312998197404	-30.689379488471012
ENSG00000118985	0.00027138680399334345	0.004489641116407072	-21.57501727062536
ENSG00000143493	0.0002724573083260763	0.0044949849756347315	-9.88434966358775
ENSG00000175426	0.0002726587892162913	0.004496253095846895	-2.540398811120647
ENSG00000123892	0.0002735305530681388	0.004504452708923558	-13.174139319417872
ENSG00000159322	0.0002740114571111332	0.004509070831106946	-18.43407226121434
ENSG00000169180	0.0002747643079038336	0.004518582950537019	-19.572213442354876
ENSG00000160688	0.00027602770327797793	0.004529038454739755	-10.519753655448982
ENSG00000029993	0.0002765454427522575	0.0045354709636110015	-48.095633662809774
ENSG00000060558	0.0002786277998498226	0.004560824171744929	-32.2942743746974
ENSG00000197959	0.0002787233529751827	0.004560824171744929	-0.24312630482144515
ENSG00000163694	0.00027885343646748647	0.004560884334171976	-4.962402995966787
ENSG00000181218	0.0002797236090286841	0.00457097261655976	-59.8786257073245
ENSG00000187231	0.00028067360815286016	0.004580273385691247	-7.32506322855254
ENSG00000131979	0.0002817468753348145	0.004591454672675272	-6.446301456167705
ENSG00000131507	0.0002817983519375267	0.004591454672675272	-21.46171789735484
ENSG00000278920	0.00028186780022659375	0.004591454672675272	-0.021058080584248823
ENSG00000241253	0.00028511028198513396	0.00462964180211774	-0.867320724488845
ENSG00000182004	0.0002856119046932635	0.004632453162974809	-156.40757033038378
ENSG00000271605	0.00028588115898148226	0.004632453162974809	-4.2110373975648905
ENSG00000103855	0.00028597706736609683	0.004632453162974809	-26.189684548958525
ENSG00000196262	0.00028642609749776745	0.004632453162974809	-728.5618952536678
ENSG00000101230	0.00028648321227644607	0.004632453162974809	-0.35289081987903037
ENSG00000169299	0.0002866699734286523	0.004632453162974809	-25.11387119475199
ENSG00000282988	0.0002873692236749555	0.004635033061875757	-70.19837403323368
ENSG00000104442	0.0002893330099133198	0.004654223954829466	-22.024121531660942
ENSG00000087842	0.00028949165410303997	0.004654700700397409	-13.975901567173151
ENSG00000239791	0.00029003952965906614	0.004657818877043417	-0.20396020268126155
ENSG00000141441	0.000291059669293959	0.004669508193772936	-4.313306702291024
ENSG00000276672	0.00029182139008236707	0.004677568891853348	-0.16165660010546526
ENSG00000189280	0.0002921279729239402	0.004678326405267948	-13.230451165597465
ENSG00000168575	0.0002927516194646984	0.004686233887269646	-9.890152269231976
ENSG00000258659	0.00029314460114124	0.004687966134931676	-1.5033499624635613
ENSG00000166025	0.0002953536814600171	0.0047070036134093975	-17.904318288377446
ENSG00000185480	0.00029663374742071715	0.004718029351715717	-9.421310006668048
ENSG00000108342	0.0002986414521164204	0.004731744601971828	-138.91385456612153
ENSG00000163636	0.00030287801681148756	0.00477419909330506	-32.75276818245504
ENSG00000111666	0.0003047625925948974	0.004788398452533998	-8.708761424165619
ENSG00000116750	0.000304918518736519	0.004788398452533998	-39.057900068798915
ENSG00000108010	0.0003059523585165325	0.004789424722881973	-28.157546283339883
ENSG00000111799	0.0003061657992651486	0.004789848151699053	-4.549800129813753
ENSG00000065911	0.0003062603499340294	0.004789848151699053	-42.901345342480404
ENSG00000162769	0.0003077505336153582	0.004803218493618409	-6.188440115119397
ENSG00000138413	0.000308091939911299	0.004804439835049682	-35.85859140199949
ENSG00000164520	0.0003084226714014784	0.004806997151981314	-19.475259747488074
ENSG00000166086	0.0003109340545968785	0.004835694665478437	-0.4865048223735888
ENSG00000163739	0.000311805641533395	0.004840987087738937	-191.33427020297043
ENSG00000163378	0.00031256893560371147	0.004845306909387293	-6.536565006954837
ENSG00000101977	0.00031262643732306804	0.004845306909387293	-2.874429510485587
ENSG00000185070	0.00031411577440419177	0.00486003913219453	-2.4227432090190204
ENSG00000138061	0.00031490534210717075	0.004870167016103226	-11.216592741944917
ENSG00000158473	0.0003154978822586025	0.004872618722588017	-0.7947398213129565
ENSG00000178896	0.0003158353967638628	0.004872618722588017	-29.271492345406216
ENSG00000173598	0.00031644251573128467	0.00487317130518202	-16.509178151006935
ENSG00000100906	0.000316585281431963	0.00487317130518202	-148.44583974136788
ENSG00000135111	0.00031701893041748857	0.004877589149954318	-2.2612306008116083
ENSG00000073282	0.000317341136772209	0.0048785622308811566	-21.83888771214283
ENSG00000105894	0.00031782579826192714	0.004883932123972996	-0.20237576263299634
ENSG00000170385	0.0003193916367710169	0.0048958147419663435	-8.45360901021608
ENSG00000132207	0.0003194900105004078	0.0048958147419663435	-3.4226171905539604
ENSG00000162757	0.00031956098519224797	0.0048958147419663435	-2.6794922890742763
ENSG00000154359	0.00031957794599450726	0.0048958147419663435	-5.947368529898597
ENSG00000111817	0.00032050845250088507	0.0049001124892730655	-14.683043172500687
ENSG00000166825	0.00032141756089737716	0.004909479746890582	-167.16685950649003
ENSG00000163131	0.0003227439334155131	0.004921144189189029	-0.39824597072254053
ENSG00000116455	0.00032283884304233336	0.004921144189189029	-7.813559476257541
ENSG00000164465	0.00032602337294451494	0.004950440507021562	-9.696825576013165
ENSG00000170549	0.0003277362204491131	0.004964336931160558	-2.7646181348545675
ENSG00000229644	0.0003279515279634422	0.004965407034927906	-14.620258523871307
ENSG00000186654	0.00032976128604990623	0.004984521646035336	-1.8912758394792701
ENSG00000041357	0.00033302844242835174	0.0050044755984963475	-74.28024820029944
ENSG00000222724	0.00033344032259339016	0.0050044755984963475	-3.9720018792131535
ENSG00000111319	0.00033347839569918247	0.0050044755984963475	-57.17243098009517
ENSG00000184292	0.00033406226982057147	0.0050044755984963475	-12.951032062700573
ENSG00000113916	0.00033447347430203385	0.0050044755984963475	-2.0793573394745186
ENSG00000169288	0.00033479760697355325	0.0050044755984963475	-15.155860291812274
ENSG00000123545	0.0003348872507907247	0.0050044755984963475	-5.686878736306374
ENSG00000004961	0.0003366129929322821	0.005020807522939095	-14.002284967378623
ENSG00000196154	0.00033770753615434106	0.005028817834083689	-18.456103943277654
ENSG00000225159	0.00033841143172836855	0.005032225849367528	-0.5313271132530817
ENSG00000070961	0.0003388601282913499	0.005032225849367528	-12.822222296655884
ENSG00000006606	0.0003389103063916549	0.005032225849367528	-0.048660417551277556
ENSG00000108984	0.00033974659375320067	0.005038387525363433	-0.681192635697468
ENSG00000115159	0.0003411407383418815	0.005052832093642622	-31.228854161158353
ENSG00000100902	0.00034129851266471555	0.0050529498515280965	-87.99256835500086
ENSG00000175792	0.00034328190255443404	0.005072053368577615	-47.485520824649555
ENSG00000266302	0.00034446265429971404	0.005081567900919717	-0.09175801395731051
ENSG00000080823	0.00034478943370177265	0.005083918086388909	-8.509292337003671
ENSG00000133818	0.0003458359458479918	0.005086303994956761	-28.467471280676925
ENSG00000166402	0.0003461933194474992	0.005086303994956761	-1.7144591546955057
ENSG00000110921	0.0003463323937028772	0.005086303994956761	-9.278095622273502
ENSG00000162706	0.0003469565173965919	0.005086303994956761	-1.7034030387412262
ENSG00000277775	0.0003470661792611566	0.005086303994956761	-33.66651913126799
ENSG00000170323	0.00034708000091596293	0.005086303994956761	-92.26475039950277
ENSG00000070785	0.00034712999509889516	0.005086303994956761	-13.370893464069633
ENSG00000279092	0.00034760428240574235	0.005086303994956761	-0.14411125101604427
ENSG00000147383	0.0003476296569264537	0.005086303994956761	-10.686947247050304
ENSG00000106077	0.00035167831847515024	0.005109629938686169	-3.4844378056286893
ENSG00000135318	0.00035181519783372293	0.005109629938686169	-44.160115637621786
ENSG00000100647	0.0003519885663969415	0.005109629938686169	-3.736072042300199
ENSG00000167173	0.0003531742686128514	0.005109629938686169	-1.7539776472134871
ENSG00000166803	0.000353587914687661	0.005109629938686169	-29.576329697163082
ENSG00000181885	0.00035418909816069955	0.005109629938686169	-12.245342425296107
ENSG00000174564	0.00035428853772294085	0.005109629938686169	-34.66624844467148
ENSG00000239900	0.00035435816689665533	0.005109629938686169	-49.838966116377115
ENSG00000128944	0.0003544041449133556	0.005109629938686169	-23.891849589598685
ENSG00000198848	0.00035446367164245667	0.005109629938686169	-8.217848154265328
ENSG00000137699	0.00035491773191286593	0.0051120904930731	-39.26398710889803
ENSG00000125538	0.0003573685273840786	0.005133908225959592	-209.3399877492637
ENSG00000128641	0.0003577496309113431	0.00513442854499791	-127.74077568017941
ENSG00000140479	0.0003585773528368412	0.005138137199247842	-7.072404306219822
ENSG00000164109	0.00036020987933918893	0.005151301092523692	-47.421623512268866
ENSG00000239865	0.0003614782718541918	0.005157175771756068	-1.9706582512033486
ENSG00000214194	0.0003617131027965172	0.005157703307146032	-11.854424709253081
ENSG00000115221	0.0003619440917295461	0.005157703307146032	-34.433221455094625
ENSG00000205426	0.00036293097248075616	0.005165645924291189	-1851.1119622597284
ENSG00000133687	0.0003633090036679988	0.0051657630728223275	-14.161376331094834
ENSG00000154814	0.0003634240451415242	0.0051657630728223275	-3.9491328179605376
ENSG00000168924	0.0003636550595872817	0.0051657630728223275	-16.523714033909197
ENSG00000130598	0.0003646595080884323	0.005175955826647807	-10.380304505340792
ENSG00000245970	0.000365174188776682	0.005179186283510796	-1.059065688989277
ENSG00000105971	0.00036597711741994266	0.005188534527948508	-22.05875073010731
ENSG00000162511	0.00036862500029859446	0.00520426177472886	-2.068127974496376
ENSG00000235454	0.0003689691325768741	0.005204368753911726	-0.5834917602162399
ENSG00000137822	0.00036979892367087987	0.005206218309618898	-9.042127283002287
ENSG00000152413	0.0003708401942664128	0.005211554413373858	-9.73873152187234
ENSG00000268942	0.00037096927271397913	0.005211554413373858	-7.348772571868688
ENSG00000120708	0.0003710674118776487	0.005211554413373858	-449.51744951635385
ENSG00000277147	0.0003713396371445079	0.0052133484232727585	-4.034667643338372
ENSG00000196890	0.00037158893459644674	0.005214819272335432	-10.52682283958168
ENSG00000187522	0.00037336650969834075	0.005233658522309959	-16.77108982581199
ENSG00000103257	0.00037410049212988875	0.0052405566519879935	-88.09875806338687
ENSG00000111237	0.0003754590344591083	0.005249304421150557	-22.632625594287777
ENSG00000151150	0.0003755835672374397	0.005249304421150557	-2.9770356353078373
ENSG00000071242	0.00037565150267276725	0.005249304421150557	-4.299757127201066
ENSG00000134775	0.0003760830334157642	0.005249304421150557	-8.116431762164435
ENSG00000197444	0.00037879386946973226	0.005272863273278322	-0.2145119081085295
ENSG00000145908	0.0003793190013328689	0.0052761021153011735	-3.287720652675486
ENSG00000120694	0.00038000059132019807	0.005280938633734746	-37.26163765470464
ENSG00000256663	0.0003805830383508961	0.005280938633734746	-1.9455976335071972
ENSG00000072041	0.0003806766786026511	0.005280938633734746	-41.75452524671406
ENSG00000096092	0.0003809817358906325	0.005281324170077828	-11.382514616370694
ENSG00000150347	0.00038121457251259804	0.005281324170077828	-2.4961685862515206
ENSG00000151611	0.0003812239735206323	0.005281324170077828	-1.871538120913299
ENSG00000053372	0.0003831852009566641	0.0052896853672986105	-33.748036084627024
ENSG00000168476	0.0003832276696909334	0.0052896853672986105	-10.05686737107533
ENSG00000198498	0.00038459273057328915	0.005302441846318244	-16.424999310165852
ENSG00000261052	0.0003857256552459667	0.005309945580667579	-1.4626423513910098
ENSG00000128340	0.00038602901276444323	0.005310363974284804	-56.968888591132135
ENSG00000148082	0.00038698000042244586	0.005314282608382522	-0.021020765447030187
ENSG00000159166	0.000387316581476152	0.005314282608382522	-42.36819802658656
ENSG00000173928	0.00038846955789262165	0.005321325025939135	-0.49702266214128304
ENSG00000184731	0.00039046409343349535	0.005337180609158354	-2.243932913624252
ENSG00000179913	0.0003905145868511974	0.005337180609158354	-4.376839663593508
ENSG00000166689	0.0003934501755767742	0.005358881093022877	-1.3287741810333173
ENSG00000134762	0.00039636307551888786	0.005381515362399375	-10.963108514783556
ENSG00000119929	0.0003964432203447116	0.005381515362399375	-11.807750512501194
ENSG00000103888	0.00039706721668258455	0.0053847498557304295	-0.7368982757335247
ENSG00000224608	0.00039712921942569975	0.0053847498557304295	-7.689678718842569
ENSG00000143155	0.0003986862428795189	0.005395723304327052	-25.177137427440552
ENSG00000278948	0.00039909205924867176	0.005397065531701731	-1.3553033191929833
ENSG00000120889	0.0003992341649098395	0.005397065531701731	-28.03854570542862
ENSG00000132470	0.00039969304592596085	0.0053994801577510925	-60.175076223734216
ENSG00000101311	0.00039979553948611674	0.0053994801577510925	-8.673882360381636
ENSG00000166562	0.0004016535442544132	0.005411524096431472	-16.048880888744172
ENSG00000140563	0.0004026926163362389	0.005421474735085014	-7.240434305406198
ENSG00000176731	0.0004042290532059227	0.005433974690495701	-23.88867877235176
ENSG00000104738	0.00040701885327849765	0.005447983150423361	-64.28021287206712
ENSG00000162746	0.00040722167032041716	0.005447983150423361	-0.5668565897509763
ENSG00000139318	0.0004077699361425848	0.005447983150423361	-59.34441536714408
ENSG00000143498	0.00041092170892875063	0.005470707946425805	-7.3579160111482445
ENSG00000153292	0.00041214308231484685	0.005478120096171718	-0.16814999491400193
ENSG00000131435	0.0004122140755828889	0.005478120096171718	-20.228504482369505
ENSG00000203624	0.00041322076073326084	0.0054894765346159	-2.8170370464858063
ENSG00000147231	0.00041429532061029506	0.005495657890786785	-1.7850770589055396
ENSG00000172789	0.00041563026081873716	0.005505269985536291	-0.33754796770842144
ENSG00000169252	0.0004173165481899592	0.0055235330355925495	-7.20832044339867
ENSG00000131746	0.0004177744977725692	0.0055235330355925495	-83.77523952288082
ENSG00000131386	0.0004182440067903651	0.005527379713932379	-0.8772025458662026
ENSG00000130810	0.00041990274304844395	0.005527379713932379	-13.61742349325949
ENSG00000158315	0.00042060037090630586	0.005531249649053513	-0.609753666731714
ENSG00000272772	0.00042086762219057267	0.005531249649053513	-10.97962743681979
ENSG00000152229	0.00042127086376760774	0.005531249649053513	-13.097185922072049
ENSG00000188229	0.00042308714348442296	0.005547022973859544	-173.56386584471443
ENSG00000141622	0.00042418401172334964	0.005554029634819093	-1.1020743801015034
ENSG00000136522	0.00042554323821326375	0.005567086866560105	-22.47561252293717
ENSG00000181163	0.00042735871831166386	0.005582751952112425	-1569.6061473482087
ENSG00000125266	0.00042813321835578503	0.005582751952112425	-14.8232175793831
ENSG00000174343	0.00043103283934010363	0.005597787775005678	-17.261207765465254
ENSG00000162910	0.0004313031793607656	0.005597787775005678	-16.991610661182776
ENSG00000149573	0.00043172878981983886	0.0056012968232612755	-53.191503436013605
ENSG00000132196	0.0004322770779700131	0.00560437989588072	-6.432517056460276
ENSG00000104312	0.0004339399408768654	0.005614885726260504	-8.331698678014927
ENSG00000143674	0.00043402112720103506	0.005614885726260504	-3.9401570513790305
ENSG00000280148	0.0004343235772963511	0.005616784585100231	-2.1470557504169143
ENSG00000113575	0.0004363503384578777	0.00562875104612015	-86.85979195761544
ENSG00000275911	0.00043649692156659124	0.00562875104612015	-15.613288974274784
ENSG00000125249	0.0004368567956576464	0.0056304396447079885	-5.908694531453643
ENSG00000155329	0.00043693996854805487	0.0056304396447079885	-7.256075251852721
ENSG00000106355	0.0004388078423881317	0.005648172484890905	-13.30294703101272
ENSG00000134339	0.0004412634039943166	0.0056618865147649135	-28.6299278254547
ENSG00000143575	0.0004427725039347704	0.0056731799412182	-46.16259015096731
ENSG00000198826	0.00044304717450839305	0.005674441870988023	-12.52388954221869
ENSG00000138018	0.000444357249550744	0.005674441870988023	-12.83291017225095
ENSG00000274021	0.0004444436885732699	0.005674441870988023	-8.52777400635075
ENSG00000125656	0.0004455364401197733	0.005678346978439258	-20.01152607009287
ENSG00000005302	0.0004484040284301871	0.005689269902151815	-5.731539371655752
ENSG00000158023	0.00044912875753088896	0.005689269902151815	-6.983609758196408
ENSG00000143942	0.000449389407752908	0.005689269902151815	-6.259022394068408
ENSG00000163541	0.0004504217529525399	0.005696343241598525	-43.17617795298891
ENSG00000085840	0.00045173399653922674	0.005700949398087387	-5.3197417485246365
ENSG00000203760	0.0004528965764722676	0.005710448304436835	-12.541676079738963
ENSG00000087077	0.0004532366645347894	0.005711921792902457	-35.56368514631529
ENSG00000270149	0.0004543576752481085	0.00572205210493089	-5.337284701959355
ENSG00000116141	0.0004565906037061353	0.005742156002900337	-1.8806727111317767
ENSG00000111801	0.0004569149027865868	0.0057424275227989565	-2.511595720611987
ENSG00000165124	0.0004569305013152575	0.0057424275227989565	-1.884611841655621
ENSG00000276111	0.00045728477768942205	0.005742615571155317	-8.07069324864597
ENSG00000164405	0.0004579598642659574	0.005742615571155317	-176.5904195610246
ENSG00000170855	0.0004583465998200922	0.005742615571155317	-11.68126540221564
ENSG00000204267	0.00045837789542771303	0.005742615571155317	-1.4840278843280672
ENSG00000117525	0.0004591598179391731	0.005744433214654405	-61.13233364584242
ENSG00000154743	0.0004606068091494787	0.005752190382741601	-4.777408781816482
ENSG00000115963	0.00046193695410992673	0.005759207754402303	-23.808429674880273
ENSG00000100558	0.0004625395597595923	0.005761340166147427	-52.50646520234963
ENSG00000184831	0.0004625870253410131	0.005761340166147427	-10.602537922463355
ENSG00000225312	0.00046287775346457827	0.005761761344080259	-0.5529151663974112
ENSG00000139668	0.00046325960087516504	0.005761761344080259	-2.1347102417998887
ENSG00000173267	0.00046517721481175806	0.005781625589949377	-15.559801917550995
ENSG00000147649	0.0004660991780963893	0.005791089684881481	-57.61101036664856
ENSG00000113083	0.00046673922347464794	0.005795300003884183	-4.384608816462649
ENSG00000108561	0.0004667592863636661	0.005795300003884183	-259.50149803158536
ENSG00000229544	0.0004670661561493413	0.00579711523220653	-0.29322494733495225
ENSG00000173221	0.0004681632676080361	0.005808734132931758	-15.568512773195913
ENSG00000160199	0.0004698694219463188	0.005813997599891807	-3.684156139288891
ENSG00000184182	0.0004699272303126775	0.005813997599891807	-29.231646784657286
ENSG00000181804	0.0004699451731429106	0.005813997599891807	-0.8929409380803043
ENSG00000130332	0.00047300559454276173	0.005834705933913636	-33.842575727975856
ENSG00000126602	0.00047425710166330197	0.005841835702716928	-100.94790756262464
ENSG00000050748	0.0004743288148973933	0.005841835702716928	-13.919920338623887
ENSG00000278272	0.00047645826521362973	0.005847309750739107	-229.80679962947877
ENSG00000204525	0.0004780889583523393	0.005858601544532145	-78.58758058526155
ENSG00000143977	0.00047874585538484107	0.005863417925370147	-138.36966705911826
ENSG00000140332	0.00047899937279328824	0.0058637866661107665	-3.4245150939897133
ENSG00000186815	0.0004830417003870216	0.005891248645047553	-6.121119153613865
ENSG00000173950	0.0004831603506368574	0.005891248645047553	-5.618351354054718
ENSG00000006757	0.0004867909213401095	0.005917268050013788	-8.151390560059045
ENSG00000197915	0.0004904027279753016	0.00594963713116236	-0.05956853159704595
ENSG00000237732	0.0004926497995348573	0.005966497344966256	-0.10411745015918608
ENSG00000281991	0.0004929499898934179	0.005966497344966256	-1.0771440287278555
ENSG00000109674	0.0004940502605965348	0.005975805381355538	-6.144027625686665
ENSG00000182718	0.0004947309804854351	0.005980481100118073	-1028.413517087151
ENSG00000166401	0.0004949340806782674	0.005980481100118073	-19.08287233899003
ENSG00000196923	0.0004990473999422285	0.006012668348825383	-22.639480585663097
ENSG00000133104	0.0004990836221059068	0.006012668348825383	-11.886088470852906
ENSG00000146938	0.0005021466524142314	0.006040850742579835	-0.24038194607307065
ENSG00000105849	0.0005034856971176124	0.006045874557663561	-8.633557460200436
ENSG00000143476	0.0005035072801570463	0.006045874557663561	-17.337740538163
ENSG00000102738	0.0005042153472970253	0.0060480697958191386	-8.160306369192014
ENSG00000137752	0.0005057303039537495	0.006058185623159109	-18.57424293202744
ENSG00000226121	0.0005074958790067182	0.0060727318872280615	-0.9705043470759976
ENSG00000107984	0.0005088957602077017	0.006075813730503489	-30.765280316742356
ENSG00000173432	0.0005090789947506168	0.006075813730503489	-232.52637271529457
ENSG00000244586	0.0005100243131122256	0.0060793482792871525	-0.47786834309457815
ENSG00000172366	0.0005111029190102703	0.006086173076174773	-11.422675034593379
ENSG00000135763	0.0005113924687553976	0.006087611898767238	-7.132638565706644
ENSG00000180773	0.0005139365853723701	0.006101792016064655	-8.16161089224065
ENSG00000118640	0.0005152234839215205	0.006113047853789011	-73.62916144167926
ENSG00000147654	0.0005156333352275369	0.006115899529370399	-10.268546565820682
ENSG00000181625	0.0005165072303971304	0.0061217131942378775	-3.1426145165850445
ENSG00000196072	0.0005190470258102777	0.006142255079783741	-9.879260677730123
ENSG00000103274	0.0005210744328511406	0.006160185652589124	-10.817104194915252
ENSG00000143228	0.0005214172269349729	0.006160201363798546	-20.130385445435067
ENSG00000282685	0.0005258514126114861	0.006200406803410141	-0.7030389221775762
ENSG00000140280	0.0005296203538443206	0.006224505533243299	-4.128789472672563
ENSG00000143546	0.0005303995638997525	0.006228972838731223	-198.5331758809654
ENSG00000256206	0.0005308969970847666	0.006230256913166494	-3.0882807140550126
ENSG00000135775	0.0005330987375136704	0.00623755537377739	-13.711939922483182
ENSG00000186377	0.0005340686102817088	0.006240530176567879	-1.1106449867465698
ENSG00000266472	0.0005341922532198862	0.006240530176567879	-26.106495132498246
ENSG00000179115	0.000534443010049465	0.006240530176567879	-51.31928630835363
ENSG00000140157	0.0005354754865728169	0.0062485417306060165	-21.098465950953702
ENSG00000178980	0.0005358403391784043	0.006250777652084063	-45.868385411183205
ENSG00000163738	0.0005367007583503575	0.006252828800714038	-17.345277339326483
ENSG00000125912	0.0005367790215686866	0.006252828800714038	-14.99993874935395
ENSG00000174109	0.0005370598007805688	0.006252828800714038	-8.216156538934655
ENSG00000095906	0.0005375431544926845	0.006252828800714038	-17.966896441043467
ENSG00000139323	0.0005377491690533981	0.006252828800714038	-4.93421686102803
ENSG00000170860	0.000538998032158348	0.006261296844270881	-11.276261494263046
ENSG00000276850	0.0005408108374147496	0.006268468805162812	-8.777008478694915
ENSG00000114767	0.0005408315565109569	0.006268468805162812	-17.42350442440779
ENSG00000251095	0.0005451662067962715	0.006304532662633421	-0.6338890826767349
ENSG00000198774	0.0005471378355504277	0.00631923183242477	-0.5614088761071317
ENSG00000132963	0.0005494034435913432	0.006330357219539171	-82.10787585876247
ENSG00000173698	0.000549868572773259	0.006330357219539171	-0.6078411407130001
ENSG00000169020	0.0005499446304384485	0.006330357219539171	-95.36129827502816
ENSG00000145901	0.0005506944734162392	0.0063319334911827035	-100.93755296588043
ENSG00000078668	0.0005510230803372766	0.006333449014305541	-93.25631382763527
ENSG00000076356	0.0005516037206207797	0.006334313763118508	-12.963742521414645
ENSG00000086570	0.000552953400158023	0.006345821593676712	-7.081663820589316
ENSG00000141510	0.0005544242075174993	0.006354965269046829	-21.003280594000053
ENSG00000115009	0.0005544588749469088	0.006354965269046829	-164.3501413469882
ENSG00000117594	0.0005553210548844655	0.006358787363150238	-1.089190593488261
ENSG00000129354	0.0005559939198225791	0.006360436468331793	-3.563977485373675
ENSG00000112972	0.0005576664415410761	0.006375526893930154	-62.42197172160674
ENSG00000150779	0.000559240868690766	0.0063793771050368415	-28.046511238227897
ENSG00000182512	0.0005604129463080102	0.0063840068477466145	-12.375494436357796
ENSG00000173540	0.0005610631765941279	0.006386031695486665	-4.61920949510184
ENSG00000204856	0.0005613176849369047	0.006386913714982169	-12.452054270918193
ENSG00000173848	0.0005618388473864	0.006390828326780801	-50.475621996641046
ENSG00000226887	0.0005650392792338866	0.006415098248595929	-7.460960833806073
ENSG00000168297	0.0005667307591411721	0.0064241949483420146	-2.8373144818000857
ENSG00000147955	0.0005695596184427833	0.00644878345423737	-37.156938228581524
ENSG00000134824	0.0005697935659241356	0.00644878345423737	-16.245357451389474
ENSG00000164933	0.0005712501375403851	0.006457249278521868	-18.108848209726183
ENSG00000166250	0.0005742056876180671	0.006480423964637935	-57.91551477052395
ENSG00000166483	0.0005762111763639849	0.006493890784626893	-12.312892709245178
ENSG00000233381	0.0005793211564312054	0.006511668664802315	-0.6529545165579879
ENSG00000177889	0.0005795007921809327	0.006511668664802315	-23.605970231536475
ENSG00000111737	0.0005801787199832059	0.006517256661181211	-12.548941325249283
ENSG00000102554	0.0005840929829126918	0.00654492512933939	-44.082309594614955
ENSG00000187134	0.0005849479674779655	0.006550436876031184	-39.87066619015969
ENSG00000118971	0.0005854502794829445	0.0065540277797158306	-9.829748679821094
ENSG00000032389	0.0005859643094924869	0.006555714186294083	-9.215907364030368
ENSG00000226950	0.0005867569908073738	0.006556450599356102	-100.59586804875322
ENSG00000155846	0.0005882490195588544	0.006565796421478014	-3.3441692409394923
ENSG00000163220	0.0005886570959591245	0.006567512887848227	-596.7984590741795
ENSG00000121552	0.0005899053623788726	0.006571279833279439	-61.492664555909634
ENSG00000184792	0.000591430831690126	0.006580146727786443	-27.479446304471395
ENSG00000158125	0.0005938117397854292	0.006594435636564503	-11.172432378769006
ENSG00000138035	0.0005941144572823858	0.006595613786951905	-13.464085051776056
ENSG00000073111	0.0005964930897580129	0.006605575507503937	-27.399205047176725
ENSG00000257084	0.0005971260905075628	0.006605575507503937	-1.4170021124363714
ENSG00000250312	0.0005977718665411187	0.006605575507503937	-1.9853660978117904
ENSG00000197785	0.0005985022228709234	0.006605575507503937	-12.91184344209621
ENSG00000282984	0.0005986612121217923	0.006605575507503937	-7.885262002016632
ENSG00000134802	0.0005987589827690608	0.006605575507503937	-70.82216649549956
ENSG00000173457	0.0005987885294348598	0.006605575507503937	-73.84214703639975
ENSG00000086598	0.0006029405888328125	0.006624451700875977	-100.90187196732107
ENSG00000274958	0.0006034725852971554	0.006624768957414246	-6.3276252285483965
ENSG00000112276	0.0006058701249230842	0.006644498473358603	-0.41173539630892997
ENSG00000101447	0.0006060680116882491	0.006644649021490038	-14.153460327938829
ENSG00000169087	0.0006112042298558325	0.006675749544501953	-1.846725715580427
ENSG00000117595	0.0006112348952099641	0.006675749544501953	-46.20024906186057
ENSG00000216829	0.000611384093245736	0.006675749544501953	-0.25542424013067916
ENSG00000178966	0.0006122790373516427	0.006675749544501953	-4.039238998584958
ENSG00000274210	0.0006126051589990844	0.006675749544501953	-1.3059298561838995
ENSG00000125430	0.0006173576914754753	0.006701228299075398	-2.3513384392614816
ENSG00000101670	0.0006186669215608799	0.006713419908823491	-7.901945261245913
ENSG00000140650	0.0006192758267084688	0.006716018056801384	-15.71823056036118
ENSG00000168827	0.0006235402114125718	0.006746013303741231	-17.092893374771265
ENSG00000008394	0.0006241672726130952	0.0067468400382859695	-180.17684852220472
ENSG00000011376	0.0006245515847087148	0.0067468400382859695	-5.860821278772412
ENSG00000279806	0.0006249641414969709	0.006749276021955166	-6.461364766143173
ENSG00000023191	0.0006261812031551656	0.006756352868134428	-16.371533676355398
ENSG00000261150	0.0006345188704610921	0.0068160396687275415	-1.1636707110809787
ENSG00000173915	0.0006358201584995072	0.006823999270485545	-188.1751026735809
ENSG00000231574	0.0006358550358186415	0.006823999270485545	-4.69927396669468
ENSG00000073849	0.0006369317877583897	0.00682941867643775	-4.330663419112903
ENSG00000168918	0.0006378223246673016	0.006832917843325686	-2.3204581352787086
ENSG00000237289	0.0006401893670132373	0.006841076089835288	-32.03707393893972
ENSG00000100413	0.0006417184285348746	0.00684822319431139	-9.069596150389025
ENSG00000227751	0.000642349469133967	0.006850904876093013	-0.611734972918331
ENSG00000169752	0.0006433299899753716	0.006855283333816121	-1.4765415896446001
ENSG00000158402	0.0006439792604533632	0.006855856857782925	-10.26606020027354
ENSG00000081320	0.0006455885084762059	0.006865157375281458	-9.222551710371178
ENSG00000280649	0.0006459487658914871	0.006865304386372882	-0.848249894888881
ENSG00000163811	0.000646363329087086	0.006865304386372882	-34.9677168111749
ENSG00000131080	0.0006468312892505269	0.006868251838566292	-1.038037979926723
ENSG00000169251	0.0006480933548364622	0.006872963639916863	-26.585999257369433
ENSG00000103381	0.0006496664628736932	0.0068821537424972766	-2.1170086654771065
ENSG00000101773	0.0006504186798721569	0.00688809990856099	-28.09385500490459
ENSG00000282838	0.0006518319105967306	0.006894971318159085	-5.723092939353887
ENSG00000184584	0.0006544079128008695	0.0069090920180353375	-15.057976624132364
ENSG00000072274	0.0006559613328182016	0.006916398258622592	-98.3106789378135
ENSG00000197375	0.0006559884188620677	0.006916398258622592	-6.437280090909184
ENSG00000241468	0.0006578355273022635	0.0069199310963827905	-112.51100076489125
ENSG00000099204	0.0006585969667676429	0.006925921643236177	-17.305818068481823
ENSG00000254087	0.0006591990118152302	0.0069302329677463055	-9.08032175130208
ENSG00000103707	0.0006629672904546603	0.006953640350841454	-4.3834044328162785
ENSG00000180817	0.000663525971876627	0.006957477649311415	-130.90339716293903
ENSG00000254979	0.0006644448292746568	0.006961926894941631	-2.6619741740576868
ENSG00000168389	0.0006658944163256119	0.006972181205874754	-19.174770047840248
ENSG00000156463	0.0006664475356004229	0.006973925038282731	-5.89548364356593
ENSG00000091140	0.000671873238601263	0.0070123975475765606	-33.61705810930846
ENSG00000137273	0.0006729507052855114	0.007015474499450276	-3.0286109719046004
ENSG00000204899	0.0006747951234856857	0.007024605554093199	-16.978700891359242
ENSG00000138111	0.0006760043300146652	0.007032575783873543	-1.6810821410823646
ENSG00000164038	0.000676686949076976	0.007032575783873543	-7.001389809912299
ENSG00000075618	0.0006785757391969761	0.007043639598954573	-64.12224906710452
ENSG00000233841	0.0006814458980994657	0.0070653015658985125	-29.090287706141336
ENSG00000049759	0.0006840361009673563	0.007080064852058795	-21.185216707897688
ENSG00000172986	0.0006847040077066683	0.007082518688599991	-2.138575484424721
ENSG00000135185	0.0006854288079530182	0.007082780655671229	-4.142162619807847
ENSG00000228716	0.000685487377001855	0.007082780655671229	-21.82086508313775
ENSG00000130508	0.0006888683536436466	0.007100709337339315	-11.383688941763488
ENSG00000124731	0.0006889937471252167	0.007100709337339315	-2.1922858525038715
ENSG00000170734	0.0006911093623245594	0.00711641464099099	-4.605321843308218
ENSG00000254682	0.000692587206431198	0.007127563889116958	-1.6311157244027645
ENSG00000256356	0.0006937961879310562	0.007130883346028572	-0.04536473313283338
ENSG00000224831	0.000696485139129183	0.007146342367024062	-7.040410959423516
ENSG00000278588	0.0006965476555338644	0.007146342367024062	-97.08863195290877
ENSG00000111912	0.0006968946814649336	0.007146342367024062	-17.357344581204977
ENSG00000143507	0.0006986653319921189	0.007150092119512488	-2.100955094094952
ENSG00000135373	0.0006991692141276435	0.007150092119512488	-3.547688436373551
ENSG00000148459	0.0007000352764810404	0.007151181429986529	-11.535996113603558
ENSG00000105676	0.0007019594090908266	0.007164751750892818	-11.843026193589544
ENSG00000130164	0.0007060131697694495	0.0071817482882581074	-60.95467867604126
ENSG00000148344	0.0007068104675227975	0.007185806840994662	-147.94102322026353
ENSG00000241863	0.0007077568790956174	0.007189398641183657	-1.8248826957704096
ENSG00000253716	0.0007077615358078863	0.007189398641183657	-3.3574606422060365
ENSG00000132017	0.0007087347972817525	0.007191162070210471	-7.509354785348018
ENSG00000111445	0.0007094505870727893	0.007191162070210471	-11.570876990187987
ENSG00000123179	0.0007095295853759396	0.007191162070210471	-18.08326244637871
ENSG00000123131	0.0007102594461628801	0.0071965377919131915	-84.47004008255021
ENSG00000139679	0.000714844011664161	0.007216374340110318	-1.7958237132405541
ENSG00000091073	0.0007152172789067514	0.007216374340110318	-3.9380946680121447
ENSG00000198732	0.0007157651300335216	0.007217566867599146	-18.231047529019254
ENSG00000101255	0.0007174889041297544	0.007221286345691266	-8.851742660992528
ENSG00000143815	0.0007175053781575674	0.007221286345691266	-40.008724951507354
ENSG00000145194	0.0007179560064460073	0.007223806656045284	-6.989867665876037
ENSG00000111231	0.0007183370869824851	0.0072241923848261795	-19.127098356273336
ENSG00000204520	0.0007210237323617494	0.007246589773633504	-4.423138580987561
ENSG00000091128	0.0007227921216753186	0.00725627783588402	-0.1677319400905391
ENSG00000166833	0.0007232639784293917	0.007256976531065318	-6.7104814164764885
ENSG00000180581	0.0007240772245234185	0.0072610979260782265	-22.126794530274246
ENSG00000174839	0.0007273180654999205	0.007273382422260134	-8.311645642515233
ENSG00000255717	0.0007278502193207628	0.007273382422260134	-30.861454782718706
ENSG00000175305	0.0007289560770853301	0.007273382422260134	-2.471742386113258
ENSG00000115919	0.0007289771997646324	0.007273382422260134	-87.74659800680445
ENSG00000086062	0.0007309014091226149	0.007280361363160194	-40.04957629844554
ENSG00000169032	0.0007310426323751942	0.007280361363160194	-36.572783357350716
ENSG00000111679	0.0007322440295859808	0.007287850958288979	-6.548267749048457
ENSG00000272101	0.0007325544091494269	0.007287850958288979	-2.8192958973358966
ENSG00000184357	0.0007384429475855884	0.007321725746588518	-466.75949289198866
ENSG00000196550	0.0007403401579014477	0.007327104026443003	-9.141002902033499
ENSG00000230937	0.0007406099715761102	0.007327104026443003	-152.71461313231399
ENSG00000071626	0.0007453283836913835	0.00735056772400569	-29.008125067321895
ENSG00000147676	0.0007476818179811184	0.0073603768725081925	-48.50345118763234
ENSG00000142675	0.0007506542705628204	0.007374399009359484	-3.6675518731719423
ENSG00000255857	0.000750799982892704	0.007374399009359484	-3.2711083774763345
ENSG00000182459	0.0007517856631538239	0.007374399009359484	-0.1523110635317347
ENSG00000180992	0.0007519307656504404	0.007374399009359484	-38.767291188783275
ENSG00000243649	0.0007560843093172428	0.0073950333327393435	-1.0835225800037813
ENSG00000188487	0.0007574884771522368	0.007401156796210089	-1.0590838147533945
ENSG00000169857	0.0007575308901749912	0.007401156796210089	-9.324368825700553
ENSG00000231225	0.0007579769329200964	0.007403509939547915	-2.4975318084216482
ENSG00000277377	0.0007589860991738135	0.00740735121565874	-7.332214382078557
ENSG00000170522	0.0007605019067719091	0.0074201377226168885	-18.97666714483095
ENSG00000188001	0.0007632710369630154	0.007427071813555166	-1.2485647664151702
ENSG00000177542	0.0007637569231089084	0.007429796048178086	-3.720031349737918
ENSG00000137819	0.0007643431342766949	0.0074314914114355785	-7.823765988873511
ENSG00000169139	0.0007663429424036962	0.007443697983744584	-19.38538153115249
ENSG00000143793	0.0007666301296414976	0.007443697983744584	-11.180976707962019
ENSG00000177614	0.0007680390877366546	0.007452957297304443	-3.117923989988552
ENSG00000196754	0.0007680848450477331	0.007452957297304443	-1859.3244237682761
ENSG00000120992	0.0007686800764238127	0.007452960153962208	-55.42803601365993
ENSG00000273686	0.0007688621784293263	0.007452960153962208	-103.74244239858768
ENSG00000113649	0.0007693978564312572	0.007454523108994681	-24.906265044815267
ENSG00000151012	0.0007715921485874348	0.007465587997571401	-4.15738637316457
ENSG00000129116	0.0007723544557188824	0.0074672280484529485	-15.804770554870519
ENSG00000151689	0.0007724959433848472	0.0074672280484529485	-12.794421657896553
ENSG00000258484	0.0007731090033600154	0.007468419263783859	-15.302492986870192
ENSG00000203875	0.000774231976356294	0.007471266097596	-132.66447971072543
ENSG00000112297	0.0007758315598915662	0.0074787011788532195	-25.423220307414724
ENSG00000095059	0.0007773108774348837	0.0074869604294522255	-29.224605899182112
ENSG00000274605	0.0007778701805786364	0.007487521812491604	-2.087151400475853
ENSG00000198093	0.0007788378639487283	0.00748767625076847	-1.9253743727942043
ENSG00000163191	0.000781016393424354	0.007500626162135778	-322.46702062753775
ENSG00000237943	0.0007830179630922096	0.007506407917762103	-2.35647132860929
ENSG00000264230	0.0007835261962238798	0.007506746862972333	-38.29442471430346
ENSG00000069011	0.0007902798351678226	0.007547402523210748	-13.971899431454313
ENSG00000183098	0.0007907699979872305	0.007550085286418963	-2.529336941999949
ENSG00000166828	0.0007947106678548368	0.007566202917653549	-0.7113014346395464
ENSG00000134757	0.0007949593149123553	0.007566202917653549	-11.61330932895907
ENSG00000111775	0.0007949745090442228	0.007566202917653549	-113.44636589076501
ENSG00000074410	0.0007953856251665721	0.007566607858921211	-21.9196174616674
ENSG00000198729	0.0007957525339025545	0.007567619181797066	-9.784110259938227
ENSG00000263528	0.00079702282901746	0.007573711007052667	-8.094170799445573
ENSG00000147862	0.000799206669492871	0.007580797387352154	-6.99790328308
ENSG00000138780	0.0008002808824754135	0.007582703393013496	-7.151084328460908
ENSG00000008838	0.0008014989052902031	0.007590257743248247	-26.162264396726638
ENSG00000023839	0.0008026507082759805	0.007590698095081663	-5.533761376028173
ENSG00000169403	0.0008030180601681414	0.007590698095081663	-3.9682389746052986
ENSG00000276980	0.0008033849290174306	0.007592061264448561	-0.15336639789152248
ENSG00000114541	0.0008040232276854305	0.007592061264448561	-11.9014854523093
ENSG00000086288	0.0008044617441847309	0.007592061264448561	-0.5378356285097007
ENSG00000165501	0.0008051301326918426	0.007592061264448561	-16.434468684736814
ENSG00000196636	0.0008079734228467016	0.007599710393569301	-5.088525732172593
ENSG00000080503	0.0008122134094790221	0.007622136049805068	-9.856851145081716
ENSG00000138594	0.000812258892810634	0.007622136049805068	-21.02133912073071
ENSG00000138050	0.0008136961750588099	0.007627688150765633	-4.605768457686459
ENSG00000027697	0.0008139373678325907	0.007627967316563041	-23.983240544903268
ENSG00000077152	0.0008145904417216052	0.007632063900915568	-64.27711489661922
ENSG00000175806	0.0008159622147020193	0.007636656207860396	-3.268863893868706
ENSG00000115339	0.0008162135378537173	0.007636656207860396	-21.737430581157046
ENSG00000083290	0.0008166615772831893	0.007637627363907401	-3.823582513570938
ENSG00000187689	0.0008197796823248674	0.007656865316583883	-1.279155005342834
ENSG00000267882	0.0008214602194803067	0.007666607909743649	-0.7318369546136649
ENSG00000113140	0.0008247323840854402	0.007681759833970844	-34.61443436336528
ENSG00000184371	0.0008247869404063925	0.007681759833970844	-5.125790440325765
ENSG00000130204	0.000827210454863603	0.007694400727489988	-28.872602180481433
ENSG00000108821	0.0008278453432694101	0.007696867971921295	-0.906555068403817
ENSG00000163082	0.0008294536060305521	0.007701098097715352	-1.7565762807686538
ENSG00000184178	0.0008301701389584571	0.007701098097715352	-7.440049225189787
ENSG00000113396	0.0008302783071453873	0.007701098097715352	-1.5739873395218102
ENSG00000205208	0.000831022242207846	0.00770403738979992	-3.296392821082068
ENSG00000148834	0.0008316426335941528	0.007707808338738923	-64.66002727565407
ENSG00000262243	0.0008336168042372031	0.007715996826063759	-9.103268531132684
ENSG00000048392	0.000834826793406887	0.0077182489393171905	-15.952999671888236
ENSG00000112378	0.0008376475033900447	0.007733664168325538	-49.98545275464312
ENSG00000185479	0.0008386158546437498	0.007737178566515995	-20.615383060871945
ENSG00000060762	0.0008423303402356376	0.007764977262657649	-20.69840238904843
ENSG00000149591	0.0008429528874801527	0.007766942856784924	-2.631116892997508
ENSG00000165609	0.0008429740923801935	0.007766942856784924	-24.206292398853343
ENSG00000165490	0.0008441282874679665	0.007769866931119813	-3.6099079490052017
ENSG00000137563	0.0008445461747895342	0.007769866931119813	-21.939629588190854
ENSG00000205413	0.0008454449037326123	0.007769866931119813	-4.037457286330317
ENSG00000213412	0.0008467235705662231	0.007775635766859236	-12.770760246536057
ENSG00000259352	0.0008469346349534879	0.007775635766859236	-0.5171490917923559
ENSG00000169100	0.0008510724082762611	0.007791815164429276	-198.699383024166
ENSG00000148688	0.00085162613188301	0.007794906764198601	-9.077609503148123
ENSG00000184828	0.0008541923805940147	0.007810470168325556	-0.01667051657603793
ENSG00000163412	0.0008569495758927616	0.007820832813596397	-3.5823369230318414
ENSG00000106066	0.0008653607984419922	0.007861151468320041	-27.589257867564672
ENSG00000189306	0.0008701634392820494	0.007888910325739568	-15.550090587834582
ENSG00000171848	0.0008747787256199009	0.007917373916996219	-69.12093597908496
ENSG00000124743	0.0008750731853312265	0.007917373916996219	-0.04754525604316247
ENSG00000064655	0.0008772270496318932	0.007925150987312767	-2.561232521140552
ENSG00000103522	0.0008776361200814646	0.007925150987312767	-0.10560307499999277
ENSG00000120875	0.0008777168965744247	0.007925150987312767	-25.364235003374297
ENSG00000184260	0.0008809102655248391	0.007938092729870559	-165.0128201779882
ENSG00000058085	0.0008823336441526276	0.007942946044660419	-219.34766663619516
ENSG00000006555	0.0008825495605178244	0.007942946044660419	-1.4013828027820934
ENSG00000172339	0.0008844309487649456	0.00795322930610731	-1.8337451197485772
ENSG00000164379	0.0008848931888879288	0.00795322930610731	-0.7408918793574187
ENSG00000001461	0.0008853734113771654	0.007954471627465017	-9.97016617244656
ENSG00000186867	0.000885817404350834	0.007955189605826005	-5.432893665527778
ENSG00000165449	0.0008889591336690101	0.007962893371874766	-1.0129511813674295
ENSG00000116649	0.0008924778673937283	0.007974614644238017	-68.06603864030185
ENSG00000106078	0.0008931725428216116	0.007978845882036782	-1.1881566984053817
ENSG00000106028	0.0008969793175510265	0.007999747229732011	-45.3062276727189
ENSG00000171135	0.0008972112352798894	0.007999747229732011	-12.599866025520289
ENSG00000262660	0.0008977982875035711	0.007999747229732011	-7.487455444777384
ENSG00000125319	0.0008983224075518812	0.008001078940231901	-2.028046106457957
ENSG00000197165	0.0008985460314159119	0.00800109559711686	-0.1644264048869407
ENSG00000166444	0.0008991469848407471	0.008002467918985743	-9.24390218382579
ENSG00000108375	0.0008995873140823749	0.008002467918985743	-2.8203147934577446
ENSG00000104332	0.000901746251906106	0.008008298339875488	-74.8011011231596
ENSG00000136518	0.0009064404693544747	0.008023866186157705	-37.88580781365506
ENSG00000139211	0.0009071998470373056	0.008028618513846708	-10.69825750216104
ENSG00000138172	0.0009075491466448021	0.008029740255049315	-3.5170677675158606
ENSG00000171960	0.000909249773971324	0.008036698451531968	-34.165980165702635
ENSG00000102743	0.0009116575648573704	0.008046359245992852	-9.32282953430131
ENSG00000013561	0.0009146679609772749	0.008065138410687303	-21.01302716299306
ENSG00000121207	0.0009190510393095656	0.008087873304714254	-1.3009883141859269
ENSG00000152234	0.0009214150680880201	0.008101948589451392	-179.00336255369186
ENSG00000137033	0.0009238960268831476	0.008118386339079705	-5.811564135834455
ENSG00000134463	0.0009249222699218816	0.008121713414711953	-11.829332502652951
ENSG00000158055	0.0009259079792105906	0.008126413475528416	-2.0125336443734456
ENSG00000136986	0.0009279597430212932	0.008132551733774904	-25.891356277195182
ENSG00000111490	0.0009311837178383872	0.008152885154896105	-7.809394243949654
ENSG00000130303	0.0009319259773710986	0.008157404461311647	-77.77676651426948
ENSG00000001630	0.0009337491563785936	0.00816260119864248	-25.879334950408964
ENSG00000135090	0.0009337657689717767	0.00816260119864248	-5.997272543777269
ENSG00000197632	0.0009352332909971912	0.008170303610268735	-3.0758047116196208
ENSG00000120549	0.0009358521798581301	0.008170303610268735	-12.34034611215325
ENSG00000172296	0.000938051637056285	0.008181252384971674	-4.762501074444306
ENSG00000109320	0.0009396015330148971	0.008190810077968229	-15.975785025927559
ENSG00000091622	0.0009407824612982489	0.008199123668140608	-1.679919761245046
ENSG00000124610	0.0009423630831128378	0.008208933462528803	-50.6443174720146
ENSG00000091409	0.000942982179768777	0.008212343719101435	-254.86797570985033
ENSG00000115233	0.00094455435497809	0.00822020129570127	-43.03979353969225
ENSG00000231834	0.0009474507201849761	0.008237337458630832	-29.229707455938737
ENSG00000109452	0.0009491064189902199	0.008243791214151691	-4.277978724953053
ENSG00000119185	0.0009507511084284194	0.008247506556447917	-21.61626967272072
ENSG00000138311	0.00095771504376535	0.00826880030966681	-0.7831633657951667
ENSG00000198856	0.0009583746371258515	0.008272515617736327	-42.22373271140846
ENSG00000112039	0.0009669633779197756	0.008302952317640035	-1.8568330754043636
ENSG00000168237	0.0009688479116769511	0.008309246850776341	-2.0528824143007727
ENSG00000231648	0.0009706533235511717	0.008320775140662824	-0.1710336633929732
ENSG00000164105	0.0009715640713874455	0.008323624954953503	-15.817938971320864
ENSG00000115163	0.0009741862629818464	0.008333241952263632	-9.159646581641315
ENSG00000229647	0.0009747996785233346	0.00833391343473283	-10.329591603346165
ENSG00000224859	0.0009750531978023827	0.00833391343473283	-3.490743915578253
ENSG00000173207	0.0009754093841467231	0.00833391343473283	-106.19224186695439
ENSG00000135480	0.0009754196511980472	0.00833391343473283	-1329.5097542221615
ENSG00000148848	0.0009767064623177114	0.008339287378687507	-8.750662289704286
ENSG00000162909	0.0009777436525360834	0.008339287378687507	-160.64573934197193
ENSG00000139629	0.0009802716690762154	0.008349665271940258	-9.333600454289403
ENSG00000095485	0.000980972908556598	0.008350842302181164	-9.583538472511714
ENSG00000282003	0.0009811050465077223	0.008350842302181164	-3.352376948912907
ENSG00000130054	0.0009831521758781648	0.008357635969299797	-1.7651553034613645
ENSG00000256269	0.0009843081999809202	0.008358396742436177	-12.380342946845456
ENSG00000149418	0.0009858245643625824	0.008365117275986808	-33.830056542712974
ENSG00000151468	0.000986027099436598	0.008365117275986808	-0.0906416666091398
ENSG00000161638	0.0009874175883357618	0.008369312071685094	-27.54263168549143
ENSG00000108439	0.000993538588604961	0.00840036496996645	-14.911149608079885
ENSG00000135002	0.000993626529642981	0.00840036496996645	-8.311661372557813
ENSG00000058091	0.00099494830679694	0.008401294139372897	-5.97017728614471
ENSG00000273213	0.0009984197480932871	0.00841288718611721	-15.61662064807396
ENSG00000109667	0.000998773520779882	0.008413282465616007	-9.618829911741592
ENSG00000135218	0.0010010857585800034	0.008419758030512633	-7.652715810808843
ENSG00000136869	0.0010036318060991194	0.00843120819461288	-3.6964686601170214
ENSG00000113013	0.0010053241984684855	0.008436193488920803	-181.93265674699347
ENSG00000113070	0.0010086493922481304	0.008451713590734973	-22.229300760396885
ENSG00000134215	0.00100920940431092	0.00845444265543123	-2.9430823073845778
ENSG00000132915	0.0010104927033118686	0.008457338721455702	-0.05717026321754366
ENSG00000108679	0.0010111094725994579	0.00845857660117344	-64.65904543782202
ENSG00000107731	0.0010117494788100022	0.008461968693774614	-0.33372472299626316
ENSG00000132967	0.001014722463697754	0.008474665247516961	-50.376170972075656
ENSG00000280696	0.0010149116857770236	0.008474665247516961	-5.654370812471301
ENSG00000023892	0.0010155095378791864	0.008475811763117399	-7.284794091786869
ENSG00000153207	0.0010180906144619485	0.008488648573071638	-40.26543203061044
ENSG00000247626	0.0010191480852699611	0.008490390686821859	-2.602358005047061
ENSG00000138641	0.0010201195039591688	0.008496521657975709	-15.608318518713665
ENSG00000165644	0.00102074645738868	0.008499015744227201	-15.72426330853039
ENSG00000157193	0.0010208900594628942	0.008499015744227201	-13.016507216601598
ENSG00000131504	0.0010219215959787773	0.00850192244574969	-46.009167279523844
ENSG00000172172	0.0010248194984939253	0.008514048428542325	-42.628543253638526
ENSG00000161980	0.0010283973385635172	0.008535910828780828	-17.749864679598407
ENSG00000168497	0.0010296360439672522	0.008544226794476178	-16.81631554254123
ENSG00000100234	0.0010332886979237028	0.00856862549064241	-8.100275066471413
ENSG00000166200	0.0010339328350856456	0.00857199692617766	-33.32961157171743
ENSG00000185736	0.0010354045722440286	0.008573411086206573	-0.3390881536872947
ENSG00000164134	0.0010356133602264063	0.008573411086206573	-27.372602165927656
ENSG00000229861	0.0010360737877287288	0.008573411086206573	-2.5440122853861697
ENSG00000198356	0.0010364795642591133	0.008573411086206573	-15.59360649199103
ENSG00000232445	0.001039193909798074	0.008589955431712327	-4.347691858967149
ENSG00000135750	0.0010402420244284183	0.008594681127410525	-17.39868229390673
ENSG00000108602	0.001040813834039518	0.008597436800819563	-14.513761617684292
ENSG00000116667	0.001041725285641322	0.00860130936651106	-4.929378775013093
ENSG00000107957	0.0010432415200333704	0.008604152861531981	-4.308000698393193
ENSG00000076716	0.0010447601797659058	0.008606390878112704	-1.4761469157764886
ENSG00000105576	0.0010472612145282863	0.008623056111683043	-7.453811234880641
ENSG00000163874	0.0010477062519423008	0.008623979357325751	-33.48549427202829
ENSG00000233813	0.0010479302976508277	0.008623979357325751	-2.9577018174364507
ENSG00000176659	0.0010480903933337052	0.008623979357325751	-0.47718436544207493
ENSG00000124575	0.0010518874322373963	0.008636545642616839	-70.9445422571588
ENSG00000112559	0.0010521602588646004	0.008636545642616839	-16.905807168261113
ENSG00000260708	0.0010522402772129603	0.008636545642616839	-4.396688207288805
ENSG00000167315	0.0010522498724829295	0.008636545642616839	-27.93501622334026
ENSG00000180667	0.0010626792492304433	0.00868067240015477	-3.3239093111584106
ENSG00000161057	0.0010640609425569506	0.008689991595381922	-30.843507280962715
ENSG00000115756	0.001065640102382459	0.008693050086832806	-10.792760836319276
ENSG00000174482	0.0010666325923830205	0.00869721368718006	-0.14320789807686743
ENSG00000099812	0.0010684392796999917	0.00870800940837032	-7.8744103518684
ENSG00000170779	0.001070006000002706	0.008718809052867578	-17.925891754496078
ENSG00000134851	0.0010757617691094857	0.008751873819896134	-34.27289579853663
ENSG00000169230	0.001077610899343445	0.008759551483383893	-96.28148771743147
ENSG00000135776	0.001077676589749206	0.008759551483383893	-13.027350202645621
ENSG00000260328	0.0010780130402847706	0.008760312726692523	-0.340879325073869
ENSG00000047936	0.0010832208619307167	0.00878482623495666	-7.8258164002890105
ENSG00000137965	0.0010855911156832999	0.00879219148035222	-1.5205266101965393
ENSG00000147697	0.0010866433598713484	0.00879304316758881	-0.7918671069267571
ENSG00000163947	0.0010866807658920221	0.00879304316758881	-3.4169632636164633
ENSG00000117877	0.0010872121015642292	0.00879304316758881	-4.190339524650593
ENSG00000205981	0.0010876458983107135	0.00879304316758881	-11.331665656620364
ENSG00000154582	0.00108868335813525	0.008797745825199772	-30.622882103590428
ENSG00000120318	0.0010902759213582964	0.00880641269723051	-9.395149252097504
ENSG00000165156	0.0010932758736223402	0.008821485195678314	-11.473517637970252
ENSG00000186081	0.0010951134003186647	0.008825728522871954	-1298.2409964168871
ENSG00000107959	0.0010971677944038548	0.008835785250387753	-22.516834517201175
ENSG00000004799	0.0010986843209090623	0.00883871326259083	-9.640915888692437
ENSG00000177294	0.0011007477173528915	0.00884865013419546	-0.6396708591904033
ENSG00000164045	0.0011010020452349853	0.00884865013419546	-8.39953431407659
ENSG00000153294	0.0011044839870403965	0.00886757604281365	-0.881791037502081
ENSG00000182782	0.0011052917267488495	0.008870113610503834	-2.446502988733636
ENSG00000223572	0.001106009983441846	0.00887218718644105	-25.06649580609542
ENSG00000128626	0.0011080394606898455	0.008878761271576144	-8.56663575531339
ENSG00000266094	0.0011082265232701244	0.008878761271576144	-0.7696957145400181
ENSG00000083937	0.0011084676224733456	0.008878761271576144	-13.259873141408722
ENSG00000143369	0.001116150697126996	0.008918024870764997	-1.5361298838319926
ENSG00000138495	0.0011190615350551564	0.00893181414115754	-69.80886085187981
ENSG00000155254	0.0011219500635199218	0.00894609508107454	-31.464856551008936
ENSG00000143621	0.0011269295797014056	0.0089778640241127	-116.89762600001556
ENSG00000182326	0.0011288426557765497	0.008981094324332174	-4.472081187950398
ENSG00000196549	0.0011357400367085996	0.009018578415489205	-5.15656509128957
ENSG00000250938	0.0011362893898953445	0.009018578415489205	-0.03306469276165249
ENSG00000270276	0.001141084307140957	0.009034773510193739	-264.08066118620025
ENSG00000131620	0.0011446132791424572	0.009055481624625194	-0.41154115979740896
ENSG00000214160	0.0011480711125337099	0.009074162937859537	-20.33064522462071
ENSG00000197261	0.0011525152112626747	0.009095341499905634	-2.3554178532205317
ENSG00000254453	0.0011547347914121653	0.009100914375042013	-0.35758675973926796
ENSG00000163624	0.0011572345153937535	0.009101957299065346	-4.770854418964047
ENSG00000136636	0.001158156592108575	0.009101957299065346	-51.01403477225077
ENSG00000156411	0.001158651087126386	0.009101957299065346	-84.83533120442617
ENSG00000224167	0.0011592920488449365	0.009105010103259502	-1.7350545426358845
ENSG00000157020	0.0011606620914760906	0.009108737239631673	-31.89108310005961
ENSG00000163468	0.0011609713606423459	0.009108737239631673	-317.3698819445309
ENSG00000049323	0.0011612813198721126	0.009108737239631673	-55.38001311187777
ENSG00000145335	0.001165027505034507	0.009130181887304528	-3.0038442262996927
ENSG00000169627	0.0011656300271696042	0.009132920089100216	-19.50521602844296
ENSG00000117597	0.0011682725007481512	0.009144765673049969	-5.3375393201303165
ENSG00000100490	0.0011683894697617455	0.009144765673049969	-3.1274033218116317
ENSG00000163637	0.0011684091281494516	0.009144765673049969	-2.3216467195634625
ENSG00000167676	0.0011745655424913175	0.009177024542795415	-3.4990860351238267
ENSG00000282880	0.0011823070593370102	0.009217549915284931	-11.851775073175993
ENSG00000179593	0.0011872918915759184	0.009241701704216804	-4.385323715982062
ENSG00000260475	0.001187516117963805	0.009241701704216804	-0.7101548479786758
ENSG00000163202	0.001187710174397972	0.009241701704216804	-0.11425091687869131
ENSG00000162738	0.0011877101743979746	0.009241701704216804	-0.131153206079846
ENSG00000104408	0.001191555991547487	0.009255658069111923	-247.9981862379857
ENSG00000227739	0.0011940004450547927	0.009268064578486682	-18.54837290743143
ENSG00000105559	0.0011941806553417195	0.009268064578486682	-1.348383180359865
ENSG00000086696	0.0012003917720746406	0.00928630693143763	-7.707564496484066
ENSG00000159403	0.0012018495584355336	0.009293998041614007	-10.928197092983215
ENSG00000104549	0.0012028352582720268	0.009297236279715723	-71.0264029245066
ENSG00000160193	0.0012067226485014248	0.009317303633764158	-8.548640465965722
ENSG00000099284	0.001213904500219162	0.009358615677032486	-8.006750796418952
ENSG00000185344	0.0012139124180966365	0.009358615677032486	-3.947801623704394
ENSG00000145247	0.0012141481661868871	0.009358615677032486	-66.49039266766499
ENSG00000065618	0.0012159132249654912	0.009368560086873786	-72.69110114258501
ENSG00000270106	0.0012164769271085527	0.009368560086873786	-3.1124636325453325
ENSG00000254445	0.001220649705594969	0.009384671218319216	-0.17777414408971545
ENSG00000130309	0.0012253309157735262	0.009406630802558425	-75.0394342886463
ENSG00000268104	0.0012348568417016902	0.009459632633851101	-0.3785825256440059
ENSG00000167644	0.0012353500696350996	0.009460358607363273	-63.413942855788314
ENSG00000213390	0.0012389967736644689	0.009476505369402656	-3.1995064102307764
ENSG00000188211	0.0012413772845099062	0.009485415883609048	-1.9869357054366457
ENSG00000203837	0.0012422126810604315	0.009487780640419437	-6.012614105605722
ENSG00000171004	0.0012482383116316652	0.009507639122225481	-14.934187079220171
ENSG00000117009	0.0012491550909281958	0.009510211637648446	-0.6286303858141773
ENSG00000138028	0.0012493667903454347	0.009510211637648446	-7.645932527301306
ENSG00000272755	0.001256851027888108	0.009551061907588634	-0.19469666066335803
ENSG00000138180	0.001257142550183306	0.00955126560395112	-18.606552067359363
ENSG00000206073	0.001268897189992593	0.009620398205436689	-2.9421839587964107
ENSG00000134109	0.0012706599351670277	0.009629632665566379	-12.684415539607212
ENSG00000186480	0.001271930040098046	0.00963328135327243	-30.417618047300266
ENSG00000161671	0.001278113262839081	0.009659741230937763	-6.566332701993404
ENSG00000111424	0.0012799355214937963	0.009661371035777754	-14.593794563111185
ENSG00000143479	0.0012816185343794652	0.009667630213668805	-12.116228694430852
ENSG00000145990	0.0012824791662772426	0.009668435185635016	-2.77384667250219
ENSG00000154342	0.0012835396704154434	0.009670821179964356	-0.05956632476059301
ENSG00000100216	0.001286743791516097	0.009692029843554275	-39.38652559260407
ENSG00000154188	0.0012952367624337875	0.009736132838619477	-1.2046082440445491
ENSG00000138771	0.0012958829251765384	0.009738961012975356	-4.853854098884679
ENSG00000180447	0.0012989317032848027	0.009753747093906133	-1.620128210202497
ENSG00000248383	0.001300541225999867	0.009754853515459516	-0.4458895891413348
ENSG00000120742	0.0013050673508508755	0.009765256841379424	-22.68129857341849
ENSG00000155307	0.0013050890079454181	0.009765256841379424	-2.3452721535843013
ENSG00000163584	0.0013054439153345665	0.009765256841379424	-118.60271321217937
ENSG00000240929	0.0013075179803618713	0.009774866215533504	-19.443993899027213
ENSG00000134242	0.0013083449539495634	0.009775604531674092	-1.228275965464813
ENSG00000100387	0.0013139341460264066	0.009805182610709158	-29.285098404617433
ENSG00000072422	0.0013161294478981171	0.009813446292542254	-0.6345756027553754
ENSG00000281039	0.001326478072979494	0.009860044365713458	-2.3488518628769617
ENSG00000140092	0.0013306453039597307	0.009882876330212237	-0.5586218982765293
ENSG00000052344	0.0013387955505043665	0.009925500811640127	-3.537471847206973
ENSG00000058600	0.0013391352221685691	0.009925500811640127	-7.606257589959749
ENSG00000164167	0.001345344760452995	0.009953404141780243	-12.107241815719956
ENSG00000145391	0.0013456585295198032	0.009953404141780243	-19.158476956261772
ENSG00000171444	0.0013477997168841241	0.009965156062478706	-13.766699378459373
ENSG00000087245	0.0013485182771760063	0.009966945877026465	-2.4019523743321387
ENSG00000148835	0.001350909543731669	0.009974695748562083	-2.7051755681633156
ENSG00000107099	0.0013516566743727696	0.009975499738910364	-0.6143797986301959
ENSG00000275454	0.0013526895578740152	0.009978735140334665	-1.8289045887038515
ENSG00000143537	0.001354182239974862	0.009981106790187542	-52.5178545591376
ENSG00000196628	0.0013569911515008254	0.009986454230581759	-3.832451454582858
ENSG00000227429	0.0013572396919277253	0.009986454230581759	-0.3039910774306801
ENSG00000180530	0.0013576297160147197	0.009986454230581759	-6.187426474363809
ENSG00000155438	0.0013583695694645253	0.009986454230581759	-30.330154845125417

## Sheet: BCC-MCF10A_upregulated
ENSG00000273814	3.265644733228542e-08	0.0003927590920653967	10.295391098963387
ENSG00000147394	1.4388378180320372e-07	0.000464022921663314	10.397378987695532
ENSG00000269190	1.4648080300197605e-07	0.000464022921663314	11.80806594570322
ENSG00000281649	2.0872124595875595e-07	0.000464022921663314	14.244300980021029
ENSG00000160161	2.1224684489347108e-07	0.000464022921663314	1.1065936385947424
ENSG00000112282	2.3244919270000298e-07	0.000464022921663314	6.230257145595037
ENSG00000245680	2.4307736401587117e-07	0.000464022921663314	9.411692583783456
ENSG00000142871	2.780486405967637e-07	0.000464022921663314	372.37954002589254
ENSG00000063180	2.8293296406953543e-07	0.000464022921663314	22.122084812505772
ENSG00000165030	3.5198088525799833e-07	0.000509097609200325	12.27977790198349
ENSG00000163171	4.130226480958e-07	0.0005138713850325711	5.19539183271869
ENSG00000172927	4.396966560040934e-07	0.0005274521327147	6.166553032151602
ENSG00000160097	4.5317524775243753e-07	0.0005274521327147	1.7474021469516339
ENSG00000130363	5.049693867693201e-07	0.0005326559344263978	5.800572624988391
ENSG00000114646	5.430668650150541e-07	0.0005326559344263978	3.2890797655221204
ENSG00000197863	5.431352595479392e-07	0.0005326559344263978	4.150446195611514
ENSG00000075292	5.944907128706856e-07	0.0005326559344263978	30.665280647209922
ENSG00000121900	6.139792981147844e-07	0.0005326559344263978	19.77605880541151
ENSG00000204406	7.539802706073e-07	0.0005913991770387389	6.355172059238445
ENSG00000247498	8.222224553102194e-07	0.0005928378997046478	7.046610898977595
ENSG00000134986	8.622444469206596e-07	0.0005928378997046478	10.81104036661708
ENSG00000188994	8.740758063295637e-07	0.0005928378997046478	13.156705004585753
ENSG00000140682	8.784752369224694e-07	0.0005928378997046478	7.114906482595163
ENSG00000116005	8.854194604158338e-07	0.0005928378997046478	29.367344765306058
ENSG00000227317	9.74812825863463e-07	0.0006064176132755105	4.425551145725732
ENSG00000113594	1.0253302633271046e-06	0.0006180184357372255	4.5142837886880125
ENSG00000011454	1.1288613838480842e-06	0.0006180184357372255	18.538360160686462
ENSG00000163040	1.1415687378366483e-06	0.0006180184357372255	5.019621628945252
ENSG00000102882	1.2123179929377083e-06	0.0006180184357372255	10.109782912245283
ENSG00000198718	1.2181774221193462e-06	0.0006180184357372255	4.914227159579316
ENSG00000048471	1.2354861547300467e-06	0.0006180184357372255	7.0790861232695885
ENSG00000031003	1.2503906712346517e-06	0.0006180184357372255	8.057667609835365
ENSG00000281459	1.2762353109908718e-06	0.000622268192646779	1.3252855470124716
ENSG00000198315	1.2954574579310367e-06	0.0006232186738614631	7.3489655162839185
ENSG00000143443	1.4811776554433244e-06	0.0006732447340375835	2.0938413852058733
ENSG00000187189	1.4927407423022278e-06	0.0006732447340375835	5.306661372883272
ENSG00000196967	1.549998780943648e-06	0.0006820183660393629	3.241680626522623
ENSG00000117616	1.63167901606407e-06	0.0006998985968726506	30.956961251617955
ENSG00000225889	1.663971487134709e-06	0.0006998985968726506	3.12455080836725
ENSG00000213020	1.6641804060274936e-06	0.0006998985968726506	10.32543536594999
ENSG00000184083	1.7721835999315065e-06	0.0007349673157371115	3.1614007663397787
ENSG00000106266	1.7947123433191088e-06	0.0007358524552192814	10.955459901986513
ENSG00000076706	2.019084073249095e-06	0.0007918540483358761	20.158761022092733
ENSG00000137070	2.0521364394105873e-06	0.0007961627405416494	3.6728204718926887
ENSG00000280663	2.1540302970865673e-06	0.0008003756254866813	10.979771521244349
ENSG00000114626	2.171944473674262e-06	0.0008003756254866813	5.682746788716781
ENSG00000110811	2.2049997659891684e-06	0.0008003756254866813	14.395843366388265
ENSG00000123094	2.239777543804044e-06	0.0008003756254866813	13.07626571242825
ENSG00000132635	2.315769484640397e-06	0.0008003756254866813	7.513970944603461
ENSG00000103021	2.4407504866282653e-06	0.0008003756254866813	7.425502207455128
ENSG00000247934	2.4880903208612957e-06	0.0008003756254866813	1.2999521532745284
ENSG00000101290	2.4925490083275186e-06	0.0008003756254866813	16.185100301016824
ENSG00000204611	2.5454936235267053e-06	0.0008003756254866813	3.2883552606905866
ENSG00000213859	2.585659339842136e-06	0.0008003756254866813	6.852936016331
ENSG00000183206	2.590087799964646e-06	0.0008003756254866813	0.2546938269505291
ENSG00000136895	2.6052328282674855e-06	0.0008003756254866813	3.8048485557124003
ENSG00000003402	2.6619294104487615e-06	0.0008003756254866813	27.649234537325228
ENSG00000123575	2.7225474480879444e-06	0.0008118366485492655	11.409484353040993
ENSG00000153071	2.900130158582015e-06	0.0008378673772252573	6.4740344356780914
ENSG00000158526	2.9704686809607968e-06	0.0008439171691161141	17.98321664472059
ENSG00000100583	3.0267920346467644e-06	0.0008532006515788274	2.883859122206211
ENSG00000137845	3.072234564676467e-06	0.0008532567931245746	88.02107299279339
ENSG00000234444	3.218099094088676e-06	0.0008625616312903794	3.7556048136046973
ENSG00000166532	3.2487578758164897e-06	0.0008625616312903794	18.837063995575132
ENSG00000176974	3.2512508482439956e-06	0.0008625616312903794	22.90243197105523
ENSG00000115257	3.355278993315819e-06	0.0008651266347933234	2.1305470539586286
ENSG00000141002	3.384686918597721e-06	0.0008651266347933234	41.425458467866186
ENSG00000168646	3.503628352090033e-06	0.0008651266347933234	0.8199602683979618
ENSG00000074211	3.5086743049132162e-06	0.0008651266347933234	3.4352293326654118
ENSG00000165716	3.5196137484147552e-06	0.0008651266347933234	3.852921177372451
ENSG00000166578	3.804612886894708e-06	0.0009031199840266313	1.1352532932802537
ENSG00000231532	3.94361024194528e-06	0.0009110782524262192	0.6136372252898896
ENSG00000140848	3.964393604138367e-06	0.0009110782524262192	17.005316027329517
ENSG00000097096	4.028567912795324e-06	0.0009199668282377726	1.6293568131749872
ENSG00000170949	4.071630405174144e-06	0.0009206280397160672	13.929571654451356
ENSG00000178202	4.1867999221930725e-06	0.0009206280397160672	7.449617447765136
ENSG00000223802	4.234701370032281e-06	0.0009206280397160672	1.1759811429037685
ENSG00000111269	4.278082518017506e-06	0.0009206280397160672	10.811779115107512
ENSG00000242082	4.352545365008151e-06	0.0009206280397160672	1.2161622004632533
ENSG00000162601	4.363166065005058e-06	0.0009206280397160672	6.227440341264222
ENSG00000248672	4.442986074841697e-06	0.0009320196544556005	0.09225271978606145
ENSG00000281818	4.494214166479343e-06	0.0009322403404999745	2.0381430660879634
ENSG00000105483	4.495712958260457e-06	0.0009322403404999745	8.279047339519304
ENSG00000171606	4.57072165638521e-06	0.0009334975856055822	7.264514053474539
ENSG00000196826	4.574026529156218e-06	0.0009334975856055822	0.2965905861785721
ENSG00000185761	4.585838825256115e-06	0.0009334975856055822	5.607284498524018
ENSG00000213889	4.796057380174763e-06	0.0009613697018560312	3.65616871748702
ENSG00000204217	5.006318450524589e-06	0.0009708270837469127	6.44388375062946
ENSG00000185909	5.0509809881739506e-06	0.0009708270837469127	5.758689771540748
ENSG00000146530	5.160241537512338e-06	0.0009825069509288166	1.9249079371484294
ENSG00000130956	5.3594613652050654e-06	0.0009897960557843353	14.524197758176324
ENSG00000015568	5.634536498487545e-06	0.0010114413502583536	9.581317668292659
ENSG00000133121	5.672398239072898e-06	0.0010120702990331256	5.4791083274172525
ENSG00000276075	5.722190100129089e-06	0.0010120702990331256	0.6287118843585184
ENSG00000156103	5.796851015251717e-06	0.0010131038354418648	1.649170961554969
ENSG00000102221	5.849065938442575e-06	0.0010131038354418648	7.2494537688968
ENSG00000136158	5.896505236628465e-06	0.0010131038354418648	49.53953999756498
ENSG00000100557	6.013025657244293e-06	0.0010172281644018196	3.526287469363105
ENSG00000121578	6.1766895697470876e-06	0.0010172281644018196	15.04869233644133
ENSG00000092758	6.180478522142204e-06	0.0010172281644018196	0.5925255754452738
ENSG00000005249	6.217446187629116e-06	0.0010172281644018196	3.826734168825958
ENSG00000155827	6.2800810567949405e-06	0.0010172281644018196	14.75879982723767
ENSG00000152804	6.3366149990383514e-06	0.0010172281644018196	1.4988501719835872
ENSG00000100027	6.341671472287239e-06	0.0010172281644018196	3.506147483973668
ENSG00000152061	6.350998389752628e-06	0.0010172281644018196	13.378039947358534
ENSG00000256294	6.430075946045848e-06	0.0010172281644018196	3.404162817874176
ENSG00000138669	6.463412116170686e-06	0.0010172281644018196	0.6492406259152979
ENSG00000167766	6.514090486262311e-06	0.0010172281644018196	13.978189410955533
ENSG00000067208	6.5545329737176586e-06	0.0010172281644018196	8.748253929230362
ENSG00000173727	6.647252103730174e-06	0.0010172281644018196	1.6946540147418059
ENSG00000118523	6.653525312458896e-06	0.0010172281644018196	42.04076350351481
ENSG00000125449	7.150636489452292e-06	0.001072261286449271	6.155668630167483
ENSG00000241935	7.346903849900901e-06	0.0010775757634482698	1.4085103402625383
ENSG00000140718	7.378431160272226e-06	0.0010778185210274583	24.833949110515313
ENSG00000163703	7.542128548960079e-06	0.0010866704516143163	7.611260451192662
ENSG00000159214	7.558229994150695e-06	0.0010866704516143163	3.243692774674114
ENSG00000068885	7.586492711409472e-06	0.0010866704516143163	10.303559552908506
ENSG00000052841	7.672683143138941e-06	0.0010899137027070714	18.76730276587532
ENSG00000116574	7.962092932454168e-06	0.0011178220820851317	1.0797937502618489
ENSG00000122707	8.045461008438243e-06	0.001125148366842869	2.3018597357674233
ENSG00000148498	8.148988962782334e-06	0.0011349194442663506	21.106581267500196
ENSG00000124251	8.178239392180126e-06	0.0011349194442663506	0.5202477926027499
ENSG00000136828	8.222787737726388e-06	0.0011367295186394857	2.980787104709361
ENSG00000180815	8.29450497267798e-06	0.0011422673050350924	2.4787204544342414
ENSG00000197841	8.476738883931248e-06	0.0011541479836646162	2.2038601653391705
ENSG00000130766	8.571978211708948e-06	0.0011558239134996692	7.111728757466306
ENSG00000268516	8.705181636980934e-06	0.0011558239134996692	1.35084490074506
ENSG00000274422	8.856109943079078e-06	0.001166194535971665	1.0483446726657975
ENSG00000160058	8.89302204445482e-06	0.0011667968304944522	15.136274137327282
ENSG00000198453	8.939796274599768e-06	0.0011678402140692192	4.081472719846029
ENSG00000169660	9.053659689284146e-06	0.001172158493170782	6.181334850474055
ENSG00000108852	9.157875993943889e-06	0.001172158493170782	3.3834938944763064
ENSG00000275793	9.325484787358863e-06	0.001172158493170782	0.40388170086414427
ENSG00000170175	9.361651674805745e-06	0.001172158493170782	14.458514413942229
ENSG00000181619	9.517637327465158e-06	0.0011793237431058658	0.6464977398607936
ENSG00000088970	9.547425280955017e-06	0.0011793237431058658	7.339348084407854
ENSG00000135968	9.596183043665692e-06	0.0011793237431058658	13.315263876588247
ENSG00000154721	9.695241777801255e-06	0.001185810232491007	3.2535204540364253
ENSG00000206446	9.826224750339356e-06	0.001194938093653592	0.2603480773145312
ENSG00000100201	9.851469800618117e-06	0.001194938093653592	72.0637746861338
ENSG00000179277	9.869226238429378e-06	0.001194938093653592	8.143262491412758
ENSG00000260630	1.0012693925629859e-05	0.0012002259452845545	1.7135606892556108
ENSG00000206454	1.0088248916948513e-05	0.00120247351692341	0.7824272957294519
ENSG00000179403	1.0149865627640909e-05	0.0012046621766806304	1.8381205856368885
ENSG00000198756	1.0256893195369295e-05	0.0012048949304594469	0.7184017426516593
ENSG00000197603	1.0336099379820847e-05	0.0012048949304594469	9.912991335566277
ENSG00000151882	1.0567075342769356e-05	0.00120787122574578	3.4689417745148967
ENSG00000107821	1.0614348915520663e-05	0.00120787122574578	3.487567436498824
ENSG00000197329	1.0746006581424999e-05	0.00120787122574578	10.826254300025662
ENSG00000175309	1.0884294638376949e-05	0.001219615636171673	8.643294118379885
ENSG00000160867	1.0919445384564204e-05	0.0012197126645087178	6.08704650556326
ENSG00000183475	1.1272136180647774e-05	0.0012437613013270715	4.285350114292442
ENSG00000087884	1.1506295103611886e-05	0.0012516485777715066	16.723937716461116
ENSG00000108379	1.1514531572628993e-05	0.0012516485777715066	0.42925297442204147
ENSG00000153774	1.1707796333731654e-05	0.0012571859732873226	22.967878230418545
ENSG00000282954	1.1846767853376837e-05	0.0012571859732873226	11.686954392188873
ENSG00000142632	1.2070420736191568e-05	0.001259342170281463	2.3227942925540335
ENSG00000196268	1.2076505388359144e-05	0.001259342170281463	3.757057996212621
ENSG00000187607	1.2160737636954063e-05	0.0012634155902063909	6.840066524215967
ENSG00000230069	1.2185599772506972e-05	0.0012634155902063909	1.1682473551665495
ENSG00000136925	1.2381747322409655e-05	0.00127070225186292	4.817527118049905
ENSG00000172794	1.2436990566691592e-05	0.00127070225186292	0.6286287847786174
ENSG00000164292	1.246405249982073e-05	0.00127070225186292	13.154124642463252
ENSG00000166348	1.2825244657163342e-05	0.0012863187467800376	6.266407751695585
ENSG00000138593	1.2834310269693567e-05	0.0012863187467800376	8.146934199910202
ENSG00000112541	1.2940849716639022e-05	0.0012898309354310844	4.186041195204234
ENSG00000164938	1.3121379341067932e-05	0.001297075309602937	2.8368333836528605
ENSG00000253187	1.3241030350806489e-05	0.0013019010486507263	2.9683018962041854
ENSG00000145623	1.3252806953172008e-05	0.0013019010486507263	35.34773678898392
ENSG00000273270	1.3650697771618295e-05	0.001307373874362301	1.3718972361567128
ENSG00000108828	1.3714032947163557e-05	0.001307373874362301	90.24284888873068
ENSG00000138032	1.3757275357521575e-05	0.001307373874362301	40.631489448859554
ENSG00000131115	1.415399915796926e-05	0.0013230322373541162	7.067878638594571
ENSG00000276794	1.4267181995581038e-05	0.0013268175990730938	2.7532483879334815
ENSG00000147117	1.4324972915274322e-05	0.0013268175990730938	0.3256207086479414
ENSG00000280798	1.437836205309109e-05	0.0013268175990730938	3.3217702519902943
ENSG00000198466	1.4566244559186322e-05	0.0013326149534257	5.081609306219415
ENSG00000154153	1.4854584658146826e-05	0.0013432788698009915	3.9197595655940884
ENSG00000204590	1.5134315687354974e-05	0.001355232083329058	1.249100613476874
ENSG00000105053	1.5211287441861612e-05	0.0013585110450242792	8.104391299680426
ENSG00000271204	1.5443968975504297e-05	0.0013672758232122623	0.4074799924696701
ENSG00000064309	1.5533909174205284e-05	0.0013672758232122623	2.9059109633597675
ENSG00000167103	1.5574689264162297e-05	0.0013672758232122623	4.353560368482222
ENSG00000100852	1.5804593290162312e-05	0.001384091093452297	21.785305820228444
ENSG00000071282	1.61652068526395e-05	0.0013934238645400057	4.973664632550032
ENSG00000184702	1.6270473104784415e-05	0.0013934238645400057	9.889770772822374
ENSG00000182749	1.6643506680890332e-05	0.001419655708163603	5.895222629474736
ENSG00000171940	1.677553605504533e-05	0.0014221097726730644	20.496616465288206
ENSG00000127399	1.6845597854542604e-05	0.0014234332931844303	6.029987139918104
ENSG00000256966	1.694057206708239e-05	0.0014239600439672575	3.411649610973377
ENSG00000147408	1.709969109703582e-05	0.0014239600439672575	10.589987828004952
ENSG00000138136	1.7233430031030732e-05	0.0014239600439672575	0.16386979244890004
ENSG00000167080	1.724095860569115e-05	0.0014239600439672575	0.314996359362037
ENSG00000069869	1.735608852257793e-05	0.0014239600439672575	40.41987774487518
ENSG00000114473	1.7959034167689645e-05	0.001449740085894145	3.0635159975128152
ENSG00000041880	1.800070836397486e-05	0.001449740085894145	4.352498978446002
ENSG00000088899	1.8058784912454943e-05	0.001451178214757877	3.3404113333661276
ENSG00000177842	1.839562889402981e-05	0.0014643177683692239	2.0560957204628356
ENSG00000132199	1.8431541643372823e-05	0.0014643177683692239	11.515246744993052
ENSG00000258297	1.8465801519026548e-05	0.0014643177683692239	2.786303467120286
ENSG00000165209	1.8739219679676944e-05	0.0014780954241034009	8.795203005427432
ENSG00000176371	1.8762442954445765e-05	0.0014780954241034009	6.05996518687053
ENSG00000228544	1.9416598435933202e-05	0.001506660179468965	0.5677555851850461
ENSG00000280680	1.9677755498951077e-05	0.0015138188045930468	0.8778145073852119
ENSG00000168795	1.984992331294581e-05	0.0015138188045930468	4.0910772209309805
ENSG00000103160	1.991076929407133e-05	0.0015138188045930468	9.247743342328835
ENSG00000116731	1.9986337060552596e-05	0.0015138188045930468	6.774323243240377
ENSG00000164631	2.0016517830245795e-05	0.0015138188045930468	7.371289960154911
ENSG00000176697	2.0030881969680848e-05	0.0015138188045930468	14.400040955186332
ENSG00000251602	2.0040431620677656e-05	0.0015138188045930468	0.9449303317712539
ENSG00000233890	2.0261539168902296e-05	0.0015217762838685932	2.557752082982292
ENSG00000213079	2.0483161100800882e-05	0.0015289659520085965	13.957094493196072
ENSG00000125966	2.052388264146843e-05	0.0015289659520085965	1.8662127140411164
ENSG00000112343	2.0619422454493503e-05	0.0015289659520085965	3.3577612260629826
ENSG00000213380	2.0657857352398805e-05	0.0015289659520085965	8.944603213902539
ENSG00000115902	2.0745085563264372e-05	0.0015289659520085965	2.2249731538072046
ENSG00000280670	2.076136190540261e-05	0.0015289659520085965	0.7470411374740981
ENSG00000135924	2.0817086532035136e-05	0.0015289659520085965	14.535528825708319
ENSG00000155629	2.088413859621365e-05	0.0015289659520085965	0.7018828481514923
ENSG00000119242	2.0927233824699242e-05	0.0015289659520085965	2.324806438132968
ENSG00000130844	2.133260295736615e-05	0.001539403294609456	9.191634351601017
ENSG00000247746	2.1631424829492687e-05	0.0015516569369243055	0.4523057683672887
ENSG00000224081	2.2390851048708733e-05	0.0015809868819735026	2.8484596588851563
ENSG00000182912	2.2895030593676315e-05	0.0016009217031985178	0.3096225289387765
ENSG00000059804	2.2949102381087965e-05	0.0016013309608947943	91.41761425350876
ENSG00000261101	2.3101637388651127e-05	0.0016028708339021823	0.6774497548363745
ENSG00000162878	2.3193750376579208e-05	0.0016031680217190698	1.600716164765635
ENSG00000130045	2.3576182805813492e-05	0.0016141408952875837	0.9137240458117323
ENSG00000052126	2.449636837588363e-05	0.0016489803495713755	12.320716405533224
ENSG00000171121	2.480305909453738e-05	0.001652071492933164	1.0532977296327757
ENSG00000232143	2.4816140768405336e-05	0.001652071492933164	1.2514184714169212
ENSG00000182824	2.4873667896039965e-05	0.001652071492933164	0.6659511869936378
ENSG00000255730	2.4908591562197315e-05	0.001652071492933164	4.705672454319156
ENSG00000120254	2.503067352085704e-05	0.0016571224427633813	34.417100001418575
ENSG00000260920	2.5142252075072883e-05	0.0016588529645670453	1.0584469071920561
ENSG00000276017	2.5198885248582048e-05	0.0016588529645670453	0.49375680109431536
ENSG00000280828	2.5250540504728957e-05	0.0016588529645670453	1.2448188710148673
ENSG00000114779	2.5332667705341925e-05	0.0016588529645670453	7.93480679501394
ENSG00000144036	2.5434374693850414e-05	0.001661805283169061	10.836980107947216
ENSG00000137941	2.5514289218302377e-05	0.001661805283169061	5.414480153080026
ENSG00000105136	2.5515926024102985e-05	0.001661805283169061	4.143353008021331
ENSG00000167733	2.6307613243025934e-05	0.0016976091621060984	1.851594486342163
ENSG00000133874	2.634797069868948e-05	0.0016976091621060984	1.1874205877599675
ENSG00000223799	2.6912588158868877e-05	0.0017138925775097439	1.6354101772825318
ENSG00000275575	2.7774837945449182e-05	0.0017368350089110166	1.3856141298139706
ENSG00000267022	2.7786361706761776e-05	0.0017368350089110166	1.5520092717703013
ENSG00000276262	2.7983939855499006e-05	0.0017368350089110166	4.172223475899613
ENSG00000138166	2.800664450541e-05	0.0017368350089110166	25.149551725283082
ENSG00000183214	2.80629423927567e-05	0.0017368350089110166	6.510213021544067
ENSG00000272674	2.8384717418625918e-05	0.0017368350089110166	1.0651369464639846
ENSG00000138646	2.8400893967947113e-05	0.0017368350089110166	4.176239444985548
ENSG00000279541	2.892920799540547e-05	0.0017514294843678354	2.4443775051208294
ENSG00000187098	2.9129100313770045e-05	0.001757536903714276	5.965603111965003
ENSG00000177406	2.9262900357344282e-05	0.00175988441095245	1.2669584262256182
ENSG00000188766	2.9483780455798345e-05	0.0017700570426383696	1.2288491803332318
ENSG00000264057	2.9744726412901925e-05	0.0017797071609746947	0.2847699659692706
ENSG00000102871	3.061228224875409e-05	0.001819640454394228	8.729318463161015
ENSG00000114790	3.0665415253416205e-05	0.001819800736444918	0.69681606131957
ENSG00000100997	3.0756710783213186e-05	0.0018209241632555538	10.90826295896855
ENSG00000116128	3.103856500443239e-05	0.0018329009229540508	3.5711779259917966
ENSG00000147180	3.126773844184485e-05	0.0018374124930296482	9.97637455201732
ENSG00000197647	3.2073384329855866e-05	0.0018665157742024667	1.3524418911984637
ENSG00000102401	3.2137077902873416e-05	0.001867210801632167	26.63275717935172
ENSG00000108370	3.269018194884667e-05	0.0018815111153643968	0.9044264112186847
ENSG00000184402	3.293133262215639e-05	0.0018890229131001983	3.5379067896330123
ENSG00000121931	3.299030233833167e-05	0.0018894017439195952	6.226956131848302
ENSG00000263874	3.3293934897190826e-05	0.001896490127516345	0.10985739291458219
ENSG00000205765	3.360337677987879e-05	0.001896490127516345	9.326642098792167
ENSG00000125875	3.3749023145553486e-05	0.001896490127516345	5.726530397809329
ENSG00000102921	3.414529451313631e-05	0.0019020973889322284	9.144766241085854
ENSG00000108395	3.440351765935933e-05	0.0019024869286394588	17.381635767728184
ENSG00000268050	3.4437327564065915e-05	0.0019024869286394588	1.0127286633420969
ENSG00000061987	3.4496378070711595e-05	0.0019024869286394588	5.138774488339203
ENSG00000155760	3.453667939328956e-05	0.0019024869286394588	1.8221942155263295
ENSG00000138078	3.461444491012928e-05	0.0019024869286394588	15.250102160196377
ENSG00000139531	3.474210322929879e-05	0.0019024869286394588	7.579280669719417
ENSG00000177459	3.490250205864478e-05	0.0019024869286394588	3.279270957529335
ENSG00000261188	3.548609248563942e-05	0.0019024869286394588	1.4436766622455024
ENSG00000184602	3.5541103185449176e-05	0.0019026091157777327	3.1434710669521815
ENSG00000174899	3.563397896168825e-05	0.001903869779433301	1.6660722254537172
ENSG00000230844	3.6406224496301394e-05	0.0019150466578406508	1.0231029849436504
ENSG00000186523	3.6984550716565765e-05	0.0019214266165083124	1.5821447944038074
ENSG00000100342	3.707140933597356e-05	0.0019214266165083124	3.6952506334776167
ENSG00000105088	3.7105051212291614e-05	0.0019214266165083124	1.6512531593621376
ENSG00000143153	3.725165855527227e-05	0.0019214266165083124	56.93403674826351
ENSG00000165527	3.747306744301068e-05	0.0019214266165083124	41.123445457991096
ENSG00000145730	3.762445661921493e-05	0.0019214266165083124	33.68865533710202
ENSG00000228262	3.783052504652215e-05	0.0019214266165083124	0.7645517444678469
ENSG00000120696	3.797705639407682e-05	0.0019214266165083124	1.347111509239102
ENSG00000228506	3.798922452529667e-05	0.0019214266165083124	1.8035113809228367
ENSG00000124613	3.806515478511649e-05	0.0019214266165083124	1.6454064559390658
ENSG00000170100	3.815679234897814e-05	0.0019214266165083124	2.291674726556129
ENSG00000132781	3.81785887188278e-05	0.0019214266165083124	4.81704854753755
ENSG00000174483	3.818250281412544e-05	0.0019214266165083124	10.212955458315843
ENSG00000136153	3.9399445706257634e-05	0.0019580873285502502	6.5802395436334375
ENSG00000112183	3.9717050548115253e-05	0.0019613076407026826	1.8879524041510733
ENSG00000106524	3.9746825668992035e-05	0.0019613076407026826	8.29539464386427
ENSG00000103091	3.985897917128271e-05	0.0019613076407026826	24.151307838162047
ENSG00000144730	3.988102685562045e-05	0.0019613076407026826	2.6315438887951643
ENSG00000125170	3.988395844455232e-05	0.0019613076407026826	7.502627868704197
ENSG00000186866	3.9911159807898344e-05	0.0019613076407026826	8.409151999389943
ENSG00000278704	4.0265090304864066e-05	0.001966018799201512	0.8230605376146973
ENSG00000224320	4.032188441033006e-05	0.001966018799201512	53.97594496867564
ENSG00000277400	4.0376645833878145e-05	0.001966032062526528	0.8382379888288016
ENSG00000039560	4.059467743984897e-05	0.001968678167617192	36.304323714820356
ENSG00000168743	4.0704336267876305e-05	0.0019713465193036844	36.31612958944922
ENSG00000273329	4.085572318966369e-05	0.0019733806538236353	0.2774979734183045
ENSG00000141295	4.128748287909056e-05	0.0019905801821148796	12.972063572291088
ENSG00000117791	4.142828907267956e-05	0.0019905801821148796	3.8878131867917225
ENSG00000100307	4.143249124936323e-05	0.0019905801821148796	2.027770969356649
ENSG00000124459	4.152607273463926e-05	0.001992423178641648	4.680513200701502
ENSG00000204227	4.3126659335937254e-05	0.0020333848792653143	2.2440001762635617
ENSG00000100983	4.322535750258536e-05	0.0020333848792653143	26.783551818059003
ENSG00000007944	4.339725119894461e-05	0.002034226689282095	3.0090441213029315
ENSG00000134243	4.341217124656227e-05	0.002034226689282095	14.60779115775959
ENSG00000158301	4.3659060289477536e-05	0.002040129701336652	3.344798751564924
ENSG00000147162	4.376431886130009e-05	0.002040129701336652	28.05062520218308
ENSG00000141279	4.3937679729720294e-05	0.0020419492670838064	50.81635697947257
ENSG00000248360	4.4142912566873676e-05	0.0020419492670838064	8.562370440592895
ENSG00000131116	4.490473819500342e-05	0.0020683756608061623	10.719215721066202
ENSG00000183340	4.4998096653807704e-05	0.0020683756608061623	2.6612628418050823
ENSG00000186594	4.510381229703576e-05	0.00207047156678034	3.814767994340824
ENSG00000223533	4.557104943487999e-05	0.0020786966304170732	2.7484805821361467
ENSG00000110583	4.566488710039143e-05	0.002080346958925787	7.974575126294531
ENSG00000163347	4.6833483034446274e-05	0.002118075804502888	53.70167625137486
ENSG00000135338	4.6906060942384414e-05	0.002118075804502888	3.9333388803649383
ENSG00000274712	4.702138852600574e-05	0.002118075804502888	0.7752769549459648
ENSG00000032219	4.743892945964266e-05	0.002122370132165645	6.966431718120237
ENSG00000184708	4.7573059383809976e-05	0.002122370132165645	10.670725198402245
ENSG00000272382	4.765190300655847e-05	0.002122370132165645	0.30533165446910226
ENSG00000176933	4.7827424054223256e-05	0.002122370132165645	0.4454469124850743
ENSG00000228549	4.8152801082749203e-05	0.0021232760953081415	1.781008876424928
ENSG00000183054	4.819608996583709e-05	0.0021232760953081415	8.985686564225624
ENSG00000121289	4.829987178226293e-05	0.0021252532607022303	7.524021176213779
ENSG00000196812	4.854627243281776e-05	0.00213349336863398	2.1651522955138165
ENSG00000105223	4.891970100005171e-05	0.0021422633632126324	41.39215011381201
ENSG00000173011	4.892394920559877e-05	0.0021422633632126324	4.069342605535835
ENSG00000004139	4.9479681162224266e-05	0.002160357914503924	2.9627135188779343
ENSG00000197782	4.960408457279291e-05	0.0021615519027426825	1.998276055697708
ENSG00000235023	4.971782876444617e-05	0.002161950464244299	0.054652399015125246
ENSG00000175482	4.985290835207607e-05	0.002161950464244299	9.440774190812645
ENSG00000144233	5.018973547759979e-05	0.0021661433561809547	5.367970448597867
ENSG00000283087	5.0483800007474116e-05	0.0021736348306320686	7.352109604983145
ENSG00000174804	5.079084919484899e-05	0.0021842486648383152	1.1170465824363927
ENSG00000196214	5.0971191412666035e-05	0.0021858167987344646	9.003198575910897
ENSG00000118482	5.104641678418428e-05	0.0021858167987344646	11.337789778316388
ENSG00000184939	5.133300549158501e-05	0.002190404069150088	10.89761386882764
ENSG00000277268	5.1630162981764056e-05	0.002196709094216661	0.5249657284065132
ENSG00000274487	5.168942160666128e-05	0.002196709094216661	1.502676013892198
ENSG00000090530	5.204045490857894e-05	0.002200168627480165	50.3668712790436
ENSG00000260075	5.2345899767532454e-05	0.002200168627480165	1.8760012637002856
ENSG00000239697	5.317709647134297e-05	0.00221858742379986	9.050713796200846
ENSG00000204682	5.344785148953573e-05	0.0022228264113496737	1.3964093087529315
ENSG00000180884	5.368481883904469e-05	0.0022228264113496737	1.9234405089583653
ENSG00000108187	5.397022883482524e-05	0.0022228264113496737	4.741052097000456
ENSG00000138443	5.4129633749366106e-05	0.0022228264113496737	20.45003431167519
ENSG00000132819	5.4213775726496294e-05	0.0022228264113496737	5.528203527590569
ENSG00000173890	5.4585360688007666e-05	0.0022348801939697663	1.0024622327524124
ENSG00000181827	5.46935841932126e-05	0.0022348801939697663	3.635129057932746
ENSG00000088836	5.508209539607804e-05	0.002236642829879752	1.6815976519002223
ENSG00000153162	5.5852030445259445e-05	0.002252903572484641	1.094257392708231
ENSG00000155657	5.6051458699734896e-05	0.002252903572484641	0.05830368709163349
ENSG00000179542	5.61103614681193e-05	0.002252903572484641	2.9210713294515873
ENSG00000231924	5.6130726581660864e-05	0.002252903572484641	7.1792406069289285
ENSG00000165406	5.6506909541101436e-05	0.0022628477282491464	6.543865402827159
ENSG00000189060	5.708864663990135e-05	0.002274722255643654	82.05271725867291
ENSG00000215158	5.721171725769725e-05	0.002274722255643654	3.1800577189242594
ENSG00000198182	5.742575579129336e-05	0.002274722255643654	5.092790371981529
ENSG00000233593	5.7563373661907965e-05	0.002274722255643654	1.3022573451848276
ENSG00000272578	5.7603526846769916e-05	0.002274722255643654	1.8041406837050027
ENSG00000270189	5.762301880929852e-05	0.002274722255643654	0.7650147680869627
ENSG00000204604	5.835021840239273e-05	0.0022980173407648216	6.847800512336109
ENSG00000126583	5.8404198926896194e-05	0.0022980173407648216	0.5591378124089846
ENSG00000271122	5.904111059075111e-05	0.0023070635150215187	1.1699351798906614
ENSG00000280071	5.9081696401981186e-05	0.0023070635150215187	10.775038578088347
ENSG00000168096	5.990294340221527e-05	0.0023153461856799122	3.8446714022756394
ENSG00000177125	5.994962351692509e-05	0.0023153461856799122	1.954321818336926
ENSG00000104888	6.003100251825034e-05	0.0023153461856799122	1.628900132196624
ENSG00000162997	6.006385714909226e-05	0.0023153461856799122	0.681215244974923
ENSG00000171681	6.039657654582752e-05	0.0023220187201370866	30.16585900575049
ENSG00000273656	6.0411336305645104e-05	0.0023220187201370866	6.800848515114061
ENSG00000117461	6.073028930426658e-05	0.0023238666589439224	5.073486096124343
ENSG00000259024	6.073574067747897e-05	0.0023238666589439224	1.5845198390656445
ENSG00000181690	6.104316237694822e-05	0.0023266051895578527	1.6160417562603429
ENSG00000112294	6.112240369452688e-05	0.0023266051895578527	6.458362187238166
ENSG00000137275	6.150961418287694e-05	0.002331795217482308	8.572416193182661
ENSG00000282825	6.175455765944467e-05	0.0023356039778935256	5.959451299138241
ENSG00000179523	6.205778647844349e-05	0.00233574129094939	3.9192553336018805
ENSG00000144655	6.225785816953406e-05	0.00233574129094939	6.910957776228735
ENSG00000125633	6.231386124420118e-05	0.00233574129094939	8.000546817575664
ENSG00000131165	6.270482833896722e-05	0.00233574129094939	32.903076540404015
ENSG00000096654	6.279446784212212e-05	0.00233574129094939	2.52223757076941
ENSG00000278743	6.296971251122126e-05	0.00233574129094939	1.622857422929708
ENSG00000149564	6.322169047651594e-05	0.0023373757976247527	11.944006103172136
ENSG00000172461	6.362593252339397e-05	0.0023373757976247527	0.23954229855110246
ENSG00000251192	6.370780847359759e-05	0.0023373757976247527	4.798605183594902
ENSG00000141480	6.38201983933141e-05	0.0023373757976247527	14.491814269176999
ENSG00000112851	6.387440859338728e-05	0.0023373757976247527	36.02523979878873
ENSG00000186994	6.41450594963931e-05	0.002343707354649013	0.5921991603318029
ENSG00000198169	6.424907602931991e-05	0.0023437305830981137	1.4467313650520153
ENSG00000168517	6.443781321009198e-05	0.0023437305830981137	3.641041712509708
ENSG00000135951	6.458288503133592e-05	0.002346641565776064	1.8266444304449692
ENSG00000154027	6.494900905587772e-05	0.002353382577800057	2.9966763702321977
ENSG00000187595	6.496408213433266e-05	0.002353382577800057	0.3259065445152244
ENSG00000101940	6.529882624283942e-05	0.002360768486641171	22.7997913517946
ENSG00000163521	6.548595204130873e-05	0.0023650956395140136	2.5746990178973825
ENSG00000219410	6.561516407953016e-05	0.0023650956395140136	2.3365373049909257
ENSG00000142197	6.647802349184859e-05	0.002389037415945606	3.2080240335571313
ENSG00000160191	6.658611300315226e-05	0.0023905408390713797	6.657543709562446
ENSG00000111261	6.667474725721797e-05	0.002391343494818769	1.9834019736388038
ENSG00000233251	6.67822491762092e-05	0.0023928205884079486	3.9131586044392286
ENSG00000198153	6.786773821541345e-05	0.002417534457529565	0.813898968559577
ENSG00000243902	6.801642219547695e-05	0.0024202174844526665	0.6292678371756103
ENSG00000198743	6.822990144693969e-05	0.002423274851151962	7.4545178037276045
ENSG00000147852	6.823666884982104e-05	0.002423274851151962	3.0610230057123076
ENSG00000085831	6.882451230512053e-05	0.002438244672640999	5.02679233452678
ENSG00000137825	6.91285824678372e-05	0.0024392407005958865	1.4565125701490271
ENSG00000099953	6.958909777839003e-05	0.0024424554834067027	1.0426502471064827
ENSG00000253846	7.007583325791691e-05	0.002450892619868011	0.9323744785315795
ENSG00000188629	7.075483208592228e-05	0.002454174206217845	0.5235195601158149
ENSG00000106006	7.076581579661934e-05	0.002454174206217845	2.1650088365091804
ENSG00000096717	7.096162138761068e-05	0.002454174206217845	5.0675913641996315
ENSG00000253837	7.107281511656681e-05	0.002454174206217845	0.6242467889045298
ENSG00000130270	7.112101361723954e-05	0.002454174206217845	8.09715230493072
ENSG00000267680	7.112721021704611e-05	0.002454174206217845	5.308719642084129
ENSG00000258376	7.119565096716079e-05	0.002454174206217845	3.8713089747765532
ENSG00000174197	7.185430801739259e-05	0.002459673529907529	9.078605317539967
ENSG00000196507	7.188527032762653e-05	0.002459673529907529	13.142426025316432
ENSG00000170848	7.188781324029139e-05	0.002459673529907529	0.8738036291560438
ENSG00000186676	7.198844953250606e-05	0.002459673529907529	0.1649605219954671
ENSG00000260231	7.259098115826777e-05	0.0024722574932446364	0.6879667777944887
ENSG00000103023	7.263082904684777e-05	0.0024722574932446364	0.5440345299747649
ENSG00000141376	7.285086603612971e-05	0.0024748051001703	19.607292762407752
ENSG00000183770	7.347867683864362e-05	0.002475428701227918	0.7337930854403807
ENSG00000197714	7.466082988279079e-05	0.002505130302157738	8.707156610394168
ENSG00000171357	7.477690018081216e-05	0.002505130302157738	0.9697634226743957
ENSG00000225764	7.539280777925764e-05	0.0025143608226903783	0.387285488583372
ENSG00000224472	7.571262835164555e-05	0.002514623386397017	2.6907131104517763
ENSG00000155530	7.646513078590662e-05	0.002528816117219337	0.17475040333562047
ENSG00000163995	7.690408698992216e-05	0.002535508410204666	0.7787227931008391
ENSG00000259891	7.718959449342223e-05	0.0025370717349083934	0.2516447684742997
ENSG00000167925	7.735267945536716e-05	0.0025370717349083934	5.126505556117934
ENSG00000073969	7.746065777450302e-05	0.0025370717349083934	4.191616533097376
ENSG00000135519	7.748823624259443e-05	0.0025370717349083934	1.453277259324183
ENSG00000279476	7.777510743450532e-05	0.0025434543652078628	0.39413270859793237
ENSG00000255495	7.78241628333328e-05	0.0025434543652078628	4.168440605503173
ENSG00000253304	7.810881213800328e-05	0.0025461533017597363	5.624558425001758
ENSG00000138336	7.811844752218696e-05	0.0025461533017597363	1.293052987079952
ENSG00000140939	7.895730324197764e-05	0.002561923073987226	16.45878455446157
ENSG00000270010	7.920525691508995e-05	0.002567659366355221	0.4407354980412262
ENSG00000241399	7.937333011346467e-05	0.0025679010816410234	0.8192255238713688
ENSG00000241166	7.9410461709087e-05	0.0025679010816410234	0.09178974374754938
ENSG00000075399	7.965297993753338e-05	0.0025683281225434692	5.772926788858295
ENSG00000235934	7.996537296853793e-05	0.00257380073334328	0.2693056435925338
ENSG00000225684	8.034384831484866e-05	0.0025836045349938355	0.6576335181612288
ENSG00000062725	8.041317848169612e-05	0.0025836045349938355	18.194362734348132
ENSG00000099999	8.100512052387708e-05	0.0025913582974752282	10.491966171041662
ENSG00000117298	8.105497624494404e-05	0.0025913582974752282	36.32146279148227
ENSG00000279179	8.115012418647033e-05	0.0025913582974752282	0.08932286416014339
ENSG00000263002	8.115725384958864e-05	0.0025913582974752282	3.626330553858109
ENSG00000010295	8.148106793697634e-05	0.0025993973582971205	0.1481589183201179
ENSG00000251026	8.179771238794257e-05	0.0026048925513410025	2.2212634965095663
ENSG00000003393	8.189620764215062e-05	0.0026057293368046174	9.521669769279654
ENSG00000223768	8.22679718421298e-05	0.002610651444182837	1.5683674590769519
ENSG00000183010	8.261600642641574e-05	0.002613676605222812	27.089302475394916
ENSG00000160953	8.285618542192936e-05	0.002613676605222812	12.17783417118357
ENSG00000168890	8.357822122953082e-05	0.0026222485218980016	1.3936530572702879
ENSG00000187688	8.366647766821104e-05	0.0026227369076861186	4.7318984684376915
ENSG00000277072	8.471864470416604e-05	0.00263027017646347	6.222760238747013
ENSG00000153904	8.478158075516241e-05	0.00263027017646347	10.80043884368138
ENSG00000130338	8.567071622276535e-05	0.0026441431354702195	22.288833481397013
ENSG00000275748	8.57417330035242e-05	0.0026441431354702195	2.065227308922749
ENSG00000170456	8.657125781644008e-05	0.002667444537382557	22.839190702872113
ENSG00000135605	8.735556255019849e-05	0.0026775010072974813	1.098213615610003
ENSG00000166529	8.749740553887226e-05	0.0026775010072974813	3.420357396876484
ENSG00000198892	8.750593286112274e-05	0.0026775010072974813	3.850794978372635
ENSG00000111879	8.750972964985084e-05	0.0026775010072974813	3.9360020308222743
ENSG00000135638	8.763971867792816e-05	0.0026775010072974813	0.2280803880209444
ENSG00000169418	8.777657007010738e-05	0.0026794132188659426	12.559006245495855
ENSG00000140931	8.811345310584348e-05	0.0026851532951958942	28.6265526818829
ENSG00000279289	8.8552406919478e-05	0.0026939792530031076	0.5010766032765501
ENSG00000197363	8.870744131920606e-05	0.0026964222327196916	1.975900364713293
ENSG00000262526	8.887856276392713e-05	0.002697012535959617	5.872856029224932
ENSG00000157429	8.931906471045515e-05	0.0027003792201006145	1.537931094500632
ENSG00000259529	9.013039136729279e-05	0.002719059072678337	1.442538307322271
ENSG00000282235	9.038927458457675e-05	0.0027245909910493847	0.3015062524171442
ENSG00000145934	9.097725121098216e-05	0.002731862177934988	1.1033234959937122
ENSG00000180354	9.103461648925898e-05	0.002731862177934988	2.0703254258261454
ENSG00000170681	9.119421502148274e-05	0.002731862177934988	0.6953336205745608
ENSG00000225193	9.159871719664508e-05	0.0027381717607060075	0.8204652143331708
ENSG00000183023	9.175914740088453e-05	0.002740696852128572	6.12883089868593
ENSG00000277606	9.285691083230531e-05	0.002759557446605026	3.2593207089706033
ENSG00000229043	9.314669824422275e-05	0.002759557446605026	1.7919872612744827
ENSG00000148218	9.454848454583774e-05	0.0027800784496299037	9.679144022089751
ENSG00000265579	9.470105364070164e-05	0.0027800784496299037	0.7163098075673836
ENSG00000154529	9.565323242365339e-05	0.0027941381520347353	8.145618059148113
ENSG00000112293	9.635873834604606e-05	0.0027941381520347353	1.1639269321743728
ENSG00000103061	9.637572668477277e-05	0.0027941381520347353	7.614532852057822
ENSG00000142619	9.665367677666758e-05	0.002798265918452454	0.5131503814285523
ENSG00000173825	9.671122198138106e-05	0.002798265918452454	0.5864008074824903
ENSG00000153246	0.0001006762399611442	0.002862082186408899	8.96819580765684
ENSG00000158458	0.00010076585475350622	0.002862082186408899	2.388463366578101
ENSG00000176978	0.00010097921273832592	0.002862763039494733	24.99709080600918
ENSG00000215790	0.00010114453258226619	0.002862763039494733	4.318641849582743
ENSG00000170832	0.00010224288626052131	0.0028765323430432568	15.357260344819327
ENSG00000226091	0.00010246698025803089	0.0028765323430432568	1.3346420410424842
ENSG00000132561	0.0001025320419060778	0.0028765323430432568	16.77407258686977
ENSG00000109046	0.00010268513455331331	0.002876539083709703	48.24623971130946
ENSG00000183840	0.00010386952236297769	0.0029007091612837446	6.728511513759919
ENSG00000075391	0.00010564098823503765	0.002932024997314149	6.976679901351147
ENSG00000158286	0.00010712259149185319	0.0029478685940470396	3.3897119108251124
ENSG00000278970	0.00010865248283815871	0.0029636909145281136	3.782285221127032
ENSG00000139112	0.00010869671643260238	0.0029636909145281136	109.58858905835518
ENSG00000125814	0.00010935122477195562	0.0029766941148921546	2.2744203143690034
ENSG00000167619	0.00010939542685477113	0.0029766941148921546	1.861402264519484
ENSG00000256087	0.00010984074277779576	0.002984310120606663	7.073977112679659
ENSG00000141854	0.0001100763036183966	0.0029882601031307426	0.8581069246659444
ENSG00000106333	0.00011029381135283226	0.002989865520226552	2.1399392946479865
ENSG00000102981	0.00011134661197989021	0.0030020650699837895	5.262368292995532
ENSG00000173681	0.00011149267464256194	0.0030020650699837895	1.1522849705930138
ENSG00000095303	0.00011202649900174842	0.0030119434504337446	7.149798286584662
ENSG00000105373	0.00011236521816703118	0.0030165546403903656	101.36333702704025
ENSG00000169228	0.00011268568139806437	0.0030184202453775507	11.369608629368766
ENSG00000127124	0.0001129668845174828	0.003021466390122533	0.7915285453479811
ENSG00000165376	0.00011339171027612063	0.0030288112492380267	0.18484212095420416
ENSG00000147912	0.00011377114771756105	0.0030288112492380267	4.3774378361490545
ENSG00000182054	0.0001140599312437757	0.003029306727600819	20.168765872834534
ENSG00000115993	0.00011409960485600489	0.003029306727600819	8.457594085849347
ENSG00000104327	0.00011445731247554048	0.0030343382009037296	2.2734412741300236
ENSG00000269968	0.00011528030676683086	0.003045459680682189	71.99941979676916
ENSG00000167081	0.00011537179848634938	0.003045459680682189	6.887230076490288
ENSG00000137171	0.00011567101598585433	0.003050823046626908	7.32838733126268
ENSG00000167785	0.00011632304973797833	0.003061307044198393	7.5417033079246165
ENSG00000198081	0.00011644847497486117	0.0030623742168862725	6.586675197773617
ENSG00000160991	0.00011807739404982622	0.0030700678239967607	3.8962145803468546
ENSG00000104219	0.00011810993471087309	0.0030700678239967607	6.55111993256634
ENSG00000174165	0.00011811057371182698	0.0030700678239967607	2.782020652948626
ENSG00000137449	0.00011818752827059949	0.0030700678239967607	7.289974459583741
ENSG00000010626	0.00011915878426695502	0.0030841951901979946	13.658723392492012
ENSG00000088280	0.00011978485264810176	0.003093741781242777	3.208254208680156
ENSG00000273274	0.00012012863867991566	0.003098185426883515	0.11116878005830759
ENSG00000112414	0.00012099846829645985	0.003101424879419668	73.66320990398631
ENSG00000006638	0.00012109436230786844	0.003101424879419668	1.3854454832249834
ENSG00000139835	0.00012283685481582818	0.0031015231340867015	3.2399323529232316
ENSG00000184163	0.0001240512724740376	0.0031163458959571027	0.3090431865131237
ENSG00000175155	0.00012431932834354583	0.0031163458959571027	4.971209439520711
ENSG00000157110	0.00012453358062286348	0.0031163458959571027	21.50326740664055
ENSG00000283079	0.00012463401514377646	0.0031163458959571027	1.0304862831180617
ENSG00000276728	0.00012475072128161717	0.0031163458959571027	0.3560984873058511
ENSG00000167554	0.00012635588882668045	0.00314364545607317	1.8105392528059
ENSG00000089693	0.00012640172859322758	0.00314364545607317	70.01046505549598
ENSG00000071575	0.00012723704469546823	0.003157386389035206	7.952089123242861
ENSG00000278519	0.00012761396960838054	0.00316193168285251	1.1395575647962128
ENSG00000148814	0.00012766446567218906	0.00316193168285251	2.9818639107532294
ENSG00000173320	0.00012826118573109187	0.003171892969406118	0.9350475950450037
ENSG00000136717	0.00012849388623979821	0.003172199918007367	17.168878451295775
ENSG00000231172	0.00012855822545505488	0.003172199918007367	0.20218649259741223
ENSG00000226711	0.00012862527313668628	0.003172199918007367	1.1242277391928401
ENSG00000214517	0.00012873811057465575	0.0031728140489372635	104.34369514079705
ENSG00000178229	0.00012890408213121025	0.0031747359640793157	2.8155661633804057
ENSG00000165807	0.0001293609334184213	0.0031816440618064475	0.27797404065186
ENSG00000086730	0.00012992522405994781	0.003186833452961915	7.110029442871621
ENSG00000213930	0.00013004287385834243	0.003187552263371504	5.860570357588576
ENSG00000263165	0.00013046189810831028	0.0031913191495904695	3.6324544470226225
ENSG00000232759	0.0001313802087077497	0.003199590499983763	0.987149467701001
ENSG00000269834	0.00013159353007167064	0.003199590499983763	2.604507809909675
ENSG00000239332	0.00013159813480712574	0.003199590499983763	0.8642406911280252
ENSG00000132026	0.00013175585727129969	0.0032005325464218503	3.7417619204057218
ENSG00000233369	0.00013309029728254216	0.0032121673682904014	9.835210028722004
ENSG00000003147	0.00013350213916679045	0.0032134027240006448	7.178170446891373
ENSG00000162849	0.00013440010833779968	0.0032307064016896406	0.09353701342449769
ENSG00000265666	0.00013513556723099743	0.003241905851902672	0.7866348913093244
ENSG00000121671	0.0001352427443376694	0.003242102760932909	5.243613378997269
ENSG00000165757	0.00013541334388531063	0.003242102760932909	0.7184958306989931
ENSG00000176472	0.0001360106273672312	0.0032489941583744657	0.7654270738642257
ENSG00000222033	0.00013609487441121828	0.0032489941583744657	0.21674141718573153
ENSG00000106771	0.0001361514139702944	0.0032489941583744657	22.36266820976588
ENSG00000156298	0.00013672974415205745	0.003258484741578854	1.0657865287953316
ENSG00000188493	0.00013719473290803815	0.0032631003019478735	2.668552854640608
ENSG00000183150	0.0001373198225354361	0.0032639239241772527	0.8260906728601696
ENSG00000136193	0.0001374624021143351	0.003265161903019964	26.83489346947393
ENSG00000163590	0.00013758079618388309	0.0032658241494149245	1.0320618376985624
ENSG00000142686	0.00013813105988751996	0.0032732457030491837	7.5947574307495564
ENSG00000272323	0.00014074685862239684	0.003316333614909026	1.6372875986281383
ENSG00000111725	0.0001408816728612017	0.003316333614909026	5.703581243538485
ENSG00000165240	0.00014100738621320818	0.003316333614909026	1.7362080721659898
ENSG00000169629	0.0001410793289404932	0.003316333614909026	7.843680684396565
ENSG00000271762	0.00014147794100161212	0.0033233499930202907	0.7256268953370006
ENSG00000224870	0.00014181158403172165	0.003326299156795214	6.516863438423561
ENSG00000184515	0.0001422767479622784	0.003331270177304975	6.012811841542327
ENSG00000182389	0.00014348856500096682	0.0033444514947027675	0.5610190360024601
ENSG00000176678	0.00014386690762914245	0.0033454365514886336	1.3577642552378266
ENSG00000173275	0.0001446097265551151	0.0033552444326120736	2.0106196090300408
ENSG00000108515	0.00014557115849222135	0.0033646587808653823	5.93754416769846
ENSG00000196275	0.00014570551776686968	0.0033646587808653823	1.5742192126705463
ENSG00000177721	0.00014592774473798923	0.0033665082850967963	1.6617239431573703
ENSG00000148516	0.00014789861921802984	0.0033924539605885155	6.498681971833508
ENSG00000224379	0.0001481663347796839	0.0033957847185359315	2.482119015625734
ENSG00000213846	0.00014823205930251633	0.0033957847185359315	5.774581834757528
ENSG00000133466	0.0001496073815178839	0.0034164455269283345	0.803911728633517
ENSG00000261654	0.00015028127637992884	0.0034296639677825506	0.12339161206334398
ENSG00000182575	0.00015056088723261455	0.003430757353440952	0.5952975491933556
ENSG00000176222	0.00015079716272644063	0.0034322335293840945	4.124557400919144
ENSG00000072133	0.000151691277849292	0.003445453399449666	8.658014713880593
ENSG00000125434	0.00015176795651154691	0.003445453399449666	3.0590131702861427
ENSG00000050344	0.00015204750431021147	0.003445453399449666	3.7740931773606565
ENSG00000233836	0.000152214537255696	0.003445453399449666	8.238927281920018
ENSG00000229358	0.0001524638023051279	0.003446770959255213	0.7618635263728837
ENSG00000234840	0.00015284741534839355	0.0034489603459570907	0.09988859996753324
ENSG00000141026	0.00015297113505940047	0.0034495947025488926	4.647116746664519
ENSG00000267892	0.00015317202570730394	0.003449812646407761	0.27687725341246405
ENSG00000233828	0.00015327981550551658	0.003450086726921113	0.41744801563869616
ENSG00000176170	0.0001545421782022194	0.003473287775003013	21.79656191650667
ENSG00000257038	0.00015505186524121197	0.0034781753426912825	0.5210467027234332
ENSG00000149679	0.00015510612583881473	0.0034781753426912825	2.5850296797929713
ENSG00000132669	0.00015569502677480228	0.0034832171520428864	10.505604456739908
ENSG00000121690	0.00015612373440544817	0.0034832171520428864	2.0527668949706825
ENSG00000157349	0.00015614388007060504	0.0034832171520428864	15.618100624145198
ENSG00000196917	0.0001578504853598602	0.0035091826015213284	3.8829764687700723
ENSG00000213722	0.0001586548051591437	0.0035162309735547077	4.286987533231313
ENSG00000273707	0.0001598768148207123	0.003519188539572311	0.25914162665952156
ENSG00000173852	0.0001599184576679987	0.003519188539572311	23.343368491552347
ENSG00000180730	0.0001603627609121923	0.003523781228058959	7.420511135148786
ENSG00000133195	0.00016053343949227935	0.0035253846806579006	4.914886382474985
ENSG00000276900	0.00016177173479598662	0.0035417997349356757	9.95519338176813
ENSG00000141505	0.00016283688699571697	0.003558641865349766	2.193583762568751
ENSG00000178150	0.0001633776348584079	0.0035597870966293864	2.7543955760100802
ENSG00000206262	0.00016351102525707887	0.0035597870966293864	1.9345163604820288
ENSG00000132879	0.00016379519364062643	0.0035597870966293864	7.76133985369355
ENSG00000206342	0.00016385435129130988	0.0035597870966293864	1.7478204003406286
ENSG00000250982	0.000164051747591911	0.0035597870966293864	0.25847388584591935
ENSG00000107159	0.0001643035716190419	0.0035597870966293864	2.8599844730955155
ENSG00000180998	0.0001648330135610591	0.0035597870966293864	0.972654553946171
ENSG00000173818	0.00016490298881319655	0.0035597870966293864	5.151666525087307
ENSG00000111981	0.0001649611714077862	0.0035597870966293864	4.881297357550348
ENSG00000040531	0.00016544564271431388	0.003563847304343379	5.623661759088549
ENSG00000197550	0.00016583560020262073	0.003570115925364415	0.3066612164252118
ENSG00000171953	0.00016635539536452736	0.0035761259138488277	11.081696818251622
ENSG00000261069	0.00016641211189690367	0.0035761259138488277	4.432172491920849
ENSG00000259485	0.00016672326851126246	0.0035806799114017026	2.37782120680703
ENSG00000179899	0.00016703814271151125	0.003585308285052967	4.578496703064667
ENSG00000240583	0.0001673901880841729	0.003587225611839668	0.7042136542707506
ENSG00000148180	0.00016742573460652423	0.003587225611839668	55.60216239699032
ENSG00000178665	0.00016753983794023705	0.0035875399956805296	2.8966211797094346
ENSG00000140876	0.0001680382819263499	0.0035912326459705056	3.5596654222408297
ENSG00000231259	0.00016890672187436706	0.003596397482955274	1.9870848217130068
ENSG00000164088	0.000168916847985154	0.003596397482955274	4.264458872515534
ENSG00000092621	0.00016907738239157523	0.003596397482955274	20.32343827357608
ENSG00000186919	0.00016914959476109587	0.003596397482955274	2.9990387792417685
ENSG00000198919	0.0001696936639241251	0.003603718121275078	7.425113696113673
ENSG00000185158	0.00017020401074398833	0.003610306238479625	3.2527883781435674
ENSG00000130684	0.00017147803873941356	0.003622423369881019	5.203302968111799
ENSG00000237438	0.00017203166101323084	0.003626222101085053	2.79156039800878
ENSG00000156509	0.0001721603741348271	0.003626222101085053	0.40882552295385477
ENSG00000141753	0.00017231404244620689	0.003627341286757054	365.1782216783283
ENSG00000185386	0.00017256855610567044	0.003630580800494866	2.047513253760516
ENSG00000130005	0.0001728735132558018	0.003633491093616456	14.419120908807926
ENSG00000185100	0.0001729082954391357	0.003633491093616456	1.790313616891456
ENSG00000171365	0.00017304221622299045	0.003634188709861303	1.5830765915726426
ENSG00000166073	0.00017362628494943814	0.0036413540169747765	4.2910573665784915
ENSG00000143867	0.0001736861579006566	0.0036413540169747765	0.5348095950367991
ENSG00000008294	0.00017384581184676085	0.0036423509092675457	18.845963190180623
ENSG00000057019	0.00017393560645957655	0.0036423509092675457	61.90803324947263
ENSG00000214274	0.00017428732323691916	0.003645291851398004	2.2668263882979103
ENSG00000273003	0.00017437913958906224	0.003645291851398004	1.4857719651149253
ENSG00000203326	0.00017463283539599254	0.003645748831008962	4.646403719990921
ENSG00000257894	0.00017480044752853077	0.003645748831008962	0.9828104165914545
ENSG00000275111	0.00017503933041715676	0.003645748831008962	3.3131793394201656
ENSG00000277758	0.00017510830420826838	0.003645748831008962	0.6830945897717212
ENSG00000175197	0.0001754167707319089	0.003647033231691838	9.167537141843848
ENSG00000177427	0.00017557431122886623	0.003647033231691838	3.0034472604427673
ENSG00000130584	0.0001766891671275461	0.003659777185221091	3.606960681072939
ENSG00000169957	0.00017673361111052022	0.003659777185221091	6.22714307058096
ENSG00000224271	0.00017686047977143906	0.003659777185221091	1.362631246887651
ENSG00000119042	0.00017689785236067688	0.003659777185221091	4.551582226696457
ENSG00000196998	0.00017736143620877566	0.0036666674499372357	27.000493935498667
ENSG00000152270	0.00017743414449683805	0.0036666674499372357	0.9876440329092097
ENSG00000187838	0.00017818209332109096	0.003674772797041257	7.717973439408363
ENSG00000007402	0.00017822775830643906	0.003674772797041257	0.1413896426574014
ENSG00000156011	0.00017850949574021218	0.003674772797041257	11.324134284907517
ENSG00000147119	0.00018191082961271508	0.003720818958762116	7.874176281536059
ENSG00000116833	0.00018266459744592284	0.0037298932317183595	8.1881841218278
ENSG00000259774	0.00018294610364296318	0.003733528487297373	0.68227021632546
ENSG00000124406	0.00018410660400042356	0.0037465247139671196	3.144500678195397
ENSG00000198121	0.00018486535830407474	0.0037535886285702423	11.389227744888188
ENSG00000145431	0.00018539354278234563	0.0037558587406680585	20.93882458461539
ENSG00000130818	0.0001867444125816673	0.0037658669790396324	7.459231101945444
ENSG00000080561	0.0001869479122324927	0.0037658669790396324	4.001391642777577
ENSG00000279561	0.00018719794425169832	0.0037658669790396324	0.9911254174477597
ENSG00000164181	0.00018721208273786736	0.0037658669790396324	5.769563330378765
ENSG00000146477	0.00018724108766767747	0.0037658669790396324	12.447807376007994
ENSG00000281165	0.00018736195484522002	0.0037658669790396324	1.072782061243104
ENSG00000165923	0.00018745314970081703	0.0037658669790396324	2.852400879293217
ENSG00000186976	0.00018790278658820485	0.003770195903093324	0.0972115132513452
ENSG00000161040	0.0001879821077482578	0.003770195903093324	0.5246886591515796
ENSG00000158792	0.0001882643298805916	0.0037706532552728217	3.4877515032197586
ENSG00000146426	0.00018859080672844537	0.003770786026496298	1.371233912316899
ENSG00000132122	0.00018871773739128053	0.003770786026496298	5.563085726987768
ENSG00000176148	0.00018893643177727868	0.003770786026496298	8.05087250219561
ENSG00000198542	0.00019018546703503556	0.003776599799719933	2.748914502553542
ENSG00000235944	0.00019099453085416645	0.003788495694199659	1.3330528060212146
ENSG00000164040	0.00019312849522067435	0.003814049937633909	15.595015291022827
ENSG00000226752	0.00019391347923128978	0.0038232744503520037	5.351878909204977
ENSG00000119711	0.0001943072232217607	0.003828945341924821	13.180284570047371
ENSG00000099219	0.00019458756102695482	0.0038299785351824348	11.635461330770406
ENSG00000132424	0.00019461636206771746	0.0038299785351824348	17.807428916596308
ENSG00000136161	0.00019493859332230844	0.0038299785351824348	1.3167692900503853
ENSG00000234456	0.00019518990707497187	0.0038299785351824348	3.556729241231185
ENSG00000248712	0.00019561826771128998	0.0038299785351824348	0.5685817497809674
ENSG00000228903	0.000195719086184835	0.0038299785351824348	0.1463701222639755
ENSG00000269416	0.0001959558717063287	0.003830357372275187	1.9441705387849513
ENSG00000117640	0.00019618697623551806	0.003830357372275187	7.678418751765503
ENSG00000260141	0.0001964441189967313	0.0038312974364978713	0.4642793046680646
ENSG00000188177	0.00019749497533574128	0.003843308112603055	2.0030105030553775
ENSG00000281650	0.00019764319244782174	0.003843308112603055	1.2930943311912975
ENSG00000111885	0.00019769906202686373	0.003843308112603055	2.327060912948478
ENSG00000106536	0.00019791818738159334	0.0038454960252640113	0.636893268926194
ENSG00000164949	0.00019825380868321044	0.0038497018861904197	1.3484803399733656
ENSG00000265399	0.0001983480448554084	0.0038497018861904197	1.7719385922413031
ENSG00000178234	0.00019854576860335897	0.0038514676757945136	17.847523583061744
ENSG00000259820	0.00019874019455543623	0.003853167630174473	0.10802699661100218
ENSG00000263620	0.00020043910653067107	0.00387628010634679	1.94087612778393
ENSG00000178075	0.00020068432800243353	0.00387628010634679	4.430878630102453
ENSG00000071859	0.00020139094180851648	0.0038821504838566956	57.23261746122431
ENSG00000182742	0.00020276067674922658	0.0038964701221533365	1.2770853868359626
ENSG00000183246	0.00020483580273202766	0.003924949866369777	0.3081171324533379
ENSG00000229215	0.00020548215968641814	0.003926075972250136	53.3239567732144
ENSG00000068354	0.00020580109421592364	0.003926075972250136	5.659704583431287
ENSG00000233922	0.00020621563891676332	0.00393051583082712	0.32594007587334595
ENSG00000250571	0.00020641266083852683	0.003932193883693182	2.434657420637585
ENSG00000205856	0.00020703470130615083	0.003941962563497218	0.3114129057189399
ENSG00000116885	0.00021064937056920285	0.003996025204788332	3.321282760987059
ENSG00000198003	0.00021178027349605055	0.004013258428577206	0.40320824815368894
ENSG00000168778	0.00021243733823010847	0.004023596640777188	4.066044089467588
ENSG00000240541	0.0002128088979119434	0.0040241958608184	2.165188116376988
ENSG00000144134	0.00021308619267529683	0.004025320899433186	5.0118053022702425
ENSG00000115839	0.00021408731318516515	0.0040354338544619965	14.958241230598444
ENSG00000164663	0.00021419412687873825	0.0040354338544619965	1.2280065880314723
ENSG00000204650	0.00021430339771206272	0.0040354338544619965	3.011090357394001
ENSG00000167528	0.00021470309959061818	0.0040354338544619965	2.4070991098054186
ENSG00000224180	0.00021485181769966176	0.0040354338544619965	3.1455139164365082
ENSG00000100330	0.00021523522324124792	0.004038430623904039	7.480825197945058
ENSG00000116273	0.00021612766616805799	0.004048858942372637	4.957884990659807
ENSG00000236204	0.00021627441586208297	0.0040495055520082075	0.6775165929689322
ENSG00000165730	0.00021650742231126238	0.0040496652692652456	3.8327438843134405
ENSG00000278784	0.00021706115854237197	0.004055817535664072	1.475937952291806
ENSG00000167720	0.00021734894658889404	0.004056796316153295	13.554783136694123
ENSG00000083750	0.00021735981715181825	0.004056796316153295	3.0470355522009775
ENSG00000260772	0.00021745084879688678	0.004056796316153295	1.0201406657405192
ENSG00000176903	0.000218023320603772	0.004063274499330938	23.855014460497934
ENSG00000124098	0.00021966521896792367	0.00408543338432044	13.32196288630114
ENSG00000261011	0.0002198128434113326	0.004086072747616843	0.0776829074993899
ENSG00000125505	0.0002200171897693175	0.004087765305904606	4.0770784218801275
ENSG00000278558	0.0002215942159843616	0.004100174824067565	1.4810776082849657
ENSG00000159164	0.0002236102863657638	0.004117638677575142	3.3837535802985164
ENSG00000180891	0.00022362242363248029	0.004117638677575142	11.433964883036637
ENSG00000274741	0.00022391158045023725	0.004117713422133033	1.6032061193482456
ENSG00000071889	0.0002245910208079531	0.00411978093572731	7.774127606713933
ENSG00000073350	0.00022576182252331549	0.004126500667914765	6.224689418903539
ENSG00000229656	0.0002266548332573416	0.004137830188436327	2.6524495936457035
ENSG00000177181	0.00022723983639791505	0.0041430219995316694	3.170238940178453
ENSG00000119950	0.00022842939665901688	0.004151667401699651	13.212307262766153
ENSG00000146197	0.00022851948282407662	0.004151667401699651	0.11953769734603752
ENSG00000114019	0.00022875954403022894	0.004152471516822648	21.985165010503987
ENSG00000105290	0.0002294660151757073	0.004157966624667528	16.90737401366117
ENSG00000153208	0.00022989346625453282	0.004161959937747014	7.0146995116264765
ENSG00000085382	0.0002301832937804996	0.004162373782920885	3.637468769735736
ENSG00000132535	0.00023055057692379538	0.0041654959268840564	13.354473542378448
ENSG00000254535	0.0002316439730771162	0.004171526233758701	1.3822029308769843
ENSG00000253896	0.00023169364963422398	0.004171526233758701	0.17763342907316812
ENSG00000100033	0.00023190246839339292	0.00417320347237008	0.36632974653229494
ENSG00000108551	0.00023239486061512726	0.00417997954429432	1.250498719794313
ENSG00000198879	0.0002335964408022755	0.004193230438102936	0.9323568213300415
ENSG00000277044	0.0002346758274370692	0.004206328132020315	0.8123982964679463
ENSG00000267317	0.00023565382460910298	0.004216643900541875	1.773996419226797
ENSG00000104883	0.0002358356861310248	0.004216643900541875	1.1128847205081533
ENSG00000119865	0.00023631090673011888	0.004223047957270638	0.405314020676652
ENSG00000213366	0.00023684069399913687	0.004228327105483848	0.5929165967954269
ENSG00000240303	0.00023730939371547594	0.004234599522575711	8.646244755885556
ENSG00000136854	0.00023780685021425717	0.004239283084278959	18.958624561422617
ENSG00000135299	0.00023865570810756867	0.004250215500606705	3.732368459320879
ENSG00000203880	0.00023919510544887353	0.004255044915831318	12.829509357040436
ENSG00000128683	0.00024007624138283726	0.004262454155072792	1.7234050584103415
ENSG00000256223	0.0002408635128965889	0.004262454155072792	2.916404988447411
ENSG00000176406	0.00024111053818017382	0.004262454155072792	3.593813362478992
ENSG00000111684	0.0002411261409325713	0.004262454155072792	19.214710969269603
ENSG00000203623	0.0002411930415064751	0.004262454155072792	0.46656599889862466
ENSG00000180739	0.00024189285604444703	0.004267841632733346	1.5941190651674304
ENSG00000179943	0.00024307991806070409	0.00428041313984786	2.1950149124766396
ENSG00000198416	0.00024419890591356427	0.004289649817072693	1.0204158540159545
ENSG00000268434	0.00024565338940590555	0.004298526861503316	1.3016284753114378
ENSG00000197928	0.00024595498013466066	0.004298526861503316	4.683911212162659
ENSG00000012822	0.00024600931775134503	0.004298526861503316	27.031493250220503
ENSG00000116793	0.0002463721501507402	0.004298526861503316	5.085693731960882
ENSG00000198945	0.0002469591739823947	0.004306686300850064	10.549080129968964
ENSG00000282800	0.00024924272621238043	0.004328208620150782	3.909055007886469
ENSG00000118162	0.0002503542680720767	0.004334468496309308	7.471768991719521
ENSG00000139160	0.00025081842701677717	0.004336262417437632	1.1118178155517862
ENSG00000135916	0.00025183500247018904	0.004343431512488953	78.75429245074778
ENSG00000197746	0.0002533971533960141	0.0043566636515215106	214.83622120810261
ENSG00000197128	0.0002550497877678356	0.004375868470019626	5.695349844969087
ENSG00000100031	0.00025651900659916374	0.004387380076029378	4.143602132350803
ENSG00000146674	0.0002565719342707238	0.004387380076029378	18.051308343939816
ENSG00000006282	0.0002568627392884014	0.004390272144133022	22.630793092338127
ENSG00000172057	0.00025802159248051695	0.004401738571295287	13.722733539260574
ENSG00000250132	0.00025814560287919783	0.004401772919416038	0.8715736807380778
ENSG00000239883	0.0002582888162810798	0.004402134520660198	3.106818048739004
ENSG00000260896	0.0002584263206888778	0.0044023985253897075	0.2471409902707671
ENSG00000164362	0.00025944467315673414	0.004407302590861538	1.32447407029711
ENSG00000110013	0.0002606226952500096	0.0044231079338267155	9.61989685730553
ENSG00000198934	0.00026136150204460375	0.004427777683835812	1.9038539368291159
ENSG00000184838	0.0002614734743289099	0.004427777683835812	3.9198846357509876
ENSG00000260750	0.0002615114393795658	0.004427777683835812	0.7784903731047168
ENSG00000173258	0.00026211465920595884	0.004435909483494466	7.427308062126605
ENSG00000168010	0.00026269539541081056	0.004437775901850163	7.060640864288502
ENSG00000099290	0.00026283601727602806	0.004437775901850163	7.708398084231754
ENSG00000002016	0.0002633316104751353	0.0044419204476640285	6.00294878543405
ENSG00000113249	0.0002639274825358326	0.004445736460025853	188.8807837361918
ENSG00000176907	0.0002652926415076596	0.004459546070949854	0.5707157197193156
ENSG00000206511	0.00026548889887753347	0.004459546070949854	0.4134499271937606
ENSG00000127561	0.0002658139367605649	0.00446292817694646	2.6583236762233544
ENSG00000230002	0.00026655065660427784	0.004466982926585671	0.20662614236980975
ENSG00000171533	0.000267698800734822	0.004472630493811185	0.336703628058008
ENSG00000167524	0.00026831713492040597	0.004472630493811185	1.0074658035226531
ENSG00000278139	0.0002684442601496526	0.004472630493811185	0.7827471980769027
ENSG00000235437	0.000268623105792213	0.004472630493811185	4.580352785254538
ENSG00000204843	0.0002688974259151498	0.004475132852603561	29.438026661724397
ENSG00000226634	0.0002691470441145362	0.004477221991100314	4.917959440744765
ENSG00000166263	0.0002695711468594201	0.00447945961835717	3.1075976009402146
ENSG00000125779	0.0002697329721775095	0.00447945961835717	10.18054151517078
ENSG00000180592	0.00026977815888390373	0.00447945961835717	0.40921409032753214
ENSG00000251003	0.0002700622276409794	0.00448211372378757	3.391929227649562
ENSG00000088833	0.000271133057152351	0.004488136775382027	34.41483304895224
ENSG00000262334	0.00027117148001255006	0.004488136775382027	2.354836728395133
ENSG00000236083	0.00027212623912452035	0.004491664798329032	0.09303474744659129
ENSG00000103528	0.0002733611919720619	0.004504452708923558	1.1178256164487503
ENSG00000124171	0.0002734881397960241	0.004504452708923558	46.05421117276647
ENSG00000053702	0.00027566122603984067	0.004529038454739755	0.3878703374734054
ENSG00000153165	0.00027590242149626765	0.004529038454739755	0.4847246907069686
ENSG00000267649	0.00027749375448305006	0.004548955999774161	0.4107881125268773
ENSG00000079335	0.0002791458907319674	0.004563598950385191	2.384432941919707
ENSG00000165275	0.0002799231153500059	0.004571923620089285	2.8682748143734074
ENSG00000224093	0.00028144994548188497	0.004590865950692536	0.25885644077079106
ENSG00000182150	0.000283308607185756	0.004610761324253163	11.210425066500225
ENSG00000281894	0.0002837202111004416	0.004615378240178104	0.4399093019446948
ENSG00000262580	0.00028416601831780976	0.004618465813930132	0.6430902595874193
ENSG00000133138	0.00028503688322148663	0.00462964180211774	9.415971826011317
ENSG00000229989	0.00028540320395276607	0.004632313541079511	0.26492407638802273
ENSG00000081377	0.00028600473825037746	0.004632453162974809	6.934800831865916
ENSG00000169604	0.00028669571001143946	0.004632453162974809	23.604588817138804
ENSG00000152076	0.0002868419474258127	0.004632741407820388	3.2859450192301862
ENSG00000171227	0.0002876048968040304	0.004636688370846056	28.69100184833107
ENSG00000223708	0.00028772886733528227	0.004636688370846056	1.5481227932331656
ENSG00000277745	0.0002881866405510704	0.004641992043626416	11.806986452467283
ENSG00000135469	0.00028873983461628005	0.00464675377912132	8.727424079981494
ENSG00000182378	0.00028988670939703487	0.004657818877043417	4.05954590652747
ENSG00000152767	0.00029007286429745733	0.004657818877043417	14.832820093383914
ENSG00000137561	0.00029070834112529943	0.004665946466255307	0.1565005440782169
ENSG00000228463	0.0002916423054354146	0.0046767760099623076	0.8705917496286704
ENSG00000099875	0.0002921270380548943	0.004678326405267948	31.686727979391865
ENSG00000159792	0.00029289118672754655	0.0046863888728676745	7.7721904229796115
ENSG00000115594	0.00029343168873911005	0.004687966134931676	9.857732262599512
ENSG00000155016	0.00029377817194922425	0.004690181514203522	1.9319881314107545
ENSG00000179476	0.00029533234731766615	0.0047070036134093975	0.9845306151439737
ENSG00000167106	0.00029570325494415105	0.004708415331703404	1.5160948466854534
ENSG00000095015	0.00029598769748398403	0.004710865510771781	5.286788898768661
ENSG00000166949	0.00029817025453285156	0.004730650913305253	22.823350124861236
ENSG00000254527	0.00029887504186386723	0.00473177287647661	0.33523240941717203
ENSG00000183864	0.0002992579006053803	0.004734963043984756	10.052968176871005
ENSG00000224185	0.0002993390067716867	0.004734963043984756	0.3686987663280525
ENSG00000278545	0.00030027627033950104	0.004746967587045541	2.270786758198992
ENSG00000197912	0.000300361048785371	0.004746967587045541	22.991808142664585
ENSG00000132670	0.00030050500245469667	0.004747163307166336	21.467307375160914
ENSG00000257732	0.0003014099631012998	0.004757293472728783	0.3599012127497595
ENSG00000197905	0.0003026292017770516	0.004772361988338199	11.52826605506839
ENSG00000183196	0.0003039521874840313	0.004784859893809482	0.5169675488083153
ENSG00000084444	0.00030428757296096425	0.004788050553861558	4.928929135536013
ENSG00000101236	0.00030470476857390313	0.004788398452533998	1.5778168013099316
ENSG00000135547	0.0003053713821479651	0.004788398452533998	0.5145077442563545
ENSG00000071553	0.00030558151384467165	0.004789424722881973	19.47780461188563
ENSG00000138642	0.0003057793961569806	0.004789424722881973	2.8288757545646135
ENSG00000245614	0.00030596779430290034	0.004789424722881973	1.125649990816602
ENSG00000213904	0.00030648508126506407	0.00479128605594661	1.6565674709107308
ENSG00000142192	0.0003072234052026968	0.004799228209097286	223.9766915447566
ENSG00000185187	0.00030778085854731745	0.004803218493618409	5.422251139600214
ENSG00000272121	0.0003081254338378915	0.004804439835049682	0.9938320139773875
ENSG00000108830	0.0003086975495607003	0.004807343340013468	4.627892834610565
ENSG00000196247	0.000311250242976717	0.004838526504456237	1.325826062882637
ENSG00000172262	0.0003117968012230558	0.004840987087738937	25.595727143966414
ENSG00000115738	0.00031181103605513403	0.004840987087738937	4.7633989438100155
ENSG00000223525	0.0003124157291314726	0.004845306909387293	0.7539571679817731
ENSG00000156639	0.00031262007610818063	0.004845306909387293	20.444775346030674
ENSG00000121413	0.0003134436159491467	0.004855886263229353	8.535138852563321
ENSG00000101333	0.00031395696648618313	0.00486003913219453	51.37930414567177
ENSG00000177707	0.00031398110026304576	0.00486003913219453	15.104852796182339
ENSG00000182149	0.00031587414961152326	0.004872618722588017	61.467479128472334
ENSG00000149311	0.0003164896243281357	0.00487317130518202	22.65043927474725
ENSG00000275365	0.0003165620953870429	0.00487317130518202	0.8537931793225526
ENSG00000239911	0.00031805122104815387	0.0048853154987817966	1.0075811988058299
ENSG00000245975	0.00031968458557336837	0.0048958147419663435	0.9858367971318531
ENSG00000102038	0.00031992350581254463	0.00489739499924583	36.80673966850418
ENSG00000260923	0.00032039260027310376	0.0049001124892730655	0.8588270731860039
ENSG00000170915	0.00032298787626679437	0.00492133680894519	2.0761581904304207
ENSG00000221953	0.00032439252141753866	0.004938568170998402	0.18315592113327572
ENSG00000283009	0.00032465154668423447	0.004940427016412427	1.6796134378352647
ENSG00000144061	0.00032508278231130523	0.004944903823176309	5.472799440359056
ENSG00000116285	0.00032607516766955586	0.004950440507021562	59.324684785837604
ENSG00000225210	0.00032609675456632734	0.004950440507021562	7.356182238112711
ENSG00000276071	0.0003298976661049412	0.004984521646035336	0.2367071994013701
ENSG00000187953	0.0003302608509427287	0.0049858333735835125	4.149173765035215
ENSG00000135506	0.00033156960091222215	0.0049971183756206475	88.19262869459592
ENSG00000173200	0.0003317155139903422	0.0049971183756206475	1.4090478788582832
ENSG00000271109	0.0003318393511262734	0.0049971183756206475	1.1193637133834817
ENSG00000197852	0.00033378147782040304	0.0050044755984963475	1.1543488254988916
ENSG00000163462	0.00033400812184308364	0.0050044755984963475	1.5746194977236143
ENSG00000171951	0.0003344313622294794	0.0050044755984963475	1.0102947220701919
ENSG00000138685	0.00033449147984009297	0.0050044755984963475	4.022678926864533
ENSG00000133142	0.00033480758950373197	0.0050044755984963475	26.833273556873365
ENSG00000272143	0.00033510193858172376	0.0050044755984963475	0.7975063389851272
ENSG00000141252	0.00033527946315910917	0.00500505515525189	13.875587651267677
ENSG00000006756	0.00033738040653224935	0.005027507945734183	3.404226418745876
ENSG00000196338	0.0003373883544473629	0.005027507945734183	0.4298045736316309
ENSG00000096093	0.00033748023182750454	0.005027507945734183	4.5427453552180115
ENSG00000162409	0.00034228307094156033	0.0050635159830432295	2.610287038840322
ENSG00000164638	0.0003430035571571531	0.005070016938052946	7.998909755808875
ENSG00000132640	0.0003443204309113199	0.005081567900919717	7.12107387690246
ENSG00000281376	0.0003444378438402912	0.005081567900919717	3.0150792862896894
ENSG00000153721	0.0003444892072184703	0.005081567900919717	3.7760705926349853
ENSG00000164128	0.00034709702102793757	0.005086303994956761	3.110934281779845
ENSG00000146038	0.0003471152735422683	0.005086303994956761	11.74278430915223
ENSG00000163576	0.0003478977744299964	0.005088163599192825	2.310173104994469
ENSG00000171435	0.0003486959689730515	0.005097771173629121	0.13982109224292882
ENSG00000160226	0.00034889097541094557	0.005098556210531522	3.4703569502385987
ENSG00000186532	0.00034941153000256873	0.005102030519636861	6.481126359254164
ENSG00000173805	0.00035009059241482716	0.005109629938686169	1.6140202726678259
ENSG00000173212	0.0003505664752318738	0.005109629938686169	0.14105071622871168
ENSG00000197457	0.0003513175668330597	0.005109629938686169	36.51560521465064
ENSG00000136842	0.0003513963945715717	0.005109629938686169	1.648227620571053
ENSG00000104870	0.0003514862893870036	0.005109629938686169	21.541502318884568
ENSG00000004975	0.0003515153584606093	0.005109629938686169	21.731812628539437
ENSG00000177685	0.0003516441802595352	0.005109629938686169	3.590472528713568
ENSG00000138449	0.0003521220178644244	0.005109629938686169	0.44902016494834046
ENSG00000161509	0.0003524895852953187	0.005109629938686169	0.3190720082187237
ENSG00000149182	0.0003529979721450737	0.005109629938686169	20.339817140120253
ENSG00000226200	0.0003531925080221696	0.005109629938686169	0.2500498156468591
ENSG00000280734	0.0003534338211227064	0.005109629938686169	1.2545027827437822
ENSG00000227799	0.00035347584974077716	0.005109629938686169	0.5861958008297243
ENSG00000167637	0.0003534800566233703	0.005109629938686169	3.9455159450573567
ENSG00000198799	0.00035358568822286337	0.005109629938686169	1.614800973432706
ENSG00000173992	0.0003538937517528322	0.005109629938686169	27.537285316872214
ENSG00000131899	0.000354820125545226	0.0051120904930731	8.12439466189053
ENSG00000187187	0.0003556172854901197	0.0051180802863059465	0.6691053168128618
ENSG00000177119	0.00035667277660893297	0.0051303400570589216	24.223801966573927
ENSG00000189298	0.00035675350470222095	0.0051303400570589216	1.5217631367862106
ENSG00000089723	0.00035700982843903486	0.005131980725063274	0.6482187820060121
ENSG00000188060	0.000357428493212785	0.005133908225959592	16.970655646977765
ENSG00000135272	0.0003575960341796447	0.005134270795557405	4.646215035133399
ENSG00000155363	0.0003592515108397327	0.005141671464739546	18.34752548025199
ENSG00000011258	0.000359732695865687	0.005146516811867507	3.4188088379342503
ENSG00000217165	0.00036106624407995113	0.005157175771756068	0.3840875950686737
ENSG00000213762	0.0003611250333989582	0.005157175771756068	9.99697463551574
ENSG00000013619	0.0003614555355357462	0.005157175771756068	1.225454447563957
ENSG00000182224	0.00036192640458218047	0.005157703307146032	10.325128084422413
ENSG00000127311	0.00036242780093568265	0.005160519923267706	2.142763012824499
ENSG00000224952	0.00036365263082008373	0.0051657630728223275	1.3106876844646742
ENSG00000282826	0.0003638043508632109	0.005165849973827435	4.8196956857368205
ENSG00000125257	0.0003649657100805027	0.005178264956907046	48.83548831025948
ENSG00000164151	0.0003665786061480463	0.00519398468439542	12.126180120029172
ENSG00000118762	0.0003668581848081722	0.00519398468439542	7.66413311415021
ENSG00000268996	0.0003672114665483532	0.00519398468439542	0.5900249735537506
ENSG00000235396	0.0003672252661266773	0.00519398468439542	0.04218106920816563
ENSG00000055163	0.000367378010057076	0.00519398468439542	6.888808215335621
ENSG00000245522	0.00036751317588929096	0.00519398468439542	0.3848304950489912
ENSG00000260465	0.00036870946313965515	0.00520426177472886	4.720867752311302
ENSG00000128923	0.0003688173098855823	0.00520426177472886	7.4262222673576535
ENSG00000154736	0.0003693905184750845	0.005206218309618898	5.650276680818039
ENSG00000276464	0.00036982172133680425	0.005206218309618898	1.2062887664976882
ENSG00000101347	0.0003707263741911917	0.005211554413373858	6.267508277661629
ENSG00000048740	0.00037252376257399276	0.005223874806619601	1.982968959456061
ENSG00000197937	0.00037414910716224804	0.0052405566519879935	6.313786441759912
ENSG00000166816	0.00037523447678158633	0.005249304421150557	2.6340032971000285
ENSG00000133131	0.00037560728969878034	0.005249304421150557	9.75856900536647
ENSG00000104805	0.00037600376430973825	0.005249304421150557	104.75104006476428
ENSG00000276805	0.00037714829103973507	0.005258070899924528	0.2659196797788919
ENSG00000172716	0.00037807460990942185	0.005268897036118685	42.16765063833067
ENSG00000204387	0.0003790839429814528	0.005274866080491245	11.15013459855299
ENSG00000185973	0.00037985537059846323	0.005280938633734746	5.085110644176633
ENSG00000165194	0.0003805502420724596	0.005280938633734746	0.05024815198765697
ENSG00000166997	0.0003815260305401744	0.005281324170077828	2.485493089202386
ENSG00000159733	0.00038159729806249543	0.005281324170077828	3.5521590978197386
ENSG00000150394	0.00038206804592901016	0.005281761365963454	11.13462027035308
ENSG00000277626	0.0003835551585968073	0.005292077402489227	0.33820186444307354
ENSG00000110318	0.00038508167398091525	0.00530512862882986	0.553175084721282
ENSG00000062370	0.00038605040615695353	0.005310363974284804	2.9086563316284204
ENSG00000054965	0.00038728042725468627	0.005314282608382522	14.569655149056684
ENSG00000259953	0.00038747739233874624	0.005314282608382522	1.3534430413410874
ENSG00000253366	0.0003878786026568331	0.005317267424947263	1.0644867327474246
ENSG00000151746	0.0003882343706340739	0.005320123177686297	19.449792240218606
ENSG00000196911	0.0003898049658232051	0.005334195664467858	5.007257094356373
ENSG00000189431	0.00038985266392843165	0.005334195664467858	0.45086661358463903
ENSG00000188677	0.00039007378608284617	0.005335197981673682	9.414949820169943
ENSG00000141959	0.0003910323562135509	0.005342233413305994	72.8683910533013
ENSG00000239415	0.00039318683853264676	0.005358881093022877	0.7014163643358677
ENSG00000164741	0.00039319177098697905	0.005358881093022877	17.97440781730488
ENSG00000170289	0.0003932544196733415	0.005358881093022877	0.4444641397649392
ENSG00000264187	0.0003933497541978871	0.005358881093022877	1.0326701069042143
ENSG00000159110	0.0003933500641529868	0.005358881093022877	9.702875689526659
ENSG00000203879	0.0003936539489327912	0.005358881093022877	82.6408318698127
ENSG00000167232	0.000393736143056003	0.005358881093022877	13.462964436785287
ENSG00000277778	0.000395168152327865	0.005373411704822249	0.7870074908057917
ENSG00000126746	0.0003953162731299324	0.005373411704822249	15.515225118566754
ENSG00000164366	0.00039857983279437457	0.005395723304327052	5.094261805047319
ENSG00000185418	0.0003986829418088964	0.005395723304327052	3.3661717933062
ENSG00000237357	0.0004001580626781966	0.0054014601793834684	0.3894287977119538
ENSG00000112218	0.00040031939041583145	0.0054016170252780904	1.1971907947979001
ENSG00000229470	0.000400791255328118	0.005405962348969655	1.2938892603221643
ENSG00000187815	0.0004019514469283202	0.005413516295864398	1.4251381257359268
ENSG00000282377	0.0004035568011866842	0.005431082783892859	0.2499320995098654
ENSG00000168792	0.0004038488836755963	0.005432987163273374	3.2528145961600434
ENSG00000011523	0.00040404506183431416	0.005433600401059966	3.139167798130611
ENSG00000234684	0.0004050880975249254	0.005437976679131288	3.265842066219556
ENSG00000234674	0.00040595267354603004	0.005447072671704838	7.35158153582618
ENSG00000115548	0.0004062168462311762	0.005447983150423361	12.464500898195485
ENSG00000167046	0.0004075918802546455	0.005447983150423361	1.1665409821852435
ENSG00000274166	0.0004077081759407304	0.005447983150423361	0.15432624627098374
ENSG00000267648	0.0004078105083677683	0.005447983150423361	1.4811126126271823
ENSG00000101017	0.0004078324461432194	0.005447983150423361	16.999523723784307
ENSG00000185269	0.00040930946286500745	0.005464659233861017	4.248184032017736
ENSG00000276386	0.00040940106885222963	0.005464659233861017	1.2068476459422337
ENSG00000179348	0.0004095351727601837	0.005464659233861017	1.3076278499210594
ENSG00000228314	0.0004098603809063191	0.005466976858957819	0.4311382749821715
ENSG00000115274	0.00041006007883212205	0.005467619255115224	8.317389198029502
ENSG00000238113	0.0004103752533002679	0.005469800337763933	1.4576467261049273
ENSG00000170485	0.0004108128219775733	0.005470707946425805	3.908876897653022
ENSG00000143878	0.00041110374552973594	0.005470707946425805	75.58420028678452
ENSG00000008405	0.00041143324381115795	0.005471774002930479	3.91769513536418
ENSG00000111275	0.00041349423959379796	0.005491087839081275	4.056031142656045
ENSG00000139636	0.00041372028658277364	0.005492068307650131	4.35833049819516
ENSG00000274349	0.00041452594094542233	0.005496696242282904	1.806479599767332
ENSG00000101265	0.000417128108182518	0.0055230823014067645	2.98281550658669
ENSG00000079482	0.00041760543583401914	0.0055235330355925495	9.540877992297771
ENSG00000134297	0.00041773987884608524	0.0055235330355925495	4.026976978898106
ENSG00000280030	0.0004187218356454604	0.005527379713932379	0.11234937509393236
ENSG00000166173	0.0004191903621233014	0.005527379713932379	3.8826145322350247
ENSG00000132386	0.00041965765727427194	0.005527379713932379	2.6729998055208988
ENSG00000142875	0.00041982548367236916	0.005527379713932379	8.017358082826963
ENSG00000181004	0.0004198548516990587	0.005527379713932379	1.2725635163447204
ENSG00000100897	0.0004210577608829167	0.005531249649053513	18.898008602692116
ENSG00000257151	0.0004228347246580439	0.0055457287169708765	0.34858844494250296
ENSG00000156510	0.0004232955383015731	0.0055477393089208345	4.42353056548851
ENSG00000115137	0.00042424855885617304	0.005554029634819093	0.7976063641415159
ENSG00000249846	0.00042426642273588923	0.005554029634819093	0.39327967463594593
ENSG00000206492	0.0004263607928576649	0.00557576069847677	1.2140849405452734
ENSG00000133256	0.00042674204715769813	0.0055787245664843865	0.3196519003705726
ENSG00000105929	0.00042804550513312614	0.005582751952112425	4.733147504262901
ENSG00000160345	0.00042987482975032407	0.005597370527687277	2.041354727930674
ENSG00000066135	0.00043028569939414067	0.005597787775005678	16.414170991942502
ENSG00000185019	0.0004308909725284471	0.005597787775005678	2.1864285385842934
ENSG00000260118	0.00043121100416090987	0.005597787775005678	0.05929029399552708
ENSG00000116151	0.0004312544751866831	0.005597787775005678	4.593380987434275
ENSG00000180537	0.000432436334411139	0.005604430812459879	7.284476771257887
ENSG00000170113	0.0004325970003465757	0.005604499953143553	5.074256016883129
ENSG00000229422	0.00043534701705145475	0.005625480496314893	0.7710149969297942
ENSG00000170417	0.0004363638119855608	0.00562875104612015	5.243078741438062
ENSG00000134569	0.00043643771028366134	0.00562875104612015	2.944756156838338
ENSG00000108465	0.0004388706043357555	0.005648172484890905	31.05783880448178
ENSG00000104953	0.000439094239397804	0.005648172484890905	3.3468649537561856
ENSG00000179562	0.00043969453645928587	0.005651805689343603	4.8706549434591135
ENSG00000105696	0.00044038408296937436	0.005653627884137776	3.510768306386487
ENSG00000136378	0.0004404630687151489	0.005653627884137776	0.9649589544558363
ENSG00000213793	0.00044203576406692195	0.005669780449093001	2.241802708427191
ENSG00000153707	0.0004425088318825606	0.005671815688509651	0.8450628120205085
ENSG00000182621	0.0004435191480921428	0.005674441870988023	3.078058798042397
ENSG00000223546	0.0004436223784753311	0.005674441870988023	3.9197511741520827
ENSG00000196663	0.00044385211426610087	0.005674441870988023	3.1702488744471484
ENSG00000176024	0.0004441312370019666	0.005674441870988023	3.325712747734218
ENSG00000259577	0.0004448806189121291	0.0056754961792224645	0.6966858687420165
ENSG00000115641	0.0004450516968277151	0.0056754961792224645	35.484691350941574
ENSG00000224184	0.00044513941813612256	0.0056754961792224645	0.37338485012932754
ENSG00000226696	0.0004451554609683649	0.0056754961792224645	1.3697712838612823
ENSG00000173762	0.0004461237978060934	0.00568382512310793	0.4285326460819284
ENSG00000257139	0.0004466210962152477	0.005688034169960809	0.39861625569618353
ENSG00000262879	0.0004468775716180909	0.005688034169960809	4.96778044181672
ENSG00000273715	0.0004470847511435064	0.005688034169960809	0.1928806730872193
ENSG00000139625	0.00044764007742755196	0.005688954248573761	9.209586972050818
ENSG00000246982	0.0004478620013138147	0.005688954248573761	0.20470922874539593
ENSG00000271533	0.00044794542890158406	0.005688954248573761	0.3982170276306024
ENSG00000180182	0.0004487626193705384	0.005689269902151815	14.353666705184429
ENSG00000204767	0.0004489633309162401	0.005689269902151815	20.467895935306487
ENSG00000224078	0.00044935456206242585	0.005689269902151815	4.558227691476446
ENSG00000149743	0.000449611334901375	0.005690082979507721	13.752300590535707
ENSG00000123870	0.0004517199729853724	0.005700949398087387	1.5576372608512694
ENSG00000184060	0.0004524262308755928	0.005707689103574219	6.944102782855659
ENSG00000113163	0.0004529614768797489	0.005710448304436835	6.200401657705869
ENSG00000165861	0.00045396955757568373	0.0057191604772654486	5.5143001920566395
ENSG00000172379	0.00045519868915259445	0.005728918417502151	4.626622470956906
ENSG00000104973	0.00045794355161139896	0.005742615571155317	16.253848172668114
ENSG00000181404	0.00045803718036251036	0.005742615571155317	3.4859526739431663
ENSG00000109738	0.0004582665327729697	0.005742615571155317	1.719440116611322
ENSG00000006042	0.0004587241003567487	0.005744433214654405	7.92108971546844
ENSG00000168067	0.0004590065639502037	0.005744433214654405	11.05987650011308
ENSG00000184500	0.0004590783712507142	0.005744433214654405	23.945921454616865
ENSG00000233013	0.0004613769843962976	0.0057562043478571285	0.4569123181000844
ENSG00000228065	0.0004642037054227524	0.0057715140921289895	1.3789788747593432
ENSG00000139266	0.0004686396659294328	0.00580926681976151	3.0629725928620877
ENSG00000274628	0.0004693604914954664	0.0058135928230854525	0.4362352047441026
ENSG00000227128	0.0004702748772258627	0.005813997599891807	0.7245703684038189
ENSG00000159184	0.0004717386334076708	0.0058270460910586	3.999445866300537
ENSG00000130475	0.0004719442411635112	0.005827590747919455	1.0613133741087024
ENSG00000111674	0.0004728670138671753	0.005834705933913636	59.19779582573732
ENSG00000172037	0.000473572042982481	0.005839696815738515	100.23108366974648
ENSG00000101161	0.0004740496002753858	0.005841835702716928	34.566291930618306
ENSG00000276231	0.00047443931269655767	0.005841835702716928	0.6156284636522943
ENSG00000279579	0.0004745550412866416	0.005841835702716928	1.6295991221422763
ENSG00000139998	0.0004752987969575674	0.0058441683051079696	7.614268827927229
ENSG00000172661	0.0004753261966620456	0.0058441683051079696	9.645650245098192
ENSG00000171791	0.000475337960034212	0.0058441683051079696	0.9717778807135005
ENSG00000135677	0.00047539242192544255	0.0058441683051079696	31.2261872633528
ENSG00000224992	0.0004757719431415147	0.005846835371266568	0.10487228518231166
ENSG00000206395	0.00047626654832811467	0.005847309750739107	4.630586422117846
ENSG00000170634	0.00047632278728478565	0.005847309750739107	4.698757315623172
ENSG00000131759	0.0004773243083726818	0.005855946402718372	3.7913966851436514
ENSG00000105767	0.0004781902261203172	0.005858601544532145	8.853229364262711
ENSG00000112977	0.00047910099752486186	0.0058637866661107665	19.771251831018457
ENSG00000233382	0.0004793795312439735	0.005865206126420416	0.4905856875499975
ENSG00000144445	0.0004799275676626211	0.005867362965424045	3.6317867925395264
ENSG00000256349	0.0004821362761251577	0.005884965825058124	1.0398731416425342
ENSG00000229212	0.00048330412098724414	0.005891248645047553	3.0970110985653645
ENSG00000095637	0.0004836483137423268	0.00589345316046501	2.9880287408784065
ENSG00000151690	0.0004842162604195449	0.005898099532902783	6.2252966205809175
ENSG00000175567	0.0004843565565253443	0.005898099532902783	29.682473141089584
ENSG00000164932	0.00048459307345697045	0.005898988759581967	0.2703425993107669
ENSG00000279018	0.00048677002968218567	0.005917268050013788	1.3797508918397932
ENSG00000221817	0.0004897707053577944	0.005947969310001541	2.3693743286414986
ENSG00000100918	0.0004900977573373077	0.005949086385535336	2.201624486662629
ENSG00000137501	0.0004912914069661729	0.005956075892569304	1.8950830840303108
ENSG00000138439	0.0004914286724918605	0.005956075892569304	3.5953553408999452
ENSG00000188785	0.0004928962270517651	0.005966497344966256	4.868096627548766
ENSG00000163449	0.000494848125873087	0.005980481100118073	1.1065188888060222
ENSG00000178718	0.0004974703077162305	0.0060050940691566785	1.6156054123720547
ENSG00000253767	0.0004983532220643693	0.006012668348825383	0.11171451762308027
ENSG00000205683	0.0004990976332344453	0.006012668348825383	1.0139625862526873
ENSG00000112394	0.0005000350535805772	0.006021950857223232	0.42301769070165246
ENSG00000138587	0.0005007852947523971	0.006028973713700781	3.683435373287935
ENSG00000077684	0.0005015943503035558	0.006036699717579252	17.646901073169513
ENSG00000044090	0.0005022741117967768	0.006040850742579835	6.636623925394286
ENSG00000183148	0.000502550740198248	0.006042163697798396	0.2797502504228869
ENSG00000174136	0.0005035938011546485	0.006045874557663561	3.502169069195872
ENSG00000251349	0.0005047518996419124	0.006051586712930109	2.926948292566596
ENSG00000278268	0.0005048439900756528	0.006051586712930109	5.5360318322895825
ENSG00000234432	0.0005055341942420284	0.006057847646113126	0.4192702933060612
ENSG00000279954	0.0005063769077867013	0.006063728046319638	0.051463466848774224
ENSG00000177728	0.0005065290965219198	0.006063728046319638	15.174710236248139
ENSG00000083844	0.0005082414325480126	0.006075813730503489	5.738543616865057
ENSG00000157483	0.0005086475031431735	0.006075813730503489	53.3689511693558
ENSG00000124074	0.000509222602506653	0.006075813730503489	9.227389865283264
ENSG00000007516	0.000509720150483201	0.006077730584793249	1.5844474336927845
ENSG00000235652	0.0005104522079348157	0.0060824392716301474	4.510120299546881
ENSG00000231890	0.0005110596511999146	0.006086173076174773	3.0124942147272606
ENSG00000162676	0.0005116867156927768	0.006089105669165922	0.9669882359499165
ENSG00000070770	0.0005120627281703563	0.006091571149065159	34.55475593193216
ENSG00000280248	0.000512302962272242	0.006092420297213172	0.398211166851251
ENSG00000175711	0.0005129697634450571	0.006096632334044693	4.114788616416013
ENSG00000197566	0.0005134850804427665	0.00609988118622382	4.594643339562146
ENSG00000228128	0.0005148460613402517	0.006110579190532112	4.255687140250284
ENSG00000146707	0.0005160954446687427	0.006119368957966779	1.3369841299352125
ENSG00000198642	0.0005166998422748584	0.0061217131942378775	4.713516356034534
ENSG00000275644	0.0005168077280289726	0.0061217131942378775	0.05149916072583661
ENSG00000144567	0.000516971816270137	0.0061217131942378775	21.739003252137238
ENSG00000155367	0.0005187608229685841	0.0061408823010267325	2.4163237312514365
ENSG00000267532	0.0005234272138625209	0.006178768332818647	0.17943474424120687
ENSG00000237037	0.000523560262878559	0.006178768332818647	0.4616869650608773
ENSG00000117114	0.0005236737773830942	0.006178768332818647	10.947382979325196
ENSG00000179978	0.0005261844319937214	0.006202306596133766	0.11546202925617838
ENSG00000280187	0.0005265572421452122	0.0062046740215027435	1.5852005992543687
ENSG00000254910	0.0005273942212210088	0.006212507638222402	1.029207853029438
ENSG00000275318	0.0005277285804525354	0.006213126629039507	1.3121061994657475
ENSG00000272695	0.00052875368737402	0.006221247836870595	0.2631029052334372
ENSG00000176834	0.0005295946686336908	0.006224505533243299	5.434193271811541
ENSG00000131845	0.0005304314381855798	0.006228972838731223	2.5849613271336143
ENSG00000237476	0.00053051837624847	0.006228972838731223	0.3494881828291142
ENSG00000008256	0.0005310202654124786	0.006230256913166494	9.350996956487794
ENSG00000174718	0.000531145762725538	0.006230256913166494	32.14246834157374
ENSG00000258056	0.0005322981979892438	0.00623755537377739	1.3316626275275767
ENSG00000186806	0.0005326125953048364	0.00623755537377739	0.3613821805680679
ENSG00000119408	0.0005328098214510726	0.00623755537377739	15.613570215295166
ENSG00000047597	0.0005331509872988407	0.00623755537377739	0.8564021278629375
ENSG00000072818	0.0005339411870465879	0.006240530176567879	3.684848545754443
ENSG00000197043	0.0005344380582165775	0.006240530176567879	65.22534930912109
ENSG00000278817	0.000537308484906694	0.006252828800714038	1.9278683795888318
ENSG00000125945	0.0005373392680360908	0.006252828800714038	1.6573827196568556
ENSG00000234769	0.0005383444554116462	0.006257733987019203	0.6504228749583195
ENSG00000178467	0.0005392659876434753	0.006262335297211353	8.204169024586397
ENSG00000133704	0.0005394345529151876	0.006262335297211353	30.05946736420849
ENSG00000124508	0.0005400534982373722	0.006265488832766118	4.424552740871436
ENSG00000151376	0.0005403495992679998	0.006266908997489135	10.514125390180064
ENSG00000108306	0.0005427363411083649	0.0062844897058828356	4.75195582777984
ENSG00000167074	0.0005451265940244669	0.006304532662633421	2.919161912592081
ENSG00000153395	0.0005457547997644193	0.006309317183691128	7.875534993981057
ENSG00000173064	0.0005464114859259515	0.006314885593752164	2.918507391945051
ENSG00000268069	0.0005480845264695685	0.006324092676542532	2.884774904163472
ENSG00000174099	0.0005486895216843664	0.006327026727994127	9.51445786987721
ENSG00000235316	0.0005493120239895096	0.006330357219539171	0.43542342639758924
ENSG00000008277	0.0005499461137310858	0.006330357219539171	5.977249446084658
ENSG00000132549	0.0005506389096665356	0.0063319334911827035	4.427180477830609
ENSG00000242193	0.0005506695464949276	0.0063319334911827035	1.2058922328131045
ENSG00000213801	0.0005533093521162644	0.006345821593676712	2.616441398783993
ENSG00000227124	0.0005547853562856009	0.0063566879771803	5.5937300276193085
ENSG00000145506	0.0005552899045864193	0.006358787363150238	2.123982872653681
ENSG00000221923	0.0005556881652185942	0.006358954864970534	2.2079094824600345
ENSG00000282176	0.0005567803159560657	0.00636741381299867	0.5578599469713795
ENSG00000248323	0.0005582660736465427	0.006376591805384516	4.664047556568441
ENSG00000272356	0.0005589934844325754	0.006378571762116304	0.13521672771216464
ENSG00000282733	0.00055978552355506	0.006383074295644455	1.4532986449166985
ENSG00000248593	0.0005599187978635487	0.006383074295644455	7.749584964247798
ENSG00000138617	0.0005605314069360959	0.0063840068477466145	1.484049711133741
ENSG00000213462	0.0005609804662783929	0.006386031695486665	1.0258905455339926
ENSG00000277149	0.0005653172379474192	0.006415951029940288	0.5196112177589016
ENSG00000166165	0.0005669775519949315	0.006424973948972715	17.79031878157617
ENSG00000157168	0.0005684784253606437	0.00643995920421896	8.646692317796136
ENSG00000224063	0.0005715588070692249	0.006457740066335455	0.2013590855835323
ENSG00000106714	0.0005745560825886443	0.00648235084924355	15.719638475614907
ENSG00000273373	0.0005758464844632616	0.006493511570426645	0.1871707920743605
ENSG00000156500	0.0005762988357411189	0.006493890784626893	1.548613234619897
ENSG00000235169	0.0005772330685513244	0.006498617094501623	1.8647896164825315
ENSG00000167123	0.0005785612341663856	0.006511250121633613	23.42523831773643
ENSG00000069399	0.0005792478868804824	0.006511668664802315	20.713474413521233
ENSG00000165072	0.0005809588764785928	0.006523989175917867	2.8077476611968315
ENSG00000162585	0.0005816147275475999	0.0065293220238472165	8.587845194249258
ENSG00000135929	0.0005819564718726123	0.006530260910354057	7.085701199487765
ENSG00000272154	0.0005820603388957803	0.006530260910354057	0.20451431826976466
ENSG00000080031	0.0005829974758483155	0.006538741661822528	6.336767665602539
ENSG00000266916	0.0005838747433109972	0.0065447434203716095	1.4471788640069712
ENSG00000100299	0.0005838953762416843	0.0065447434203716095	6.433758911932189
ENSG00000197822	0.0005848073776364986	0.006550436876031184	13.10476846332523
ENSG00000231721	0.0005866679698968581	0.006556450599356102	5.417075314456965
ENSG00000134575	0.0005872000082296581	0.006559369503694828	12.17812808574168
ENSG00000176714	0.0005879970721943954	0.006565796421478014	1.1811110586267697
ENSG00000196670	0.0005883212724325385	0.006565796421478014	5.862460988833823
ENSG00000269755	0.0005896107171246322	0.006570497173903826	0.624168287963618
ENSG00000116661	0.0005896529987833095	0.006570497173903826	51.62295772599154
ENSG00000133606	0.0005908588310049276	0.006575810450798518	33.118385792722776
ENSG00000276128	0.000592152092558167	0.006585448719797962	0.03596902987731261
ENSG00000137486	0.0005924439106687469	0.006585448719797962	8.683181820888606
ENSG00000177990	0.0005948217921160406	0.0065995587580992806	2.6232079968797635
ENSG00000273015	0.0005956682892270857	0.006604888612047473	0.49835882694087125
ENSG00000123411	0.0005977670303302769	0.006605575507503937	0.6334469103261672
ENSG00000144152	0.0005978593868551096	0.006605575507503937	0.45728021997649226
ENSG00000232164	0.0005981810949321829	0.006605575507503937	28.99992552508261
ENSG00000265763	0.0005983476753520476	0.006605575507503937	0.57000816191258
ENSG00000142327	0.0005984763097977197	0.006605575507503937	7.897733281312838
ENSG00000278621	0.0005988425344376646	0.006605575507503937	3.2265765289684505
ENSG00000282171	0.0005993976811564777	0.0066060925631102494	3.1410732764437133
ENSG00000103599	0.0005994386810682341	0.0066060925631102494	1.1032182591602624
ENSG00000101460	0.0006000520065501644	0.006610832503308849	12.32249257593894
ENSG00000165359	0.0006004679123150894	0.006613395221074707	1.8609586639298203
ENSG00000272829	0.0006017697470577361	0.006622229115160773	0.2319593376793568
ENSG00000250903	0.0006021740205888801	0.006624097816118105	2.908741971992634
ENSG00000102053	0.0006025209345560013	0.006624451700875977	1.6621108489552132
ENSG00000081059	0.0006032776480262842	0.006624768957414246	2.9735587788367095
ENSG00000184304	0.0006053636590217479	0.006640962657696469	14.667402000842197
ENSG00000146966	0.000608641953448006	0.006664767927877846	11.583932102410447
ENSG00000128536	0.000611069747543108	0.006675749544501953	0.6063890291509857
ENSG00000223949	0.0006114696648609615	0.006675749544501953	0.36094706598489645
ENSG00000274194	0.0006118204647747241	0.006675749544501953	1.134642210508083
ENSG00000184557	0.0006122459333614974	0.006675749544501953	28.365429581643152
ENSG00000253741	0.0006122702106857231	0.006675749544501953	0.6665502123113425
ENSG00000280158	0.0006124305982326089	0.006675749544501953	1.2362047208348308
ENSG00000221874	0.0006125208363312917	0.006675749544501953	0.928252163434316
ENSG00000172500	0.0006149877545577893	0.0066952861708591965	22.1201807494483
ENSG00000116544	0.000615056179697301	0.0066952861708591965	1.4242267712564236
ENSG00000119227	0.000615325765432474	0.0066952861708591965	0.9555250472475519
ENSG00000185829	0.0006159389016812989	0.006698523490180416	3.722629994021516
ENSG00000100167	0.0006165861527236335	0.006701228299075398	1.1185486613511448
ENSG00000090661	0.0006170958053785708	0.006701228299075398	6.259617967437672
ENSG00000260077	0.0006171200856113871	0.006701228299075398	0.49893419011956486
ENSG00000144596	0.0006171464227574164	0.006701228299075398	0.07027901551481373
ENSG00000171617	0.0006172567288423751	0.006701228299075398	2.7750483168408357
ENSG00000116771	0.0006192786251760817	0.006716018056801384	0.3151018011739637
ENSG00000166169	0.0006197551254563691	0.00671916607018968	5.153737196084402
ENSG00000162869	0.0006202114603345213	0.006722093631820325	9.065641207736395
ENSG00000135720	0.0006212863987651331	0.006731722088241672	41.90229319749159
ENSG00000068781	0.000622036341326642	0.006735802290338106	1.0948000740667554
ENSG00000179046	0.0006226972851346394	0.006740936317114588	10.476753030928728
ENSG00000183718	0.0006230430508324076	0.00674265636385246	2.3566218532923946
ENSG00000206503	0.0006240733837545774	0.0067468400382859695	9.741531761235246
ENSG00000142623	0.0006243483179031424	0.0067468400382859695	1.387715202629058
ENSG00000125354	0.0006244555465203304	0.0067468400382859695	9.439615041006942
ENSG00000181666	0.0006255951668182917	0.006754054132957547	6.991442052907302
ENSG00000100292	0.000625780964121756	0.006754054132957547	15.646138796177645
ENSG00000149476	0.0006271559185460256	0.006764846845159687	16.451994617215654
ENSG00000235863	0.0006274688515243001	0.006766199531335408	0.2328759917251509
ENSG00000174353	0.0006278020374595318	0.0067677697381468074	9.080978924527733
ENSG00000188199	0.0006280527367646874	0.006768450058305461	0.17052906647834465
ENSG00000172014	0.0006283272563190792	0.0067693866035379805	0.6902172048873171
ENSG00000168016	0.0006304935416243623	0.0067886712847951705	2.7516565662784798
ENSG00000146859	0.0006316973385137094	0.006797575804030166	2.8627212733690115
ENSG00000166349	0.0006345466380437298	0.0068160396687275415	0.7619228632934576
ENSG00000241020	0.0006363775392455715	0.006825546371438604	0.49819552598073724
ENSG00000182545	0.0006371171326983584	0.00682941867643775	0.6449464918711894
ENSG00000226510	0.0006389272405999431	0.006840692512785326	3.917317055272518
ENSG00000180479	0.0006392015452519721	0.006841076089835288	2.5848346159668876
ENSG00000101400	0.0006397984478138676	0.006841076089835288	9.458964526682367
ENSG00000134516	0.0006398734236562133	0.006841076089835288	4.8791341346411015
ENSG00000226788	0.0006414114460868576	0.006846972303627192	2.382226510778657
ENSG00000188483	0.0006423066838164173	0.006850904876093013	17.855374249358242
ENSG00000103494	0.0006429295123490776	0.006853039803564866	4.757146736841608
ENSG00000123607	0.0006438819293606702	0.006855856857782925	6.412139912990603
ENSG00000214900	0.0006440589664941518	0.006855856857782925	0.8510935430951572
ENSG00000267530	0.0006441438637477929	0.006855856857782925	8.411477429379069
ENSG00000125398	0.000646267078374665	0.006865304386372882	4.872511031542926
ENSG00000262585	0.0006463634322914742	0.006865304386372882	0.025030097440277184
ENSG00000019485	0.0006471925183350437	0.0068697602836896125	6.432166110065212
ENSG00000111271	0.0006473541466296578	0.0068697602836896125	5.643232234928086
ENSG00000155974	0.0006482274678261989	0.006872963639916863	1.797069395949763
ENSG00000258345	0.0006486590270472533	0.0068752008335260404	0.2690231653979154
ENSG00000122694	0.0006511961370549538	0.006892287421847987	6.388594361968845
ENSG00000132825	0.0006517513290139864	0.006894971318159085	1.1140342681119266
ENSG00000213297	0.0006542066790935112	0.0069090920180353375	0.854466414275984
ENSG00000099849	0.0006542416254545002	0.0069090920180353375	3.305549752954905
ENSG00000176293	0.0006545072619285714	0.0069090920180353375	0.36819955833637746
ENSG00000270117	0.000655406553653146	0.00691453914104069	0.8643747312796723
ENSG00000230048	0.0006563495368067336	0.006916398258622592	0.17231838732518678
ENSG00000106415	0.0006569273721481228	0.0069192444107516295	1.8380061588435062
ENSG00000268912	0.0006570282215460188	0.0069192444107516295	0.3737594058796804
ENSG00000124224	0.0006571949390439798	0.0069192444107516295	2.456015804144085
ENSG00000135622	0.0006600271181827522	0.006936917696228338	3.929832106071984
ENSG00000255433	0.0006604781266426217	0.00693963636790694	0.24186486005128913
ENSG00000280810	0.0006610089033671808	0.006943191336940684	0.8269108229851104
ENSG00000006062	0.0006615745007260623	0.006947109883788433	7.144228030679404
ENSG00000272688	0.0006627908224840663	0.006953640350841454	1.8200229628024607
ENSG00000175213	0.0006661561778852522	0.006972898478177483	3.8362597685355446
ENSG00000135736	0.0006672063547345147	0.006976048799168278	9.704260789345085
ENSG00000257591	0.0006672712304238425	0.006976048799168278	1.864960066266952
ENSG00000125841	0.0006677566237222953	0.006976048799168278	20.695130349681868
ENSG00000160233	0.0006678062695409324	0.006976048799168278	1.3413516472319276
ENSG00000198933	0.0006724439452939696	0.007014296036470575	4.318413699874647
ENSG00000267284	0.0006731402321747418	0.007015474499450276	4.445527991928807
ENSG00000163629	0.0006747719018074565	0.007024605554093199	12.027251046783409
ENSG00000147883	0.0006753705721614451	0.0070285681033046155	2.801241135143094
ENSG00000188710	0.0006766895163885502	0.007032575783873543	0.16669296688855192
ENSG00000124374	0.0006767302214907829	0.007032575783873543	2.273045585520331
ENSG00000103066	0.0006771452312278497	0.007034375708916034	7.107196194387797
ENSG00000188004	0.0006773046250327521	0.007034375708916034	0.41555900357518133
ENSG00000213398	0.000680338039065569	0.007057684860425638	2.068167526425798
ENSG00000111897	0.0006803867486331899	0.007057684860425638	37.48242880453143
ENSG00000142065	0.0006805156627981706	0.007057684860425638	1.739978515811146
ENSG00000223757	0.0006833216847528103	0.007080064852058795	0.10699029500831461
ENSG00000184227	0.0006837711113528297	0.007080064852058795	8.960854593417631
ENSG00000187608	0.0006837840151277858	0.007080064852058795	9.521630379116448
ENSG00000167693	0.0006847572919818099	0.007082518688599991	26.16865277475871
ENSG00000070269	0.0006850694333087765	0.007082518688599991	2.6015314822301283
ENSG00000277150	0.0006863644562677588	0.007088845949232465	1.7374044032925735
ENSG00000172183	0.0006866604764055184	0.007088845949232465	4.60228735470484
ENSG00000272173	0.0006868396095504406	0.007088845949232465	2.015009331655312
ENSG00000087076	0.0006868961177024827	0.007088845949232465	14.713770370551899
ENSG00000108947	0.0006882194393916479	0.007098812347824484	5.752051298882662
ENSG00000175854	0.0006934546740019037	0.007130883346028572	6.015475922054912
ENSG00000271327	0.000693616990690694	0.007130883346028572	0.14142424409069287
ENSG00000125457	0.0006938952139165793	0.007130883346028572	8.086636956492598
ENSG00000064300	0.000694521556605509	0.007133741182389889	0.09449989198247313
ENSG00000198682	0.0006968123858676076	0.007146342367024062	17.853147323657584
ENSG00000166341	0.0006975223939820519	0.007147772081018577	0.08814563403557381
ENSG00000247315	0.0006991733892581243	0.007150092119512488	4.900480371895394
ENSG00000137494	0.0007006648622805436	0.007155587007060371	4.662587706091182
ENSG00000143924	0.0007017429580502973	0.00716456923299739	19.131314420733755
ENSG00000067113	0.0007026228714131966	0.007167468426197214	7.044651903215126
ENSG00000274026	0.0007037557092148142	0.007173103709819658	1.7099128235867043
ENSG00000269300	0.0007037717117807589	0.007173103709819658	0.2453542393462436
ENSG00000278971	0.0007037717117807597	0.007173103709819658	0.0836010320615056
ENSG00000186020	0.0007044644202686273	0.007174243716841278	2.433731968131897
ENSG00000136936	0.0007044800723031137	0.007174243716841278	6.159569372674872
ENSG00000206256	0.0007051206279401735	0.007175016894817492	0.3366990236899904
ENSG00000163257	0.0007065469016301658	0.007185151848285798	9.79109629584654
ENSG00000198722	0.0007089624338348302	0.007191162070210471	7.172720318904017
ENSG00000169696	0.0007091501496393465	0.007191162070210471	4.908700588803481
ENSG00000198482	0.0007094823260861519	0.007191162070210471	9.55975643342682
ENSG00000187186	0.0007114018610237301	0.007205690532275339	2.014889981026714
ENSG00000111752	0.0007116532252650383	0.007205690532275339	21.64131520786007
ENSG00000030582	0.0007136641553453866	0.0072141703182856025	93.81252667543023
ENSG00000180104	0.000714214721701473	0.007216348746488617	17.71979251948332
ENSG00000235904	0.0007145907289923388	0.007216374340110318	0.10740555862709156
ENSG00000182324	0.0007147617305623335	0.007216374340110318	0.462175722080294
ENSG00000142920	0.0007150460244506812	0.007216374340110318	1.8258993122340437
ENSG00000167767	0.0007165077338418078	0.007217566867599146	21.594527013090975
ENSG00000181513	0.0007165398991050056	0.007217566867599146	4.080810014991539
ENSG00000164442	0.0007166876360300749	0.007217566867599146	58.81860342838849
ENSG00000276068	0.0007167357358889094	0.007217566867599146	0.7006551014554228
ENSG00000196233	0.0007183947860856498	0.0072241923848261795	3.874524155312747
ENSG00000135686	0.0007188662767337918	0.0072269195126308	11.153137976667297
ENSG00000197568	0.0007214615171740751	0.0072489704820823736	9.70782335882173
ENSG00000196544	0.0007218461960477841	0.007250816425278424	0.855592151682932
ENSG00000069712	0.0007224169566017166	0.007254529978053587	1.9864187954725954
ENSG00000057935	0.0007235186090803865	0.007257513187164145	24.913201330008242
ENSG00000175130	0.0007243590860348369	0.007261906135933023	28.119647280825504
ENSG00000279713	0.0007250028438361808	0.007264323134810675	1.512560712541056
ENSG00000040633	0.000725744513638314	0.007267997983822379	20.19414121602314
ENSG00000103490	0.0007258543990639915	0.007267997983822379	1.6431209073707
ENSG00000137478	0.0007263866771030074	0.0072701130919704884	7.278391699191144
ENSG00000214456	0.0007274519190979741	0.007273382422260134	0.8190388160639896
ENSG00000267565	0.0007294208882026591	0.007273382422260134	1.5441069172285737
ENSG00000147130	0.0007294780026724961	0.007273382422260134	18.68346425458499
ENSG00000229180	0.0007295355169246812	0.007273382422260134	0.38381165385502886
ENSG00000139197	0.0007300439871430896	0.00727644118787564	15.088374786163081
ENSG00000064601	0.0007307565912052384	0.007280361363160194	42.4601801258666
ENSG00000234810	0.0007326439270801141	0.007287850958288979	0.20076001201979887
ENSG00000144485	0.0007328046139705777	0.007287850958288979	2.2774065098627005
ENSG00000244274	0.000733278070238906	0.0072904660693514445	24.87353958347512
ENSG00000140057	0.0007346985119787777	0.007298639044797985	5.41482959679204
ENSG00000168702	0.000736030626239687	0.007307848383421614	0.5554615590553696
ENSG00000088543	0.0007363670412197478	0.007307987185896843	5.885342440194706
ENSG00000223522	0.0007364496939641618	0.007307987185896843	0.12797544686719248
ENSG00000243592	0.0007378515310240728	0.007318220266215556	0.14629676415383094
ENSG00000188171	0.0007378865698980681	0.007318220266215556	2.95494789244766
ENSG00000165795	0.000739502686874166	0.007327104026443003	1.2359397299933836
ENSG00000139182	0.0007398316257585379	0.007327104026443003	62.265460912842386
ENSG00000275035	0.0007400861370765205	0.007327104026443003	2.182058790083177
ENSG00000278129	0.0007401034769045302	0.007327104026443003	1.5531463631785314
ENSG00000169432	0.0007401406611951029	0.007327104026443003	4.114067985915447
ENSG00000215440	0.0007409256994141784	0.007328218245768358	12.115592271211696
ENSG00000152443	0.0007413417919680564	0.007330324252123717	5.296769713330412
ENSG00000133056	0.0007430156040139337	0.007342850180341479	1.9837046252824575
ENSG00000068394	0.0007442176129098707	0.00735056772400569	16.558384129308678
ENSG00000170439	0.0007444580256912921	0.00735056772400569	0.7399576479985516
ENSG00000152495	0.0007447840878054811	0.00735056772400569	4.379025073835861
ENSG00000258768	0.0007462848133532608	0.007357022500163662	0.21128385432765345
ENSG00000182670	0.0007465285967328923	0.007357415541851813	39.88525812068512
ENSG00000204084	0.0007473096346246458	0.0073603768725081925	3.747549744949251
ENSG00000133069	0.0007474880545744924	0.0073603768725081925	0.7666408639235875
ENSG00000124813	0.000747564142884553	0.0073603768725081925	2.297024694716851
ENSG00000280479	0.0007481515238071598	0.0073603768725081925	2.106438654820749
ENSG00000183960	0.0007483030977635691	0.0073603768725081925	0.047481167056189585
ENSG00000148225	0.0007488574304570204	0.0073603768725081925	2.772476647634831
ENSG00000153956	0.0007515246019741052	0.007374399009359484	4.679274344782846
ENSG00000205078	0.0007516418106645429	0.007374399009359484	2.793774216874082
ENSG00000110888	0.0007517447478022106	0.007374399009359484	13.382529917875312
ENSG00000101210	0.0007522494779678588	0.007375519949608237	216.3578367491198
ENSG00000151881	0.000752576113194811	0.007376717940826398	4.360822133517157
ENSG00000184307	0.000753669635180525	0.007383424954371035	2.1403254558989406
ENSG00000143951	0.0007545280264371566	0.007389318430648353	3.4081204811969417
ENSG00000145012	0.0007549835272200299	0.007389318430648353	5.645554028528163
ENSG00000067606	0.0007550904091849027	0.007389318430648353	16.358476294470815
ENSG00000177000	0.0007570296523695113	0.007401156796210089	2.5343848621888996
ENSG00000248458	0.0007571523212685058	0.007401156796210089	0.43964153995535965
ENSG00000184481	0.0007584293113361372	0.007403919908636139	4.573095621765887
ENSG00000134013	0.0007607906330198881	0.007420948048118568	148.13014354446864
ENSG00000221990	0.0007612891654483224	0.007422250142346938	0.7883415454162375
ENSG00000142279	0.0007619479712595471	0.0074242086824239046	2.410697825386863
ENSG00000148832	0.0007630793562257765	0.007427071813555166	4.9667756636244595
ENSG00000143036	0.000763227079112363	0.007427071813555166	1.189496615046949
ENSG00000088854	0.0007640788992256188	0.007430924733951363	5.419605377007651
ENSG00000270959	0.000766530970368363	0.007443697983744584	0.5676175398188368
ENSG00000130720	0.000768604342762925	0.007452960153962208	34.14078399418648
ENSG00000267534	0.0007690299784706993	0.007452960153962208	0.614187676829171
ENSG00000243244	0.0007698005216792841	0.007456422180593356	2.0806263036223025
ENSG00000141034	0.0007704418309876185	0.0074586293812353805	4.570571813487195
ENSG00000215845	0.0007710994446747784	0.0074629933109738944	10.97254456453465
ENSG00000186897	0.0007717813594673464	0.007465587997571401	4.8838926294683995
ENSG00000179314	0.0007726441529027064	0.0074672280484529485	57.646225272146786
ENSG00000078246	0.0007753388099309658	0.0074787011788532195	20.328866728438246
ENSG00000091592	0.000775814197795209	0.0074787011788532195	1.380130234696288
ENSG00000234032	0.000777225582550105	0.0074869604294522255	2.282684506302982
ENSG00000135905	0.0007782773955121833	0.007487521812491604	2.410944676997649
ENSG00000170412	0.0007783597035630356	0.007487521812491604	19.72714309234991
ENSG00000220201	0.0007784886144160131	0.007487521812491604	0.2788144357387576
ENSG00000255517	0.0007786142801049998	0.007487521812491604	1.0810570010942906
ENSG00000267432	0.000779244179720413	0.007489586906897236	0.5855924893188325
ENSG00000244968	0.0007812500884014884	0.007500873986060167	0.22677472578146
ENSG00000241489	0.0007814903133537715	0.007501184356509026	3.4598007600437324
ENSG00000171703	0.0007830747319214145	0.007506407917762103	27.630317821170372
ENSG00000137877	0.0007833529412960519	0.007506746862972333	0.05917746606122387
ENSG00000124299	0.0007845887169220927	0.007512936702565294	15.692353965968433
ENSG00000171877	0.0007851467546464487	0.007514291791617643	0.2881127914986956
ENSG00000110881	0.0007863036227505639	0.007521373545191701	6.108790967934937
ENSG00000132718	0.0007882485887189788	0.00753598233427914	2.5640361095997286
ENSG00000160447	0.0007884936480943178	0.007536328295865187	9.115555065458631
ENSG00000279533	0.000789710781617416	0.007545962582504763	0.5760781659977414
ENSG00000236609	0.0007902676045343817	0.007547402523210748	2.782062485461826
ENSG00000107372	0.0007913180927860585	0.0075533196047126395	29.978352911401704
ENSG00000149582	0.0007923772194709162	0.007557404107630624	7.690935140787459
ENSG00000166035	0.000792583829252911	0.007557404107630624	16.775577983112186
ENSG00000226007	0.000793614400755518	0.0075632332788324996	0.5958406070907882
ENSG00000127588	0.0007942863879091771	0.007565988939227752	0.3052130424069724
ENSG00000102290	0.0007954364792796252	0.007566607858921211	0.209795392518437
ENSG00000092096	0.000796258223536309	0.007570432928435722	4.468152563245485
ENSG00000166839	0.0007981757909102299	0.007580674048916032	2.063687770954236
ENSG00000134072	0.000799698805709728	0.007580797387352154	9.757422143296939
ENSG00000198780	0.0007997431462929391	0.007580797387352154	8.236562480266008
ENSG00000099810	0.0007998696170740736	0.007580797387352154	8.29338313487438
ENSG00000186376	0.0008006533008929787	0.007584240417306266	1.783579906186422
ENSG00000156172	0.0008019695641538105	0.007590698095081663	0.846899152989609
ENSG00000169946	0.0008023081272856864	0.007590698095081663	1.5949878133965856
ENSG00000021300	0.0008025394896252318	0.007590698095081663	18.6527577833959
ENSG00000068784	0.0008046813923424508	0.007592061264448561	7.483458132156957
ENSG00000212978	0.0008047548215972416	0.007592061264448561	3.304311297566833
ENSG00000099251	0.0008054227167742167	0.007592061264448561	0.36949001084326105
ENSG00000257342	0.0008054471686527881	0.007592061264448561	2.381196662109273
ENSG00000242282	0.0008055158127586123	0.007592061264448561	0.9562392034688109
ENSG00000258711	0.0008056872753408592	0.007592061264448561	0.7681582901694011
ENSG00000154240	0.000805997690714744	0.007593003310359969	3.141109242851303
ENSG00000260281	0.000806489170132429	0.007594192118919978	0.13739710979415679
ENSG00000105464	0.0008067456860557903	0.007594192118919978	0.9854215852402234
ENSG00000186814	0.0008067553114331719	0.007594192118919978	2.9859392340102735
ENSG00000215717	0.0008070777473661875	0.0075952457492747556	5.504234785030046
ENSG00000110455	0.0008078659347899777	0.007599710393569301	6.2001167403178865
ENSG00000230267	0.0008111147906141978	0.007618731222473162	0.8410406259655083
ENSG00000277177	0.0008112018782352674	0.007618731222473162	0.04524891539893974
ENSG00000118515	0.0008118123777708094	0.007621910591295492	130.05074193942752
ENSG00000180902	0.000813161243973175	0.007626636559343937	2.570051969223992
ENSG00000145491	0.0008135007892405661	0.007627688150765633	2.123166003518657
ENSG00000178028	0.0008154464054130997	0.007634177932981332	7.50203225492834
ENSG00000273084	0.0008174744858096949	0.0076429692918152685	0.536474397821113
ENSG00000025039	0.0008179962205539195	0.007644165147320894	2.8870851573219567
ENSG00000279058	0.0008182610907466372	0.0076446603871645315	0.19111378982594332
ENSG00000113593	0.0008213697611819911	0.007666607909743649	13.750967746654737
ENSG00000152475	0.0008220499689346475	0.007670117068741816	0.6489298940542633
ENSG00000183248	0.0008222613791716788	0.007670117068741816	1.8840095523602407
ENSG00000175938	0.0008243364096995496	0.007681759833970844	2.849339097365543
ENSG00000105255	0.0008245384904520901	0.007681759833970844	12.368278225347304
ENSG00000183722	0.0008256687097636763	0.007684602716188741	1.5153466277739454
ENSG00000136710	0.0008257311252643704	0.007684602716188741	14.268874326256434
ENSG00000161958	0.0008279023474689323	0.007696867971921295	3.640115497860006
ENSG00000166147	0.0008281492180952965	0.007697179788278308	4.840899839674414
ENSG00000244300	0.0008296703719145088	0.007701098097715352	1.8046073896808017
ENSG00000275484	0.000829896890456711	0.007701098097715352	0.27855670377960023
ENSG00000103485	0.0008326554184625636	0.007711989639782363	22.634973150292385
ENSG00000103150	0.0008338092520945262	0.007715996826063759	0.4734767893709095
ENSG00000090971	0.0008347493760126695	0.0077182489393171905	9.644361495889212
ENSG00000161395	0.0008350184017744748	0.0077182489393171905	3.5764790352439704
ENSG00000261848	0.0008353361078693392	0.0077182489393171905	0.5851181757657513
ENSG00000163803	0.0008369679424424049	0.007729367886169545	0.16520137932135384
ENSG00000085741	0.0008396550127983963	0.007742293001987972	0.43219651321374497
ENSG00000198873	0.0008447923058772202	0.007769866931119813	4.187411525090389
ENSG00000196470	0.0008452188627800753	0.007769866931119813	6.101810647545855
ENSG00000206127	0.0008452386910152919	0.007769866931119813	0.048975028648761576
ENSG00000013297	0.0008457095673873228	0.007770320066437992	30.927521525569283
ENSG00000174827	0.0008473220654659238	0.00777600636649302	1.892123472003394
ENSG00000082014	0.0008474060317909857	0.00777600636649302	16.1985398779686
ENSG00000163145	0.0008482094934739109	0.0077810317492934215	0.02686801931251651
ENSG00000236418	0.0008489211738093624	0.0077839707426215	0.5311233512212332
ENSG00000172273	0.0008496605017556376	0.007786885026227072	4.986938193266491
ENSG00000267121	0.0008499489706210064	0.007786885026227072	0.8155360465149628
ENSG00000175147	0.0008500250653534615	0.007786885026227072	0.10704008000235077
ENSG00000282269	0.0008503180899458071	0.007786885026227072	1.89319478512469
ENSG00000240771	0.000853298013303422	0.0078062488889454286	14.514471352477798
ENSG00000269929	0.0008558760156920193	0.00781793987903386	0.3348119462842609
ENSG00000188825	0.0008588709634761947	0.007827846158442507	1.988128660500162
ENSG00000135298	0.0008589197003709789	0.007827846158442507	0.8776891555783523
ENSG00000146555	0.0008593469868792652	0.007827846158442507	1.7949465514161216
ENSG00000175104	0.0008611301207405243	0.007840130175735266	3.992612380227214
ENSG00000101298	0.0008624536878388398	0.00784821980098693	2.2653952898494105
ENSG00000121417	0.0008640794370415137	0.007857069094731566	4.566329621595002
ENSG00000143473	0.0008647926247508413	0.007861151468320041	2.8453323699115805
ENSG00000271270	0.0008651623420877022	0.007861151468320041	1.1925188051659976
ENSG00000128652	0.0008653998955729387	0.007861151468320041	1.3878875319708952
ENSG00000187185	0.0008660966753600921	0.007865500665408377	1.138467257380333
ENSG00000174080	0.0008671245709346745	0.007872853961724708	7.669355350639011
ENSG00000275246	0.0008701804577149438	0.007888910325739568	2.2067289870554947
ENSG00000206455	0.0008702049027588892	0.007888910325739568	6.988748815076749
ENSG00000172260	0.0008714632704354476	0.007896350140778852	1.2867342017918586
ENSG00000234831	0.0008733674841381321	0.007909631575097376	1.5150402154770348
ENSG00000144339	0.0008736341949958401	0.007910061578329965	12.327368991918872
ENSG00000196152	0.0008751001131060924	0.007917373916996219	1.5696255953338236
ENSG00000180881	0.0008760415250383646	0.007920532671254062	1.670741887319699
ENSG00000120322	0.0008761272120720478	0.007920532671254062	0.15445771205709422
ENSG00000231115	0.0008763273308291404	0.007920532671254062	2.4682876736193737
ENSG00000197121	0.0008785544481236327	0.007929761871744753	4.5998783203634375
ENSG00000180901	0.0008786970033052906	0.007929761871744753	9.123020684261585
ENSG00000260884	0.0008788868857600196	0.007929761871744753	1.0240806439283598
ENSG00000263961	0.0008804875235399704	0.007937695109009352	10.581217604204772
ENSG00000133318	0.0008805080120827741	0.007937695109009352	27.281338410054097
ENSG00000182111	0.0008805690351928604	0.007937695109009352	5.163875798177492
ENSG00000250874	0.0008819587969116714	0.007942946044660419	0.5118999429034699
ENSG00000126768	0.000883132473508022	0.00794422906423409	12.530377140250858
ENSG00000134551	0.0008850147075752016	0.00795322930610731	0.023375255353323427
ENSG00000169129	0.0008858942888558767	0.007955189605826005	3.887106166905712
ENSG00000163659	0.0008864546428936954	0.007958189489066294	39.9623757877941
ENSG00000111731	0.0008875142281484909	0.007961810260026281	12.533417444572152
ENSG00000263394	0.0008881273732591983	0.007962267088451698	0.4069812707562566
ENSG00000105419	0.0008882271841417389	0.007962267088451698	15.381810921236164
ENSG00000137103	0.0008905796776738851	0.007969983895143426	2.5685282716195186
ENSG00000260861	0.0008909391156821	0.007969983895143426	1.575700304824055
ENSG00000205269	0.0008910290126484671	0.007969983895143426	1.650691846706601
ENSG00000173227	0.0008912397865154	0.007969983895143426	3.796057859020176
ENSG00000142687	0.0008912969434578787	0.007969983895143426	20.353016295246967
ENSG00000106330	0.0008920865174285415	0.007973403425222373	4.831373694403446
ENSG00000221843	0.0008921213277797933	0.007973403425222373	0.1265595890624844
ENSG00000158457	0.0008953941956549863	0.007994733475235724	10.26756914377966
ENSG00000276550	0.0008956366352856713	0.007994919702558709	3.5941798105312213
ENSG00000128335	0.0008989618602853774	0.008002467918985743	9.197529588816746
ENSG00000186026	0.000900330237909997	0.008006604377332678	1.757173696011275
ENSG00000013016	0.0009004961215935258	0.008006604377332678	1.5503346205366544
ENSG00000133083	0.0009019149846853812	0.008008298339875488	0.39576573049856745
ENSG00000112320	0.0009020307176297388	0.008008298339875488	2.1433188649589665
ENSG00000256771	0.0009028577112003443	0.008011807446586234	7.847073736030132
ENSG00000101049	0.0009031340304632238	0.008011836952770024	4.177750626924869
ENSG00000178301	0.0009035271905108292	0.008011836952770024	1.2832081662806578
ENSG00000089775	0.0009043991895652018	0.008016119178467866	2.843870915235309
ENSG00000105655	0.0009044544545756126	0.008016119178467866	82.1126745228526
ENSG00000271430	0.0009058933845915161	0.008020991217042086	0.3061533081158097
ENSG00000245330	0.00090890907542068	0.008036698451531968	0.09766260249326464
ENSG00000105048	0.0009091555359045095	0.008036698451531968	81.39881981035441
ENSG00000154803	0.00090944928847884	0.008036698451531968	7.935486884592574
ENSG00000282957	0.0009105931053485139	0.00804089814833082	0.5349628564112726
ENSG00000169583	0.0009109141040742194	0.008041764567923148	3.46013474787488
ENSG00000132563	0.0009143754063081606	0.008065138410687303	13.179403190494952
ENSG00000228696	0.0009146793707639046	0.008065138410687303	2.3968634084850278
ENSG00000145632	0.0009169865351963045	0.008083506273251372	652.9859413336948
ENSG00000174456	0.000917926362093679	0.008085916118429662	2.535880316851623
ENSG00000249459	0.0009183648937614322	0.008087752924531667	1.1261370864353464
ENSG00000160445	0.000918625868422407	0.008087873304714254	10.281854802996705
ENSG00000163923	0.0009189216129363977	0.008087873304714254	2.1813204007096116
ENSG00000279103	0.0009210419821159407	0.008101442163999332	0.10395313532997619
ENSG00000054179	0.0009228949967287099	0.008111808618019143	1.7576804855829455
ENSG00000236383	0.0009240933647792564	0.008118386339079705	1.4330359432478135
ENSG00000231904	0.0009248246322370204	0.008121713414711953	0.20835003333769392
ENSG00000248092	0.0009257276612319867	0.008126413475528416	5.103610748745136
ENSG00000265263	0.0009264898333192794	0.008129542722760924	0.9703316160520802
ENSG00000261584	0.0009270707106445248	0.00813068505366191	0.3454594318997572
ENSG00000186575	0.0009275701191595869	0.008132551733774904	56.728815561152956
ENSG00000189144	0.000927922406192791	0.008132551733774904	2.2008220432641648
ENSG00000116127	0.0009294916094941619	0.008143998728061888	3.5176114937248295
ENSG00000164307	0.0009307202623071887	0.008150805287452833	16.83782352483724
ENSG00000048649	0.0009322668464669293	0.008158408946731331	19.770907969983448
ENSG00000162814	0.0009329789856607561	0.008162420860409969	0.9475577836702402
ENSG00000235831	0.0009339326842881441	0.00816260119864248	0.27624892455177297
ENSG00000251381	0.0009355124099844548	0.008170303610268735	25.63147315861515
ENSG00000214711	0.0009360671153659126	0.008170303610268735	0.1765478492139603
ENSG00000119922	0.000942272611695277	0.008208933462528803	0.9470239372751839
ENSG00000124357	0.0009451419092697795	0.008221044392553124	13.903745624158914
ENSG00000197008	0.0009479067966030658	0.008237337458630832	2.219020397717859
ENSG00000227375	0.0009487758077771972	0.008242903905708898	0.7728602398777631
ENSG00000105866	0.0009509985121885468	0.008247506556447917	1.3420362264493337
ENSG00000163617	0.0009523845482778098	0.008247895565459157	1.3980663408245835
ENSG00000233747	0.0009525506726883487	0.008247895565459157	0.24951559252334155
ENSG00000238009	0.0009566773734985204	0.008266922690873835	0.23217110934644133
ENSG00000185008	0.0009567526598994488	0.008266922690873835	1.2530294104137365
ENSG00000050165	0.0009567913899578729	0.008266922690873835	63.523873186416694
ENSG00000213214	0.0009570215950457645	0.008266922690873835	2.761745828452398
ENSG00000147465	0.0009570393303894018	0.008266922690873835	0.44316850299579746
ENSG00000187391	0.0009586710743039545	0.00827309520018201	0.28716764228780445
ENSG00000125351	0.0009593548015042079	0.008275254774714556	4.443310738858801
ENSG00000161542	0.0009596093782712703	0.008275254774714556	21.656372667409087
ENSG00000141756	0.0009606492830869756	0.008278286788407254	98.54567542698919
ENSG00000277219	0.0009610062522138684	0.00827938552677378	0.13116104525330374
ENSG00000103196	0.000963025642827405	0.008288303548637225	0.1702398747638681
ENSG00000282287	0.000963078149091968	0.008288303548637225	0.31937665855340264
ENSG00000109099	0.000963189955362542	0.008288303548637225	5.311278035505039
ENSG00000111432	0.0009642497323512214	0.00829003372412714	0.693853735877078
ENSG00000189050	0.0009644720686202548	0.00829003372412714	4.282402121294384
ENSG00000198855	0.0009649993526048055	0.00829003372412714	1.142421367580674
ENSG00000151117	0.0009685810739501366	0.008308933364050138	0.21800511786567084
ENSG00000158467	0.000969379961156048	0.0083118342154162	7.3390222513732795
ENSG00000141668	0.0009715810426638068	0.008323624954953503	6.42662213127496
ENSG00000153531	0.0009719085373248832	0.008323624954953503	0.5857109118966675
ENSG00000281357	0.0009729344983456708	0.008327746454770715	0.5581796137873285
ENSG00000169047	0.0009730822054076475	0.008327746454770715	3.1422648096960195
ENSG00000269486	0.0009750735898062223	0.00833391343473283	0.3526274463028101
ENSG00000259120	0.0009772674192812683	0.008339287378687507	1.7638142963516803
ENSG00000168454	0.0009776992329943585	0.008339287378687507	0.10208521508769963
ENSG00000131941	0.0009781216710201082	0.008339287378687507	12.307482318863318
ENSG00000198237	0.0009781287710042828	0.008339287378687507	1.4587012425666837
ENSG00000165507	0.0009798857376742893	0.008348348831411105	1.0095527744883652
ENSG00000133243	0.0009813356437251778	0.008350842302181164	24.17172733764508
ENSG00000231999	0.0009821958638612607	0.008354322550666827	0.9943842372961951
ENSG00000108861	0.0009833114759559747	0.008357635969299797	19.612825631881204
ENSG00000253669	0.0009837440887227964	0.008357635969299797	0.8158983415168977
ENSG00000008086	0.0009837554380869775	0.008357635969299797	1.156260444554739
ENSG00000235106	0.0009845399560808668	0.008358396742436177	7.7456082397371855
ENSG00000119729	0.0009870422551532497	0.008369312071685094	34.322272848190174
ENSG00000228223	0.0009889328415396352	0.008379916828462088	2.060224817458353
ENSG00000167363	0.000989639109441246	0.008383932544670018	20.11415851348737
ENSG00000183666	0.0009934589510557405	0.00840036496996645	9.861010821384093
ENSG00000180089	0.0009943842393874847	0.00840046306282834	0.44275129683633896
ENSG00000112367	0.000994728589623669	0.008401294139372897	13.245386393869673
ENSG00000148358	0.0009959859467871706	0.00840476375732274	10.663431651441368
ENSG00000153822	0.0009971081666271915	0.00841165764790173	5.871952357170129
ENSG00000110675	0.0009982426858385744	0.00841288718611721	2.009169573199511
ENSG00000226124	0.0009992656391491182	0.008413282465616007	0.8723281183948757
ENSG00000122547	0.0009993632139944067	0.008413282465616007	1.0617117363248247
ENSG00000095587	0.0009993993694085586	0.008413282465616007	0.3307120285783362
ENSG00000281245	0.0009998451310327164	0.00841507165215569	0.2250367886225722
ENSG00000273592	0.0010003548134288433	0.008417397859917467	3.2354701639120207
ENSG00000122870	0.0010015411687790583	0.008420727567856454	29.307761472039513
ENSG00000262454	0.0010031876988989357	0.00843120819461288	4.020305296174198
ENSG00000148356	0.001004587632621363	0.008435309837703374	10.473666603631067
ENSG00000274810	0.0010050007036574767	0.008436193488920803	1.2086815013976042
ENSG00000179222	0.001005394307318518	0.008436193488920803	91.97285687402105
ENSG00000149050	0.0010063821606486778	0.008442519120754463	1.6037344703463456
ENSG00000166128	0.0010071094947821033	0.00844665682966831	7.07946878593685
ENSG00000231859	0.0010078944227388765	0.008449588777548362	0.16782311565168886
ENSG00000184719	0.0010095128489964796	0.008455021612033885	2.5597050558278434
ENSG00000152580	0.0010138224192280617	0.008472681515299186	1.1672523879327268
ENSG00000121310	0.001014169794302084	0.008472681515299186	14.676554947995154
ENSG00000120738	0.0010142044695151792	0.008472681515299186	214.08585307651498
ENSG00000245317	0.0010155188118942523	0.008475811763117399	0.8657037956416073
ENSG00000185272	0.0010179294827923682	0.008488648573071638	1.4422372587573318
ENSG00000274047	0.0010184021638980903	0.008488648573071638	7.464229472851692
ENSG00000179163	0.0010184684369287749	0.008488648573071638	24.05976918282839
ENSG00000167535	0.0010187954406534261	0.008489413000973734	12.742085585386944
ENSG00000149131	0.0010216550962236048	0.00850192244574969	1.2820212544870107
ENSG00000276302	0.0010246435989714217	0.008514048428542325	0.4567331106200643
ENSG00000268362	0.0010255553558282224	0.008518200458940629	0.6535299844164382
ENSG00000145700	0.0010324622693562802	0.008563740492102056	0.05170145633596104
ENSG00000276203	0.0010344233098921933	0.008572123896237994	1.0903033593807248
ENSG00000110367	0.0010352954411810657	0.008573411086206573	39.50437177318313
ENSG00000172889	0.0010378443163165394	0.008581805098450633	23.433041778361776
ENSG00000111834	0.0010379700520949686	0.008581805098450633	1.1170330934063106
ENSG00000124549	0.0010394596030932639	0.008590183678242796	0.7187964242395379
ENSG00000181458	0.0010417594282767478	0.00860130936651106	5.992845648590877
ENSG00000147118	0.001042392114456036	0.008604152861531981	6.5532996612375225
ENSG00000176428	0.0010438116763355357	0.008604152861531981	1.6059236734487228
ENSG00000171150	0.0010438118095558086	0.008604152861531981	14.693892649744223
ENSG00000095321	0.001044194586758354	0.008604152861531981	29.959038957397816
ENSG00000137834	0.0010460403809139376	0.00861496986618484	2.253319868492303
ENSG00000160948	0.0010485688939531725	0.008625949444305612	29.751950342078896
ENSG00000275066	0.0010490645278202816	0.008626093260775656	8.17115904603964
ENSG00000177045	0.0010504768265521855	0.008635738067630305	2.770173173213133
ENSG00000146205	0.0010515073148450607	0.008636545642616839	0.5983251274979878
ENSG00000250138	0.001052358631867148	0.008636545642616839	0.6807568767995726
ENSG00000089091	0.0010527293516318522	0.008636545642616839	2.2024609677182694
ENSG00000147140	0.0010538741242961266	0.008637300001816185	205.1086084460349
ENSG00000235107	0.0010538866777223836	0.008637300001816185	1.6747102190550716
ENSG00000154917	0.0010540015405839506	0.008637300001816185	13.348067320735352
ENSG00000233215	0.0010540182341951902	0.008637300001816185	0.17404478837113546
ENSG00000127081	0.0010547394612721811	0.008641247616294633	4.429697491676141
ENSG00000225663	0.0010601982450918316	0.008670220507968807	8.504625027371397
ENSG00000120885	0.0010610206361835349	0.008671222453340536	108.77762435304147
ENSG00000121236	0.0010614234644334146	0.00867237772197057	1.5296149943714543
ENSG00000237268	0.0010645006311100296	0.008691615132627513	2.911902423539609
ENSG00000074416	0.001065299935352924	0.008693050086832806	30.73023578096295
ENSG00000165118	0.0010663010302203822	0.008696475468214648	9.902479086573539
ENSG00000054392	0.0010714437124564578	0.008722644537261157	0.909528302649923
ENSG00000269397	0.0010757058031886308	0.008751873819896134	0.2715617250779893
ENSG00000147044	0.0010763432858418454	0.008754630770166734	19.645331969081735
ENSG00000122779	0.0010776417916612065	0.008759551483383893	4.080094418625704
ENSG00000175879	0.0010794784382224835	0.008768271393405094	1.7569087571182938
ENSG00000231074	0.0010808138682530312	0.008773645023476401	3.3754621628702077
ENSG00000224941	0.0010808811810162397	0.008773645023476401	2.903074720622277
ENSG00000147027	0.0010811126569212628	0.008773645023476401	6.5979261249012735
ENSG00000280563	0.0010824004381161851	0.008782120577393764	2.2348413121804924
ENSG00000258634	0.0010827891422914694	0.008783299245282938	0.7326249378654164
ENSG00000143515	0.0010835147241990192	0.008785234778387599	8.26021828042355
ENSG00000166707	0.001085372986355318	0.00879219148035222	0.5128886598724889
ENSG00000125864	0.0010869055384004228	0.00879304316758881	0.7625669124392175
ENSG00000149577	0.0010873136631320542	0.00879304316758881	6.77998624674504
ENSG00000165805	0.0010887152548298823	0.008797745825199772	1.696310975540182
ENSG00000131067	0.0010895516700209333	0.00880253331975488	13.41652535704337
ENSG00000259224	0.0010906388259952098	0.008807372309922373	0.09249217858327294
ENSG00000170498	0.0010909897667253819	0.008808234901145335	1.6919480500321298
ENSG00000279566	0.001092446545737867	0.008818023225227735	1.3040993856802015
ENSG00000240764	0.00109384763220628	0.008821485195678314	0.12237098223128494
ENSG00000225880	0.0010938534066534957	0.008821485195678314	0.9398288363450258
ENSG00000235527	0.00109447538062466	0.008824528761635387	0.10538361665031422
ENSG00000237945	0.001096921565254333	0.008835785250387753	12.51668231812117
ENSG00000148219	0.0010973408083752535	0.008835785250387753	3.6810347727190544
ENSG00000059915	0.0010978637295499273	0.008838023477441082	0.6893698321952455
ENSG00000128602	0.0010985978563685611	0.00883871326259083	5.981030074609227
ENSG00000008382	0.0011013333485272014	0.00884865013419546	9.818116271310583
ENSG00000106688	0.0011013909745481503	0.00884865013419546	1.533939304357486
ENSG00000037042	0.0011019316438876101	0.008851023072820317	5.640612826650454
ENSG00000140675	0.0011079029581570407	0.008878761271576144	0.9156809328120173
ENSG00000276256	0.0011081042116695492	0.008878761271576144	5.187395995173384
ENSG00000128713	0.0011085840062207404	0.008878761271576144	4.777559105176555
ENSG00000172915	0.001112218457645714	0.00889996765808716	1.339510925079174
ENSG00000106829	0.0011138250628380277	0.008908872110897557	22.012812026264683
ENSG00000106868	0.0011166907447178974	0.00891992888203818	9.657259560861332
ENSG00000233076	0.0011200427745028353	0.008936033484019851	4.45301267633783
ENSG00000245156	0.0011263692289188716	0.008976413653544556	0.18515053958754812
ENSG00000109089	0.0011264987395928534	0.008976413653544556	2.786660533812332
ENSG00000136425	0.001127216036395772	0.00897816375478937	18.224507617674092
ENSG00000217442	0.0011280834775422948	0.008981094324332174	0.6787793274051277
ENSG00000159753	0.0011287194669113664	0.008981094324332174	1.0100340551219662
ENSG00000279516	0.0011293263753636284	0.008981094324332174	0.8733464981375244
ENSG00000249437	0.0011317253323679664	0.0089981890077498	1.0661566325171545
ENSG00000228520	0.0011346058711812004	0.009015589096444739	2.6012632769380852
ENSG00000276482	0.0011358743438756778	0.009018578415489205	7.213031045711697
ENSG00000100473	0.0011358810044569457	0.009018578415489205	25.972197427077457
ENSG00000101745	0.001138463946654868	0.009026674828749092	19.96118996342584
ENSG00000115109	0.001138585845390563	0.009026674828749092	10.753251312748045
ENSG00000164463	0.001139033728317613	0.009026674828749092	6.1510362970993055
ENSG00000204814	0.0011390966755683227	0.009026674828749092	0.41262459261876294
ENSG00000076864	0.001139561094341956	0.009026674828749092	8.521265509223356
ENSG00000174292	0.0011408228812697966	0.009034686211390591	2.3964517468697792
ENSG00000124104	0.0011447036304402735	0.009055481624625194	9.798716699325617
ENSG00000250510	0.0011460505385262971	0.009064149381974425	6.2713850923494325
ENSG00000072135	0.00114631306706647	0.009064238828144926	16.657145230903083
ENSG00000276561	0.0011493594456864873	0.009080403168226	1.433358841662855
ENSG00000175215	0.0011523596657230985	0.009095341499905634	21.411579026249214
ENSG00000164002	0.0011534731055794058	0.009098920665153156	8.436106382176364
ENSG00000276935	0.0011546180600336057	0.009100914375042013	3.250943326572524
ENSG00000214049	0.0011552635389503933	0.009101957299065346	0.33483514177066015
ENSG00000118160	0.0011558940185706359	0.009101957299065346	1.2587361139921125
ENSG00000117115	0.0011569774507432364	0.009101957299065346	336.4590629142675
ENSG00000230197	0.0011571464338383719	0.009101957299065346	0.03526469960988651
ENSG00000166313	0.001157248030662803	0.009101957299065346	15.648615335953531
ENSG00000273780	0.0011576628234471374	0.009101957299065346	4.964994676246231
ENSG00000240370	0.0011579343760039842	0.009101957299065346	9.899106149556602
ENSG00000248751	0.001162680620729072	0.00911773081428508	1.3137547073800726
ENSG00000267289	0.001168783938833271	0.00914571531057108	0.0876798759942134
ENSG00000131127	0.0011695857656139372	0.009150005205792816	4.51656134902543
ENSG00000272068	0.0011731082868362821	0.009171596987505935	0.7232076454458362
ENSG00000115255	0.001174237439542241	0.00917644813864492	7.430607674921853
ENSG00000241549	0.0011750817983146766	0.009178553649668996	3.812373010194608
ENSG00000167601	0.0011789772194233004	0.009203521647341431	51.37892332093131
ENSG00000175352	0.0011807699680926396	0.009209004457611488	2.2940957741719563
ENSG00000143845	0.0011809065065440118	0.009209004457611488	13.930090133746809
ENSG00000103269	0.0011828882620655461	0.009220088870941234	1.7583409361481963
ENSG00000119669	0.0011832938939206857	0.009221258528413014	44.59197217490726
ENSG00000128268	0.0011855188157681611	0.009234608029302897	0.5900561069455382
ENSG00000100379	0.0011864320803152324	0.009239727150842628	6.326815165764492
ENSG00000196693	0.0011897468233035247	0.009249570164105683	7.599646723608301
ENSG00000260220	0.0011915468146435717	0.009255658069111923	0.3340837353436945
ENSG00000171827	0.001193705637711756	0.009268064578486682	6.173740649999619
ENSG00000198223	0.0011937926692754158	0.009268064578486682	0.6248482647066326
ENSG00000278224	0.001195042933543364	0.009270872972713255	0.9985840433974719
ENSG00000151743	0.0011952897363425232	0.009270872972713255	10.04210988413717
ENSG00000280518	0.001195712643221451	0.009270872972713255	0.18030211903848506
ENSG00000229867	0.0011958272446719184	0.009270872972713255	0.4417180434860579
ENSG00000272763	0.0011967198561764264	0.009273807802985748	3.778345394244071
ENSG00000120324	0.0011971682987392891	0.00927492744231995	0.27963099421921134
ENSG00000197776	0.0011990556729600645	0.00928416310197153	0.6736779240918931
ENSG00000138769	0.0011994388173974541	0.00928490709515502	1.912676502909002
ENSG00000178163	0.0012000924851281111	0.009285982619752815	7.98762151202748
ENSG00000204054	0.0012019011352836938	0.009293998041614007	35.197826633757906
ENSG00000007372	0.0012022740970915066	0.009294890014390112	14.709923481435236
ENSG00000197417	0.0012038855241172145	0.009303099647572031	3.8937217497320438
ENSG00000279417	0.001204109513432593	0.009303099647572031	13.245913745698042
ENSG00000160408	0.001206059391999207	0.009316169754383085	19.901005924546844
ENSG00000263006	0.0012074808948725401	0.00932116349334534	0.7508251794396903
ENSG00000158106	0.001210743259937255	0.00934035226893224	4.474132847149994
ENSG00000261611	0.0012162272210456098	0.009368560086873786	0.4510992208922735
ENSG00000188042	0.0012172860622342377	0.009371981373970438	115.60270134105653
ENSG00000162174	0.0012174406668274008	0.009371981373970438	16.724941544458073
ENSG00000101187	0.0012178744311918213	0.009373320680851558	152.17748129445715
ENSG00000020181	0.0012193913760217851	0.009382189919380314	0.917105811913646
ENSG00000239779	0.0012196683524872862	0.009382189919380314	30.373437122086287
ENSG00000254469	0.0012198069042380492	0.009382189919380314	0.895580875856154
ENSG00000173281	0.0012205263662874463	0.009384671218319216	11.864816943852393
ENSG00000234390	0.0012222161226489749	0.009390711226852142	0.6180536428818855
ENSG00000159217	0.0012243672833143256	0.009405236523156096	10.34802873901242
ENSG00000188549	0.0012252989517720517	0.009406630802558425	7.4506907907259645
ENSG00000269972	0.0012265633130110914	0.00941384242408263	0.6041880076787309
ENSG00000277693	0.0012282711240316983	0.009423187417858326	4.675247004680677
ENSG00000100218	0.0012292992440239717	0.009428838545547108	1.025745607830807
ENSG00000126856	0.0012324801335894424	0.009447443318470507	0.08043018947270077
ENSG00000011295	0.0012335183229386427	0.00945339307772922	30.442451799587325
ENSG00000171425	0.0012343463569864173	0.00945773007144339	13.846459474283044
ENSG00000136883	0.001235476005595625	0.009460358607363273	19.514722579661385
ENSG00000249007	0.0012363778565627483	0.00946397320393047	0.7164024153521873
ENSG00000142156	0.0012364726499633667	0.00946397320393047	17.388136746361603
ENSG00000144199	0.0012378462654708499	0.009470468851665338	19.761883184283334
ENSG00000165185	0.0012407488874345654	0.009485415883609048	3.4934956804929174
ENSG00000233396	0.0012412870214894827	0.009485415883609048	0.3141863951117678
ENSG00000197779	0.001241341339406241	0.009485415883609048	3.6576765830319533
ENSG00000079931	0.0012430860593775326	0.009488425662873017	1.2744650605263834
ENSG00000260988	0.0012440266667373228	0.009491589376728556	0.03381604856992933
ENSG00000282614	0.001246403132395878	0.009503672570415777	0.19980761341661762
ENSG00000111186	0.001246663958198993	0.009503672570415777	22.903536972453892
ENSG00000253368	0.0012470326589797277	0.009504475151805568	39.32497853630384
ENSG00000101307	0.0012479333346073656	0.009507394895415428	9.38029463749914
ENSG00000229873	0.0012479427461735391	0.009507394895415428	0.46136467193178776
ENSG00000276194	0.0012521253587702537	0.00952717966267286	16.30077546038369
ENSG00000267750	0.0012526520972179277	0.00952717966267286	1.2355394626848994
ENSG00000272767	0.0012533311948634898	0.009530335688486739	1.399656107488037
ENSG00000280549	0.0012548567647135812	0.009539925606327587	0.48347986953599364
ENSG00000278611	0.0012559827011714886	0.00954647395006709	0.47972233612495513
ENSG00000189229	0.0012579535214012774	0.009555414948564104	0.9832594278404441
ENSG00000116962	0.0012625906691311594	0.009584585300425282	2.4503697604053887
ENSG00000080298	0.0012652587561180603	0.009600799406834013	2.8484080627260715
ENSG00000121406	0.0012669759376280976	0.009609787430220599	3.738266908546171
ENSG00000101335	0.0012689954184532026	0.009620398205436689	42.31178927901359
ENSG00000124134	0.0012691747861167549	0.009620398205436689	0.32849547084311115
ENSG00000256537	0.001272450941598283	0.009635110687053021	2.145150509594048
ENSG00000179833	0.0012728586676748748	0.009636175742420722	2.9329251050842644
ENSG00000174010	0.0012760359507519665	0.009654152472023843	2.9000705200699244
ENSG00000100271	0.0012777642848723226	0.009659741230937763	4.906721661404288
ENSG00000187954	0.0012787864029905516	0.009661371035777754	7.7912382286650965
ENSG00000263753	0.0012794256852409313	0.009661371035777754	1.6535350918091556
ENSG00000283034	0.0012797324812723384	0.009661371035777754	1.720183092920113
ENSG00000140416	0.0012797508714289375	0.009661371035777754	270.5258044358237
ENSG00000278823	0.0012821044475598024	0.009667630213668805	3.6138616036189015
ENSG00000185986	0.0012869519963545502	0.009692029843554275	1.3631522501780953
ENSG00000146350	0.0012892956967203728	0.009703604095404206	3.955359328047079
ENSG00000083817	0.001290539575389527	0.00971094023349938	2.82257382517208
ENSG00000105605	0.0012913303442609212	0.009712839306082613	5.950264759619039
ENSG00000145850	0.0012920590148121128	0.009716294563033731	0.8650791666349446
ENSG00000068137	0.0012933806632353664	0.009724206649342624	2.827922487988085
ENSG00000102870	0.0012974070441973318	0.009744326303431292	2.752816881552421
ENSG00000115290	0.0013006283376136116	0.009754853515459516	17.697568545575308
ENSG00000105668	0.0013011825260978238	0.009754853515459516	1.8474224606379037
ENSG00000167523	0.00130140864807466	0.009754853515459516	5.312611804254048
ENSG00000183668	0.001302018412953137	0.009754853515459516	1.6701816542443664
ENSG00000152439	0.0013024362970748267	0.009754853515459516	3.264977646861124
ENSG00000267751	0.0013025937262682284	0.009754853515459516	5.250418161081267
ENSG00000189164	0.0013101459955505348	0.009785008831599844	2.3335236577022442
ENSG00000282941	0.0013116738066776032	0.009794392098248055	2.5334993099672585
Ensembl Gene ID	p-value	false discovery rate	Increment in expression (RPKM)
ENSG00000177432	0.0013148279362510877	0.009809823566558209	1.9862925947471912
ENSG00000123095	0.0013172781805654106	0.009814301159437903	0.777798441116418
ENSG00000177875	0.0013175033427164098	0.009814301159437903	1.3870604845450298
ENSG00000171174	0.0013181348438976175	0.009814301159437903	3.8513991106844494
ENSG00000271553	0.0013181481505123484	0.009814301159437903	0.09106984126826016
ENSG00000237207	0.0013181481505123494	0.009814301159437903	0.08511057313157872
ENSG00000121316	0.0013192898003192121	0.009820774764868473	10.896746840436883
ENSG00000189367	0.0013229972258698378	0.009844310766469296	3.7584094374683006
ENSG00000150687	0.001324680120786795	0.009851623005790964	54.673052807077234
ENSG00000150773	0.0013248230817867245	0.009851623005790964	0.8268200562100445
ENSG00000183397	0.0013303243533433675	0.009882876330212237	3.3349052263408434
ENSG00000144063	0.0013318893613617675	0.009887171897583149	119.19029317126
ENSG00000115526	0.001332045746907006	0.009887171897583149	8.597056618050676
ENSG00000185339	0.0013331382870236034	0.009893246099156445	11.47899416396639
ENSG00000213742	0.001336852820494759	0.009916732445779482	1.0017772962830311
ENSG00000249240	0.001338981278451031	0.009925500811640127	0.9560279598927264
ENSG00000180251	0.0013431478172329688	0.009949904485829084	0.4387415849178815
ENSG00000176826	0.0013432550303615052	0.009949904485829084	0.9310509215516988
ENSG00000139154	0.0013454267835483558	0.009953404141780243	14.075414244576525
ENSG00000156050	0.0013476777872631182	0.009965156062478706	1.9725423797824708
ENSG00000269026	0.001348594267665619	0.009966945877026465	1.584541010557214
ENSG00000063322	0.0013494897068686202	0.009969479548224136	9.029738436954478
ENSG00000273598	0.001350430094191558	0.009974384488950995	0.8708361422332901
ENSG00000105875	0.0013532316466189273	0.009978735140334665	9.203862969721673
ENSG00000280234	0.0013543831613524627	0.009981106790187542	1.6579144919602142
ENSG00000243660	0.0013551358074562563	0.009982575555089666	5.171207454879398
ENSG00000223745	0.0013555862844818805	0.009983855629800108	3.215691890193654
ENSG00000119673	0.0013586405813045116	0.009986454230581759	22.686327925108824
ENSG00000167191	0.001358706904407468	0.009986454230581759	6.54341422280035

## Sheet: MCF7-MCF10A_downregulated
Ensembl Gene ID	p-value	false discovery rate	Increment in expression (RPKM)
ENSG00000189334	3.0246891989396127e-09	7.212056797122472e-05	-443.1003421427138
ENSG00000144802	5.925282922098135e-09	7.212056797122472e-05	-33.78973827978511
ENSG00000141750	6.808116477230799e-09	7.212056797122472e-05	-0.30136391380375327
ENSG00000173482	1.0294408628739718e-08	7.212056797122472e-05	-8.684778955500112
ENSG00000112096	3.4666487100908055e-08	0.0001609500879913071	-174.96126682181702
ENSG00000132669	4.3486766395022466e-08	0.00016770742231386136	-8.904579352877297
ENSG00000146054	4.787673707895212e-08	0.00016770742231386136	-23.02507563501112
ENSG00000198363	6.63177540680162e-08	0.00021118587338623087	-95.19771961341662
ENSG00000182718	1.0486329189537165e-07	0.0002333736450317113	-1271.9804301266531
ENSG00000169247	1.2402191698450738e-07	0.0002333736450317113	-2.013329908512394
ENSG00000254087	1.4657056126916695e-07	0.0002333736450317113	-12.472420127419626
ENSG00000138378	1.5790438401319577e-07	0.00023689122090997	-1.4115263308439332
ENSG00000164237	1.6230521287616776e-07	0.00023689122090997	-32.637543294760775
ENSG00000136167	1.779992648982004e-07	0.00024940545000476247	-8.00591461410581
ENSG00000197261	2.176274798492939e-07	0.00026287148247037645	-2.787732733133407
ENSG00000261040	2.399588541768723e-07	0.00027981189149290926	-2.286517498074236
ENSG00000197956	2.6360422562065734e-07	0.00027981189149290926	-1392.668168767274
ENSG00000026103	3.3804349111113727e-07	0.00031161382763505335	-24.705127578052526
ENSG00000152104	3.537732199645899e-07	0.0003117730333677077	-13.170247631308422
ENSG00000171860	4.849060661245116e-07	0.000375085652144356	-0.9575923956793017
ENSG00000065150	5.066200672222104e-07	0.00037758285818567677	-84.70677737564515
ENSG00000225697	5.305770041838726e-07	0.0003868406414696754	-6.513882052957575
ENSG00000123240	5.411285344147448e-07	0.0003868406414696754	-11.10983518683455
ENSG00000099800	5.897450213044002e-07	0.0004034273643272561	-48.15586508183383
ENSG00000163171	6.500827949251908e-07	0.00041638140927710034	-4.731363495835974
ENSG00000164086	7.274451423998435e-07	0.00043189281174786637	-10.863340914046486
ENSG00000184574	7.998301898489007e-07	0.00045929920852814986	-0.9220956107719314
ENSG00000110002	8.446588523024318e-07	0.0004642388102277405	-1.6301317029384153
ENSG00000233461	9.229903165985261e-07	0.0004792147198058198	-28.108287232419137
ENSG00000168404	9.258477021470873e-07	0.0004792147198058198	-12.935879563001428
ENSG00000273748	9.71665198378212e-07	0.0004932820323766723	-2.183334510779388
ENSG00000164332	1.058665419024373e-06	0.0005164575925867175	-15.44976345891431
ENSG00000271795	1.0615474796952142e-06	0.0005164575925867175	-0.219569912141836
ENSG00000113448	1.104006620983506e-06	0.0005225979449517735	-12.1040590978056
ENSG00000133104	1.1943975009127375e-06	0.0005431333951472307	-18.722179896072955
ENSG00000168300	1.2094094841840758e-06	0.0005431333951472307	-6.222539117111611
ENSG00000065600	1.3038600480761324e-06	0.0005576999237635393	-8.220866505647985
ENSG00000116678	1.3055295254963095e-06	0.0005576999237635393	-3.008322412295078
ENSG00000118873	1.4990886936902674e-06	0.0006105997424567021	-19.69951718625988
ENSG00000171056	1.8352829865516556e-06	0.0007084760612960368	-8.26840738440523
ENSG00000076043	1.940614433986315e-06	0.000713292925552399	-40.8654434609174
ENSG00000257453	1.9558655785615922e-06	0.000713292925552399	-10.840067009768113
ENSG00000085063	1.998241137369194e-06	0.0007142488653153622	-121.2059479620444
ENSG00000120889	2.023025812381338e-06	0.0007158037493121808	-39.49564534237757
ENSG00000169607	2.04955270478963e-06	0.0007179378169607594	-9.607367183107709
ENSG00000143756	2.2541060985770798e-06	0.0007561669785008201	-14.688245509468818
ENSG00000050405	2.346321850046007e-06	0.0007585016231088902	-30.89920025880402
ENSG00000176014	2.3919867694920646e-06	0.0007585016231088902	-102.54994282925634
ENSG00000256235	2.4620866000269473e-06	0.0007585016231088902	-5.392811716293119
ENSG00000122591	2.5049487681111072e-06	0.0007585016231088902	-15.983653165474466
ENSG00000003436	2.512662929106682e-06	0.0007585016231088902	-45.86665952212513
ENSG00000166068	2.541723312928257e-06	0.0007585016231088902	-5.872192554496666
ENSG00000237187	3.0469298718603835e-06	0.0008273713680728478	-0.9035020379759249
ENSG00000138356	3.1254825794432934e-06	0.0008283040511608834	-12.142220171038998
ENSG00000136159	3.144949579045862e-06	0.0008283040511608834	-13.14462374280748
ENSG00000164051	3.189472386236156e-06	0.0008337614046079574	-9.279131315631815
ENSG00000126088	3.2347991190271713e-06	0.0008393465062252059	-26.156119285377272
ENSG00000115594	3.3507919947425876e-06	0.0008583863191160266	-2.6726846730076113
ENSG00000143344	3.381897005827746e-06	0.0008583863191160266	-0.9802400145192216
ENSG00000046604	3.4953510340443948e-06	0.0008583863191160266	-36.0790464296003
ENSG00000226121	3.4970068627143747e-06	0.0008583863191160266	-1.0854342319096033
ENSG00000034239	3.5452928005487553e-06	0.0008583863191160266	-0.01612809079131965
ENSG00000174607	3.5530169872852976e-06	0.0008583863191160266	-4.998380723225785
ENSG00000143751	3.561899606860561e-06	0.0008583863191160266	-13.384458922310262
ENSG00000171208	3.899388555276711e-06	0.0008870610381403536	-17.531854178365407
ENSG00000134324	3.986618820255043e-06	0.0008870610381403536	-3.5548055325790973
ENSG00000133101	4.073964568176607e-06	0.0008975277035135746	-6.563902929303373
ENSG00000134352	4.238329652999773e-06	0.0009014488544230709	-16.86051296013924
ENSG00000170786	4.297588684086835e-06	0.0009014488544230709	-4.266235693714155
ENSG00000261534	4.3233722784857094e-06	0.0009014488544230709	-1.4275606274626487
ENSG00000162851	4.574910433039964e-06	0.0009285584736641542	-24.732364854726313
ENSG00000158966	4.606240711081148e-06	0.0009285584736641542	-0.9483063204624733
ENSG00000154429	4.668897884056081e-06	0.0009285584736641542	-4.161199890485484
ENSG00000232126	4.700560725833812e-06	0.0009285584736641542	-8.420918618747717
ENSG00000138772	4.774238027646727e-06	0.0009285584736641542	-152.89092269902204
ENSG00000146122	4.811642000903581e-06	0.0009285584736641542	-0.3637708083568445
ENSG00000137713	4.855258156952889e-06	0.0009285584736641542	-9.218394450555994
ENSG00000168275	4.904713997006438e-06	0.0009285584736641542	-53.24836612426479
ENSG00000111817	5.057509110340031e-06	0.000942337694819686	-17.341662006473562
ENSG00000182179	5.224472210643697e-06	0.0009555057794889578	-0.8439887137518867
ENSG00000169599	5.340061224283242e-06	0.0009611855116646303	-11.55851952338027
ENSG00000261069	5.4330620717004995e-06	0.0009611855116646303	-2.839121966241528
ENSG00000129116	5.834856857270573e-06	0.0009921805866666548	-22.90052186136233
ENSG00000118985	6.147883326263096e-06	0.0010094884032222475	-20.73266035162085
ENSG00000103811	6.220800065896668e-06	0.0010094884032222475	-13.660429127741672
ENSG00000149485	6.224827859659295e-06	0.0010094884032222475	-20.026748576913782
ENSG00000173409	6.587239477352906e-06	0.0010536274504666435	-21.723132162503273
ENSG00000174606	6.932274023051101e-06	0.0010713000488692275	-10.93385928878395
ENSG00000136068	6.9900293144289115e-06	0.0010713000488692275	-80.06069555914145
ENSG00000197249	7.045495752082898e-06	0.0010713000488692275	-12.074261371219928
ENSG00000203722	7.0483110107113085e-06	0.0010713000488692275	-2.8033769060357927
ENSG00000185650	7.162315332099747e-06	0.0010713000488692275	-27.187687279193142
ENSG00000160752	7.164882550486251e-06	0.0010713000488692275	-224.76430621129444
ENSG00000143499	7.187059621578363e-06	0.0010713000488692275	-23.167765834044587
ENSG00000227671	7.541649479675419e-06	0.001100735165098126	-11.285286384030048
ENSG00000164236	7.66114842541425e-06	0.001100966880111606	-0.25386172291575493
ENSG00000172831	7.711472058648049e-06	0.001100966880111606	-3.690599813165807
ENSG00000153898	7.794678302768515e-06	0.001100966880111606	-1.799819029585949
ENSG00000079459	7.904887384449146e-06	0.0011076012007594767	-118.80889588965599
ENSG00000105835	8.020437481330579e-06	0.00111275210795395	-174.04943008634478
ENSG00000177409	8.154990465118236e-06	0.0011178827343643664	-0.29232528881390435
ENSG00000143382	8.31851087651986e-06	0.0011290943394774771	-1.9650659044061074
ENSG00000240118	8.348380882259458e-06	0.0011290943394774771	-1.442032343675165
ENSG00000196396	8.400568918831744e-06	0.0011317828025298354	-17.42573341781123
ENSG00000147454	8.481786217580368e-06	0.0011383467027418492	-14.040446897063578
ENSG00000166402	8.604838446006711e-06	0.0011432069983970893	-1.651721035351134
ENSG00000130962	8.762037590145298e-06	0.001145244084870148	-2.743952637518506
ENSG00000145779	8.873914758567677e-06	0.001155555241925157	-12.630396843423775
ENSG00000109133	9.18109331641562e-06	0.0011737391159880393	-24.736745158850365
ENSG00000154240	9.876582369385009e-06	0.0012094054507443474	-2.2395825145159987
ENSG00000144959	9.890023489767096e-06	0.0012094054507443474	-9.57167016835111
ENSG00000154511	9.975626211417105e-06	0.0012094054507443474	-3.992001709068972
ENSG00000137802	1.000628862348266e-05	0.0012094054507443474	-4.082596453948785
ENSG00000261604	1.0082756777030063e-05	0.0012095509833650207	-2.1640639179003807
ENSG00000141622	1.0250030732589208e-05	0.0012144311314293158	-0.9779414376066815
ENSG00000119917	1.026211467364405e-05	0.0012144311314293158	-2.7548891277787977
ENSG00000260170	1.0384352712599271e-05	0.0012192267012777168	-10.714046829635745
ENSG00000023171	1.0416117544446493e-05	0.0012192267012777168	-17.016891287345217
ENSG00000163291	1.0431010070091707e-05	0.0012192267012777168	-6.271828258808572
ENSG00000175764	1.0488766414800683e-05	0.0012192267012777168	-1.5953464607600387
ENSG00000135047	1.0511475171596975e-05	0.0012192267012777168	-48.197598293811
ENSG00000125733	1.0855173642346963e-05	0.0012305691829054104	-13.757610947462533
ENSG00000140853	1.1712845033648703e-05	0.0012674883902892007	-1.4059911854486986
ENSG00000116918	1.1830233354338098e-05	0.0012674883902892007	-15.348396777351928
ENSG00000144724	1.2043622989542633e-05	0.0012674883902892007	-7.261836543634151
ENSG00000183814	1.2233969018323732e-05	0.0012674883902892007	-7.6308355309061096
ENSG00000146376	1.2320425258732707e-05	0.0012674883902892007	-8.325955343489511
ENSG00000140950	1.2327058475837329e-05	0.0012674883902892007	-12.878562377685874
ENSG00000145868	1.2364412066309542e-05	0.0012674883902892007	-12.883433962920277
ENSG00000119537	1.2465446802840115e-05	0.0012674883902892007	-24.25669755278703
ENSG00000204267	1.2544411931164588e-05	0.0012674883902892007	-1.947583488901841
ENSG00000071242	1.25460751276079e-05	0.0012674883902892007	-3.811728429923405
ENSG00000197472	1.2643482164497311e-05	0.0012674883902892007	-10.46050939515676
ENSG00000071054	1.265942934818143e-05	0.0012674883902892007	-36.58556264044174
ENSG00000164611	1.2682037745013098e-05	0.0012674883902892007	-78.36246527937877
ENSG00000119326	1.272633934033258e-05	0.0012674883902892007	-34.56768282131904
ENSG00000116957	1.2767112109116165e-05	0.0012674883902892007	-9.188510065732551
ENSG00000118200	1.280725900765282e-05	0.0012674883902892007	-15.799808010604282
ENSG00000118503	1.3225297308744362e-05	0.0012937119920354992	-71.63307123149006
ENSG00000168522	1.325880285308585e-05	0.0012937119920354992	-30.923677270738153
ENSG00000011422	1.3365004406223203e-05	0.001294986118863814	-19.027658193027694
ENSG00000138944	1.3442553229949468e-05	0.001294986118863814	-0.3938700270937505
ENSG00000073008	1.3477782101973354e-05	0.001294986118863814	-17.83541461543586
ENSG00000117385	1.3549426410199825e-05	0.001294986118863814	-8.129500586994668
ENSG00000115183	1.38617985662473e-05	0.0013158941516993948	-5.864927939540987
ENSG00000139263	1.4134851706951414e-05	0.0013336862142184654	-6.634549755994401
ENSG00000143702	1.4844759290915406e-05	0.0013576947080978477	-26.3426092109453
ENSG00000140262	1.5023179336164864e-05	0.0013704347629336434	-9.655841491612144
ENSG00000133731	1.5204980515357569e-05	0.0013727197486403616	-21.799700267618736
ENSG00000151632	1.5442614405947393e-05	0.0013834765729563458	-90.58458277735933
ENSG00000196743	1.5502095887998776e-05	0.0013852625430120131	-19.830289944665875
ENSG00000111863	1.5648660286937566e-05	0.0013912612212972995	-1.1723701340962582
ENSG00000174652	1.589886709915204e-05	0.0014025371391178827	-4.152473853133754
ENSG00000140545	1.5935427210540397e-05	0.0014025371391178827	-8.401939919015735
ENSG00000133816	1.685497695259884e-05	0.0014290508031357882	-22.126189033960802
ENSG00000170791	1.7055366284674986e-05	0.0014355574276353796	-9.31034356479271
ENSG00000187231	1.7085919881153688e-05	0.0014355574276353796	-7.682871257899834
ENSG00000171462	1.7122144252314564e-05	0.0014355574276353796	-2.5089974354918283
ENSG00000234964	1.7146353161352818e-05	0.0014355574276353796	-17.97045680791561
ENSG00000149591	1.7644234317931956e-05	0.0014474470349480995	-4.489015059953571
ENSG00000166979	1.7754631487117687e-05	0.0014488255031544573	-10.321599952504592
ENSG00000115295	1.7952261947631968e-05	0.0014501925193589654	-8.223635166586705
ENSG00000136010	1.800826555084682e-05	0.0014501925193589654	-7.8531343649823935
ENSG00000121895	1.8322987304313034e-05	0.0014501925193589654	-6.615010448286212
ENSG00000001460	1.839905637074409e-05	0.0014501925193589654	-3.2929326498438494
ENSG00000117724	1.86809388620834e-05	0.001459722953754235	-38.93192973255192
ENSG00000254673	1.870052518898472e-05	0.001459722953754235	-3.1710949332490603
ENSG00000110880	1.8998787603100563e-05	0.0014723640065243575	-46.093416076146205
ENSG00000181418	1.932399341531271e-05	0.0014827284217262696	-0.23876155714611225
ENSG00000164379	1.959339628764836e-05	0.0014881754594690943	-0.7122107143834472
ENSG00000144199	2.008809713491412e-05	0.0015121955803809933	-4.03443699856545
ENSG00000143774	2.0117135529348338e-05	0.0015121955803809933	-186.9726205427864
ENSG00000185432	2.0336273619842122e-05	0.001515264168826736	-12.84050483629083
ENSG00000165030	2.0364984149551102e-05	0.001515264168826736	-7.433493393573494
ENSG00000180964	2.0374244869034017e-05	0.001515264168826736	-25.26466316247065
ENSG00000117650	2.088425834675257e-05	0.0015240722617258244	-42.81966552340566
ENSG00000152229	2.120989890713682e-05	0.0015366136295602761	-9.427179024700118
ENSG00000260834	2.131931325376957e-05	0.0015366136295602761	-0.9529428786784172
ENSG00000107438	2.1391418865495232e-05	0.0015386447873499641	-31.81747346747169
ENSG00000282984	2.1875236150116443e-05	0.0015464476376252844	-8.879553849428456
ENSG00000131459	2.1902468609341253e-05	0.0015464476376252844	-29.086310950945602
ENSG00000169499	2.1997649346011575e-05	0.0015464476376252844	-16.284483647961675
ENSG00000144744	2.2029671734135057e-05	0.0015464476376252844	-27.146236567287467
ENSG00000154127	2.2085946782659413e-05	0.001547297259699553	-4.06329924520058
ENSG00000154639	2.2288368781642435e-05	0.0015563119397648372	-3.513282099315359
ENSG00000008853	2.2382580880984464e-05	0.0015563119397648372	-8.95025441971968
ENSG00000206235	2.3249962788624647e-05	0.0015933890596797695	-2.1667690162529993
ENSG00000001461	2.3885219870137273e-05	0.001612091265570402	-15.876521824094585
ENSG00000125430	2.4167366034148572e-05	0.0016217598942723955	-1.9662971145285404
ENSG00000104714	2.4239379496790078e-05	0.0016230470526695255	-3.5104218291525644
ENSG00000112276	2.434066959269937e-05	0.0016230470526695255	-0.4007175161446372
ENSG00000164211	2.447344571211651e-05	0.0016267178934529967	-18.84128632462788
ENSG00000169371	2.487991506364779e-05	0.001638192753316764	-8.254365120354525
ENSG00000102531	2.5142858518249097e-05	0.0016460427176293228	-6.614612045455735
ENSG00000000460	2.5316953836279288e-05	0.0016500491216683408	-7.647175067205353
ENSG00000198467	2.552750445858209e-05	0.0016528705243616857	-82.3157023313748
ENSG00000235750	2.563272980242596e-05	0.0016543000018486933	-8.640129578971294
ENSG00000160691	2.6014181179129972e-05	0.0016617272466357695	-87.7602153109945
ENSG00000197576	2.604067367584832e-05	0.0016617272466357695	-1.3237863592324886
ENSG00000149948	2.646330650873261e-05	0.0016793173255333234	-16.311927848796948
ENSG00000121644	2.6708975195051653e-05	0.001682713475013425	-28.192403708479958
ENSG00000135046	2.72487815837015e-05	0.0016830573393267208	-384.67488496028653
ENSG00000117472	2.726998158142759e-05	0.0016830573393267208	-7.269818469347969
ENSG00000135862	2.7277860961282244e-05	0.0016830573393267208	-60.91595577633154
ENSG00000135749	2.7350290477638905e-05	0.0016830573393267208	-4.042819918807478
ENSG00000170145	2.7427142403076364e-05	0.0016830573393267208	-1.9307546986791626
ENSG00000118596	2.7587560492994047e-05	0.0016830573393267208	-10.05440323321505
ENSG00000070756	2.766829164997333e-05	0.0016830573393267208	-528.1915241823367
ENSG00000157617	2.7769946042878907e-05	0.0016858811783986227	-5.655012525122256
ENSG00000162813	2.807265144228893e-05	0.0016957329126036638	-28.585497394093114
ENSG00000239836	2.828008738710727e-05	0.0016991821287872736	-1.1619953317756033
ENSG00000117528	2.8362519476837405e-05	0.0017012169430721531	-16.791834936664724
ENSG00000158828	2.869963552871612e-05	0.0017152562351609502	-4.192780439810738
ENSG00000166582	2.966003461339801e-05	0.0017490931859810085	-6.498017003572756
ENSG00000143674	3.0450899622374504e-05	0.001780091317702255	-5.866029820402812
ENSG00000281484	3.0500895775141566e-05	0.001780091317702255	-10.769572581842558
ENSG00000134905	3.0504924365505215e-05	0.001780091317702255	-28.300410876660028
ENSG00000260804	3.0506250263734868e-05	0.001780091317702255	-0.4596708105031969
ENSG00000276077	3.0541405176826495e-05	0.001780091317702255	-1.456603241491563
ENSG00000114302	3.214511529536321e-05	0.001824410558330597	-12.048704729385374
ENSG00000106789	3.215519612792262e-05	0.001824410558330597	-2.0957966243355592
ENSG00000031081	3.218720845722998e-05	0.001824410558330597	-1.0304313990459195
ENSG00000151651	3.258492239802244e-05	0.0018373139000029835	-1.3264826661012274
ENSG00000164930	3.283717706616241e-05	0.0018424175347768032	-26.6235164394963
ENSG00000074527	3.31693262682177e-05	0.0018424175347768032	-3.2950668839676247
ENSG00000102024	3.324125387475919e-05	0.0018424175347768032	-44.70328568011678
ENSG00000115355	3.3876067110563606e-05	0.0018599447567647844	-7.8640750057834214
ENSG00000180229	3.4473507761597064e-05	0.0018780287766422762	-3.3857311784391015
ENSG00000092964	3.456615584355863e-05	0.0018801519767764213	-11.849685363984062
ENSG00000182749	3.486309314671377e-05	0.0018875104943373057	-2.530394702046512
ENSG00000166033	3.4943127072326024e-05	0.0018889240713217722	-35.260831685526476
ENSG00000213923	3.527609394813822e-05	0.0019008746761109306	-40.90119484789784
ENSG00000136717	3.5828699313126764e-05	0.001922386497371174	-12.62842139230144
ENSG00000162520	3.633550129445635e-05	0.0019362711812814697	-1.2377640457612074
ENSG00000057149	3.6604075081382826e-05	0.0019362711812814697	-11.667823403392624
ENSG00000162738	3.687278077399066e-05	0.0019362711812814697	-0.12607016171020552
ENSG00000148516	3.695733850298635e-05	0.0019362711812814697	-1.3175929447815806
ENSG00000229644	3.705257158426399e-05	0.0019362711812814697	-8.48182379338527
ENSG00000164306	3.707212892565698e-05	0.0019362711812814697	-3.977051759257057
ENSG00000182197	3.707264762282431e-05	0.0019362711812814697	-15.126377140764424
ENSG00000029639	3.716428113335473e-05	0.0019362711812814697	-9.22285871083789
ENSG00000111912	3.7782684073745165e-05	0.0019520496171374917	-16.175062184090592
ENSG00000263513	3.8340418671630685e-05	0.001971975192872336	-5.255199982560957
ENSG00000163565	3.892762476800081e-05	0.0019902033832135133	-89.7903098502162
ENSG00000143772	3.900841863461434e-05	0.0019902033832135133	-4.822509792456922
ENSG00000181061	3.903850978080683e-05	0.0019902033832135133	-64.6755911183314
ENSG00000169504	3.9102867251351956e-05	0.0019902033832135133	-37.10036216715484
ENSG00000078081	3.914613979942649e-05	0.0019902033832135133	-0.6323093156175654
ENSG00000082212	3.946800373203842e-05	0.0020036589894631505	-26.405916615438457
ENSG00000119138	4.069233016622163e-05	0.0020480052203916345	-2.296459063436308
ENSG00000166974	4.146223474676326e-05	0.0020659752787259887	-4.991651666207389
ENSG00000137767	4.1802145825607954e-05	0.002072391145601502	-52.2033793662436
ENSG00000214262	4.186086309247362e-05	0.002072391145601502	-2.479235941481747
ENSG00000143799	4.188680610596544e-05	0.002072391145601502	-110.57950438638224
ENSG00000083520	4.237762670255184e-05	0.002087828250019252	-10.08312113657527
ENSG00000115310	4.24777190492643e-05	0.0020892994020367123	-55.99001393792447
ENSG00000105810	4.301750427389369e-05	0.0021004918883130723	-13.181082862561153
ENSG00000143507	4.393330810931665e-05	0.002127701600684995	-3.3093483742960017
ENSG00000104728	4.415840158136337e-05	0.002127701600684995	-2.394773826941517
ENSG00000010072	4.4442648340546044e-05	0.0021350854646068275	-13.583424399883857
ENSG00000126458	4.468120901509399e-05	0.0021350854646068275	-7.1491201345178785
ENSG00000273686	4.482012647916394e-05	0.0021350854646068275	-86.50906956091544
ENSG00000258484	4.5026892192152154e-05	0.0021350854646068275	-11.256642772898772
ENSG00000204264	4.507477307690556e-05	0.0021350854646068275	-3.9825081945943976
ENSG00000175592	4.5165386658872914e-05	0.0021350854646068275	-19.162486523771552
ENSG00000102471	4.557975939522441e-05	0.0021477837551632756	-15.020463974346075
ENSG00000100644	4.574635197846289e-05	0.0021477837551632756	-84.41745806610943
ENSG00000158023	4.608726883919727e-05	0.0021477837551632756	-6.705503099640167
ENSG00000006757	4.635027575018951e-05	0.0021477837551632756	-4.68095389422043
ENSG00000066557	4.638146345908577e-05	0.0021477837551632756	-5.569454433021616
ENSG00000080546	4.645137796396175e-05	0.0021477837551632756	-4.805850725023517
ENSG00000137076	4.658824624230077e-05	0.0021477837551632756	-40.82970448012534
ENSG00000162910	4.6660293975827246e-05	0.0021477837551632756	-19.553734055103753
ENSG00000187689	4.706452863275965e-05	0.00215902850998678	-0.9465231933646663
ENSG00000179094	4.7089491039707094e-05	0.00215902850998678	-15.061786894874142
ENSG00000272159	4.73582521472148e-05	0.0021612870733379013	-0.9005694953298393
ENSG00000120437	4.738555118112159e-05	0.0021612870733379013	-21.791271342622505
ENSG00000147854	4.780228360586881e-05	0.002171810885123189	-11.95556622085012
ENSG00000235288	4.8353900269764914e-05	0.002188357587273379	-16.31350557257307
ENSG00000143476	4.859894505146717e-05	0.0021966096080101205	-17.097097616843328
ENSG00000143155	4.871998510670834e-05	0.002199242729771761	-22.989770774016854
ENSG00000116871	4.884162836160759e-05	0.0021992883157918286	-37.792605438362465
ENSG00000155254	4.88465645518297e-05	0.0021992883157918286	-30.888242469852944
ENSG00000100345	4.9135363568327126e-05	0.0022011444632804773	-132.92514763994427
ENSG00000138271	4.9139141005604875e-05	0.0022011444632804773	-18.94872586924247
ENSG00000205426	4.993567619371709e-05	0.0022282761801142876	-977.9467557692384
ENSG00000150667	5.064120751457985e-05	0.0022461029848921533	-0.6110745485185437
ENSG00000135763	5.1263552849257666e-05	0.0022574766026777775	-5.446708556144047
ENSG00000079931	5.1739978054948615e-05	0.0022711775580035024	-0.10675070813998423
ENSG00000026508	5.199224339658116e-05	0.002276545367423552	-166.0198109220151
ENSG00000280571	5.206050557017588e-05	0.0022766884514577915	-16.518055830635088
ENSG00000075420	5.294212517422922e-05	0.0023008805244765203	-18.922169251889997
ENSG00000186847	5.401521246321033e-05	0.002335924539967648	-324.8827068335906
ENSG00000139668	5.447499861132175e-05	0.0023379775304501623	-2.4839727132683835
ENSG00000166452	5.4497784219948213e-05	0.0023379775304501623	-11.181086437426739
ENSG00000236443	5.4812899640393265e-05	0.002341513489638214	-3.89316333610534
ENSG00000140092	5.495542854453064e-05	0.0023447426388384456	-0.507287029138804
ENSG00000169429	5.5156989480115e-05	0.0023504795431860685	-134.69318293183616
ENSG00000116141	5.546027429979565e-05	0.002357667413164492	-2.7249535834212417
ENSG00000109654	5.567763996413445e-05	0.0023580974357819964	-2.6858398522266964
ENSG00000150764	5.5705285253250683e-05	0.0023580974357819964	-8.252104647822959
ENSG00000117691	5.6389197841045736e-05	0.002364230679696837	-50.32720373440525
ENSG00000113657	5.686990323349575e-05	0.002377202673467927	-10.284883326252901
ENSG00000125735	5.7487180768464075e-05	0.0023972838751649145	-0.0945263080053814
ENSG00000203705	5.756815424295322e-05	0.0023978060344547066	-11.206705223354703
ENSG00000133794	5.775379194789119e-05	0.0024026812091955826	-10.443831854944294
ENSG00000117475	5.8178049687022825e-05	0.002417460145298603	-13.626573220673098
ENSG00000150782	5.8509305348343735e-05	0.0024197431606223525	-76.44492671666191
ENSG00000035862	5.909032525412403e-05	0.002432590856427343	-11.802609041601109
ENSG00000091483	5.927304524764929e-05	0.002432590856427343	-140.8862332297733
ENSG00000019549	5.931204608488205e-05	0.002432590856427343	-13.32617832182517
ENSG00000197712	5.995493894837969e-05	0.002447740741751506	-9.341566746537586
ENSG00000090530	6.008337786799475e-05	0.0024501288048172157	-6.089723970719054
ENSG00000159921	6.0603912094767805e-05	0.0024656149091377717	-6.436385195968434
ENSG00000182585	6.103795430815739e-05	0.002468058561945059	-28.50507509594586
ENSG00000006125	6.107050918035597e-05	0.002468058561945059	-53.522962462648216
ENSG00000166741	6.130712041506296e-05	0.002468058561945059	-368.0203072788781
ENSG00000166086	6.143713787409921e-05	0.002468058561945059	-0.7019080261701345
ENSG00000247844	6.17332634608638e-05	0.002468058561945059	-5.778762770030116
ENSG00000267270	6.224431532144755e-05	0.0024800021920962094	-0.8227165344314059
ENSG00000132357	6.237351712114992e-05	0.0024800021920962094	-4.483675697137208
ENSG00000139722	6.267340359102457e-05	0.002489100515181406	-8.408926597361637
ENSG00000223532	6.311619926243579e-05	0.002495824910659953	-14.598328592964648
ENSG00000115641	6.328461842614325e-05	0.002495824910659953	-15.46995778792997
ENSG00000162769	6.334146979864393e-05	0.002495824910659953	-8.078568014631855
ENSG00000217555	6.414824740071329e-05	0.002519856067608777	-31.398697536412936
ENSG00000197959	6.494487649166693e-05	0.0025372858406918232	-0.2941827938378204
ENSG00000172175	6.504561034974614e-05	0.0025372858406918232	-7.072009477230447
ENSG00000156869	6.539864480837035e-05	0.002545387921102672	-2.6403983619519837
ENSG00000188488	6.634671369876455e-05	0.002560673849581998	-0.26836801355025564
ENSG00000107104	6.657821297373716e-05	0.0025628222222604823	-8.174616820265468
ENSG00000135457	6.676891515128201e-05	0.002564526676353353	-11.681586002483803
ENSG00000149289	6.69818720455328e-05	0.00256988827588496	-10.009785785798105
ENSG00000164171	6.726352968463354e-05	0.002577654079296339	-20.14677143364734
ENSG00000204520	6.735878135362984e-05	0.002577654079296339	-3.7906180224340096
ENSG00000260966	6.740503972809519e-05	0.002577654079296339	-0.24445773059254994
ENSG00000137309	6.764167057250109e-05	0.0025792274179069685	-90.35190813547132
ENSG00000271862	6.774070697063607e-05	0.0025792274179069685	-0.1909631717530349
ENSG00000138134	6.83016670107874e-05	0.0025883234140421565	-4.768609135854784
ENSG00000150907	6.877432068922224e-05	0.0025932138637489405	-2.6285301547577316
ENSG00000131016	6.954695636933899e-05	0.0026055190745043586	-8.1637973698954
ENSG00000115008	7.014184888707915e-05	0.002616612166842913	-112.36282054772613
ENSG00000151914	7.064420162522325e-05	0.0026261381932518655	-26.187296800355462
ENSG00000225950	7.122388359913234e-05	0.00262897936627398	-1.635967529354876
ENSG00000188643	7.190490114704824e-05	0.002640206270733703	-298.86521272310085
ENSG00000177311	7.228321942252565e-05	0.002646099331245906	-40.99781413862992
ENSG00000110031	7.272449621613297e-05	0.0026563778706516386	-1.6986298482808653
ENSG00000197915	7.301390111719163e-05	0.002664170773160527	-0.059005137520202075
ENSG00000104368	7.335239605683717e-05	0.0026675371776166443	-20.160027914459818
ENSG00000157933	7.373408334329621e-05	0.0026710446506261623	-6.636309846152376
ENSG00000147509	7.376254625312218e-05	0.0026710446506261623	-5.449938997639064
ENSG00000262102	7.423127977638785e-05	0.0026710446506261623	-0.4302322376870734
ENSG00000270332	7.431196745745912e-05	0.0026710446506261623	-0.0481995264796221
ENSG00000164647	7.60091736146785e-05	0.0027030714137548967	-20.715765415939888
ENSG00000085276	7.647646361190137e-05	0.0027134738608363147	-2.994825529852905
ENSG00000115380	7.647934066791546e-05	0.0027134738608363147	-69.80466658304631
ENSG00000137965	7.677478379087207e-05	0.002713767811715901	-1.9654529775269178
ENSG00000114480	7.705095084076386e-05	0.002715062466082423	-12.58174333259461
ENSG00000120868	7.722051183585072e-05	0.00271582059146387	-2.6837529788794177
ENSG00000021762	7.754982605116973e-05	0.0027209009798663387	-11.74272907214115
ENSG00000123892	7.812350076561124e-05	0.0027260094415403856	-19.22430989393286
ENSG00000085662	7.884616625920192e-05	0.0027378015628849598	-213.600692965414
ENSG00000235162	7.889094623664001e-05	0.0027378015628849598	-14.320265190305381
ENSG00000117593	7.90116570116486e-05	0.0027378015628849598	-17.25543403498454
ENSG00000279092	7.901788175730663e-05	0.0027378015628849598	-0.19847651039518865
ENSG00000137941	7.953162190636593e-05	0.002747448899169716	-0.635453233019745
ENSG00000011426	7.987980722661502e-05	0.002748278160628344	-56.77487998358016
ENSG00000022267	7.994791303435103e-05	0.002748278160628344	-12.594747912350233
ENSG00000196154	8.051659000593324e-05	0.002759702183285553	-15.545871735153339
ENSG00000282880	8.09514963450948e-05	0.0027718963494353134	-10.2407282989819
ENSG00000081181	8.158763485459191e-05	0.002776590419103022	-5.150812766822966
ENSG00000125347	8.182435009021162e-05	0.002776590419103022	-5.082484960392388
ENSG00000162366	8.251536230798042e-05	0.002776590419103022	-3.3833786955524645
ENSG00000097033	8.500779487174955e-05	0.0028332426703734682	-10.245504379350706
ENSG00000108375	8.590332942576514e-05	0.002851680789384917	-2.635664408693146
ENSG00000105974	8.604946171400431e-05	0.002851680789384917	-126.91037833678863
ENSG00000173221	8.691636350479927e-05	0.0028615037104858456	-21.456540417002103
ENSG00000101160	8.816968211046143e-05	0.002894560257401456	-93.41079358432673
ENSG00000117054	8.87532348863313e-05	0.0029082666649516364	-20.97565290946433
ENSG00000052802	9.077857165647673e-05	0.002955773936479482	-44.79920463331812
ENSG00000163069	9.153679283459932e-05	0.0029716796257675438	-7.58282278516311
ENSG00000128510	9.179984802464395e-05	0.002974519300515462	-3.4715330474631996
ENSG00000136114	9.19138515184696e-05	0.002974519300515462	-5.605602618265336
ENSG00000182568	9.198650449742609e-05	0.002974519300515462	-0.9579447950994032
ENSG00000168172	9.204884300890008e-05	0.002974519300515462	-6.969507891795841
ENSG00000186197	9.239107405905747e-05	0.002980080049000667	-1.088001339683542
ENSG00000166710	9.308710376147649e-05	0.0029816543481672895	-191.91152484473164
ENSG00000133030	9.31066443599147e-05	0.0029816543481672895	-26.58787876325829
ENSG00000000971	9.32552403634858e-05	0.0029816543481672895	-16.662176696413844
ENSG00000114541	9.345300999106998e-05	0.0029841070984295264	-7.823086169627339
ENSG00000225967	9.390615639951052e-05	0.002989650446971756	-1.0845246949474847
ENSG00000271576	9.401037312569973e-05	0.002989650446971756	-0.14445993455585493
ENSG00000260257	9.414252448583213e-05	0.002989650446971756	-0.7122503252126684
ENSG00000163738	9.418157626457826e-05	0.002989650446971756	-19.377100990824992
ENSG00000273033	9.422404560383735e-05	0.002989650446971756	-0.3930736487159106
ENSG00000139174	9.440494610467828e-05	0.002989973650181533	-0.5461745615864558
ENSG00000127920	9.504233243908715e-05	0.002999313390098004	-8.195314256540378
ENSG00000168297	9.544842053677551e-05	0.0030067110818189835	-3.3414424159103366
ENSG00000147459	9.561614117614671e-05	0.003009288238328161	-9.470072272591377
ENSG00000143740	9.709178129663882e-05	0.003041251613197038	-9.966673873672903
ENSG00000271601	9.745727759633074e-05	0.0030419327496080755	-12.62976741008866
ENSG00000171680	9.78381921972325e-05	0.0030419327496080755	-2.683916621567186
ENSG00000134744	9.786282244405068e-05	0.0030419327496080755	-13.46776242660003
ENSG00000165915	9.787325934968655e-05	0.0030419327496080755	-5.815419018498521
ENSG00000187957	9.795598337257442e-05	0.0030419327496080755	-18.730992864740557
ENSG00000273036	9.843525867786907e-05	0.0030514059081655537	-0.6031235682858154
ENSG00000281614	9.897348649868062e-05	0.0030636201915408266	-2.5311773729368836
ENSG00000141429	9.900419814508595e-05	0.0030636201915408266	-24.30318671208271
ENSG00000134569	9.909583893491428e-05	0.0030637494634166923	-0.9480905575637988
ENSG00000156689	9.971416925168527e-05	0.0030801478260293505	-0.07490071209333912
ENSG00000185483	0.00010023317787225111	0.0030847391901407156	-0.4878248521344367
ENSG00000131386	0.00010031491944943243	0.0030847391901407156	-0.8766219296171268
ENSG00000128422	0.00010033343639670273	0.0030847391901407156	-330.6843717697447
ENSG00000136002	0.00010161555679684776	0.003106013384848848	-8.14408911531575
ENSG00000053747	0.00010183455564886091	0.0031078799592739515	-74.40884669430245
ENSG00000221923	0.00010194737178545642	0.0031078799592739515	-0.9025608723696253
ENSG00000253741	0.00010285683272868846	0.00312132696776168	-0.31898817349974395
ENSG00000162772	0.00010405881735878558	0.0031368987205343374	-29.689778208253596
ENSG00000115825	0.00010599756272081012	0.003163789616975004	-5.7064894555712
ENSG00000253861	0.00010666501168895785	0.0031744848720921875	-4.740590375654713
ENSG00000117697	0.00010755837997888533	0.003186940079223859	-14.190583218341496
ENSG00000234745	0.00010771356458679159	0.003186940079223859	-33.79336282447861
ENSG00000182534	0.00010794650953369747	0.0031882447575513396	-8.685899731589215
ENSG00000151490	0.00010906814938865312	0.0032041157095969003	-0.6779885081166132
ENSG00000081870	0.00010971723471209291	0.003218831670628059	-14.434915842476784
ENSG00000106125	0.00011108868205689538	0.003240071143855944	-0.9124853247743379
ENSG00000185924	0.00011118541161196387	0.003240194495304062	-2.008135830989442
ENSG00000186470	0.0001117522780258321	0.0032438008062347207	-8.000375136524509
ENSG00000118402	0.0001117721765715638	0.0032438008062347207	-1.8809445000185516
ENSG00000203818	0.00011497175178024867	0.0033024573366586684	-39.09798158729086
ENSG00000102854	0.00011513895582154699	0.0033024573366586684	-1.554719149444671
ENSG00000152061	0.00011620413695413953	0.0033174529041292205	-4.094711197153082
ENSG00000281289	0.00011746541298491137	0.0033480032151736866	-4.202877466540707
ENSG00000081041	0.00011868965069656555	0.0033746589076704505	-90.66749580419662
ENSG00000243943	0.00011896349454787335	0.003378139995441567	-3.493667264420543
ENSG00000145247	0.00012064616556221892	0.0034055495944746816	-61.59523654374571
ENSG00000151834	0.0001206881647263307	0.0034055495944746816	-0.8309697063573012
ENSG00000136840	0.00012084553215712778	0.0034055495944746816	-6.582246056122846
ENSG00000069248	0.0001212198839774842	0.003407874250278727	-20.848685950537448
ENSG00000237499	0.00012175520826574286	0.0034174384537986433	-1.6699926995128465
ENSG00000111145	0.00012248811119234607	0.003422521434128048	-20.386242638323775
ENSG00000149313	0.00012264328848389476	0.0034231647428703982	-17.33593441300866
ENSG00000100490	0.00012306452857321397	0.0034294569382586414	-4.191410440371679
ENSG00000120137	0.00012321518172451164	0.0034300368338682228	-14.003137560488652
ENSG00000178773	0.00012344108808816378	0.0034300368338682228	-1.805242497585732
ENSG00000125266	0.0001240265501540881	0.003437133683646435	-14.019220509893108
ENSG00000108961	0.0001246135431829748	0.0034506622957758293	-12.387371498582628
ENSG00000132334	0.00012505654458827356	0.003460194076131623	-3.7057206842001964
ENSG00000253552	0.00012584233271277696	0.0034682384520817186	-1.4244710717233273
ENSG00000087053	0.00012650470945408795	0.0034782837264264103	-15.620794237564425
ENSG00000086619	0.00012752497166086175	0.003495023178858806	-3.413120272843877
ENSG00000106714	0.00012786551835043	0.0034964880892249905	-5.020579773321364
ENSG00000041880	0.0001287179223946511	0.0035061120556471484	-2.4020104937122726
ENSG00000165312	0.00012920371490208666	0.003516609890680026	-5.585335237679757
ENSG00000104228	0.00012976395137107233	0.003523379607974452	-6.969869037609836
ENSG00000144642	0.0001298547795796345	0.003523379607974452	-3.944779672698717
ENSG00000173846	0.00013054953840370984	0.0035305901863703403	-10.789220001415751
ENSG00000166130	0.00013062447918969885	0.0035305901863703403	-14.215938816100099
ENSG00000137936	0.00013101913618740745	0.003538526847732225	-18.958552475348228
ENSG00000234327	0.00013222115760676425	0.0035682395453061205	-8.829389471168469
ENSG00000135801	0.000132954791083569	0.0035825179822048755	-7.49864711491181
ENSG00000123384	0.0001334824550102231	0.0035909517864570455	-3.272192711144611
ENSG00000148175	0.00013367476455914743	0.0035909517864570455	-43.953334406201385
ENSG00000198887	0.0001338839421776326	0.0035937322686132507	-8.556005560452054
ENSG00000248019	0.00013418860868838305	0.003599152200417588	-0.16612352940667563
ENSG00000137693	0.00013622880975127185	0.003631627836207992	-29.04847893843592
ENSG00000182963	0.00013682184515344394	0.003641178305100018	-8.591004145899973
ENSG00000282883	0.0001368989074143345	0.003641178305100018	-15.847123994363708
ENSG00000166147	0.00013732445633237578	0.00364972563039969	-1.1562055542617102
ENSG00000104635	0.00013817241182890333	0.0036637785990060777	-13.727075107884065
ENSG00000080823	0.00013848076922218867	0.0036637785990060777	-9.242703402092225
ENSG00000198700	0.00013936495717260518	0.0036785104727011476	-12.905462600602394
ENSG00000142556	0.00013979141822863196	0.0036845399466747548	-3.838484287514039
ENSG00000146648	0.00014054303548837927	0.003693234801292151	-28.502408213226
ENSG00000170775	0.00014202213790292023	0.0037179239161692084	-0.632637127789043
ENSG00000134531	0.0001421667040122525	0.0037179239161692084	-56.73033913245267
ENSG00000270181	0.00014221701273497487	0.0037179239161692084	-1.7905446438386938
ENSG00000151967	0.00014333652231447743	0.0037366276372210925	-0.6099529050353218
ENSG00000143384	0.0001449755231336769	0.0037589545520722192	-248.71720973617943
ENSG00000106392	0.00014522502804343988	0.0037617725621037373	-6.804949446473543
ENSG00000228964	0.00014563127452962943	0.0037648102697405085	-5.269829231597043
ENSG00000169403	0.00014730515523987892	0.0037885112209234354	-3.1336423539926392
ENSG00000142875	0.00014970104764382342	0.0038193685703246136	-3.669932776506549
ENSG00000170160	0.00014991523613531893	0.0038193685703246136	-0.5321770411262645
ENSG00000135926	0.0001503161034265438	0.0038193685703246136	-40.27320783597346
ENSG00000168487	0.0001505959080301236	0.003822626132164637	-4.958302333166991
ENSG00000233429	0.00015075683100101138	0.0038239399226172536	-9.912219873594033
ENSG00000075426	0.00015127097665353548	0.0038275448817856545	-10.575292760120071
ENSG00000144677	0.00015275398062833046	0.0038451664953422504	-6.01869429496238
ENSG00000143797	0.00015309147343384443	0.0038451664953422504	-12.98645497480302
ENSG00000141682	0.00015377433502193036	0.0038475437010594277	-11.991380720012526
ENSG00000109466	0.00015601423814791274	0.003875634112696583	-8.722787893006902
ENSG00000170006	0.00015636777855098725	0.003878665707520563	-10.767430431219436
ENSG00000176597	0.00015678162360362999	0.00387943403280101	-42.8687517036032
ENSG00000265190	0.00015681883622894213	0.00387943403280101	-44.76383851720026
ENSG00000175265	0.00015700180559362876	0.00387943403280101	-4.093972202915737
ENSG00000225855	0.00015733731340019188	0.0038826733603471732	-0.9617668731790499
ENSG00000130592	0.0001574529202345234	0.0038826733603471732	-0.7164152387798012
ENSG00000162757	0.00015770749857374667	0.0038849057436988557	-2.584740719122209
ENSG00000136636	0.00015926024816989567	0.003909409413555204	-36.985633892306694
ENSG00000205420	0.00015975022031511582	0.0039132101170756585	-732.3192646059978
ENSG00000018408	0.00016017155019903195	0.003918051139610259	-10.324248336788635
ENSG00000122729	0.00016105568831161458	0.00393200975864249	-16.132141142750534
ENSG00000263535	0.00016111259964719657	0.00393200975864249	-9.318692112951714
ENSG00000143158	0.0001611428265073908	0.00393200975864249	-23.06894382881865
ENSG00000111348	0.0001615943931311361	0.003936880839069141	-31.854190536355212
ENSG00000135636	0.00016227955515338863	0.003939947702503346	-0.33189809302826634
ENSG00000197603	0.00016244762377469438	0.003940704856789315	-3.317948560786931
ENSG00000114450	0.00016348760880001791	0.0039495223783833295	-33.597005485254456
ENSG00000112297	0.0001641317670444045	0.003961221225338517	-22.217772760586143
ENSG00000013364	0.00016485809952563381	0.0039689445830126645	-23.851699307720853
ENSG00000159433	0.00016601568913557802	0.003973362754078249	-0.39466959378642064
ENSG00000184500	0.00016754123895386088	0.003989459698001246	-1.4595211002625845
ENSG00000146278	0.00017017894392906666	0.0040155674772306745	-24.514601378414806
ENSG00000076067	0.00017025260488337768	0.0040155674772306745	-13.037490105976662
ENSG00000139178	0.00017062055559534904	0.0040155674772306745	-5.854279844160339
ENSG00000152990	0.0001707925983819484	0.0040155674772306745	-9.392341620641679
ENSG00000196139	0.00017088256806388103	0.0040155674772306745	-61.16583785722814
ENSG00000122786	0.00017115082484528237	0.0040155674772306745	-42.96393590051357
ENSG00000108669	0.00017497139327723847	0.0040726276696082375	-7.70361673519809
ENSG00000164509	0.00017572450895819453	0.0040726276696082375	-3.162020453673899
ENSG00000270069	0.0001757845341632538	0.0040726276696082375	-1.1678916557006886
ENSG00000104689	0.00017612792587276774	0.0040726276696082375	-21.903441436768006
ENSG00000150093	0.0001764347479014653	0.0040726276696082375	-384.00896481940424
ENSG00000118515	0.0001765055085736609	0.0040726276696082375	-23.19360018641114
ENSG00000173166	0.0001771782674892081	0.0040726276696082375	-6.036135554043843
ENSG00000181690	0.00017758915834276723	0.004074687045394289	-0.09358311279026908
ENSG00000154319	0.000178167617013086	0.004081774660792276	-1.4381017118166448
ENSG00000078399	0.00017849979671808022	0.004084042703617004	-6.7425936345949085
ENSG00000081320	0.00017889219482335343	0.004085754504099682	-9.472284341355499
ENSG00000277594	0.00017903930921588952	0.004085754504099682	-3.7276754185664536
ENSG00000206075	0.00017931276722224165	0.0040866277963746925	-164.1278475914174
ENSG00000049323	0.00017987017861215748	0.004091345770522899	-40.38796047866896
ENSG00000244509	0.0001806153582058616	0.004098059574822838	-22.240486611063776
ENSG00000101000	0.0001806333033636833	0.004098059574822838	-67.64385438759996
ENSG00000233757	0.00018093631030729579	0.004101756403384911	-0.933778487032445
ENSG00000177707	0.00018129856686622948	0.004101756403384911	-8.311787363087472
ENSG00000103187	0.0001821323761784355	0.004103379533233442	-108.9513927461282
ENSG00000124107	0.0001836253139875539	0.004103379533233442	-80.68756500451785
ENSG00000143353	0.0001838440208478641	0.004103379533233442	-6.291113557566406
ENSG00000153823	0.00018387562503850065	0.004103379533233442	-54.87479930780681
ENSG00000079215	0.00018488277868255302	0.004103379533233442	-8.803638674552692
ENSG00000143643	0.00018682276468338756	0.004103379533233442	-9.403860829711848
ENSG00000137440	0.00018698547989272582	0.004103379533233442	-74.73856848704447
ENSG00000134369	0.00018857112990656243	0.004103379533233442	-12.167614256958803
ENSG00000178038	0.00018869275731619528	0.004103379533233442	-5.082417852664409
ENSG00000120549	0.00018947313613033935	0.004103379533233442	-7.333732643456275
ENSG00000134463	0.00019098887100927974	0.004103379533233442	-8.009889570610238
ENSG00000175793	0.00019275307979637162	0.004122068151518376	-248.86132537494544
ENSG00000139734	0.00019353189513444182	0.004126975369666602	-12.020358816294586
ENSG00000188910	0.00019368944325364392	0.004126975369666602	-24.436034746273755
ENSG00000168994	0.0001945694738303627	0.004135663894905203	-2.9003916923089146
ENSG00000143819	0.00019516440783925881	0.0041433380281226985	-42.76705411508965
ENSG00000168077	0.0001954845792925755	0.004147564705051258	-1.7028588095171953
ENSG00000250011	0.00019699199519452074	0.004169445679558227	-0.27938582175490617
ENSG00000110921	0.0001993418140202983	0.004206472532118693	-7.70280758052403
ENSG00000154380	0.0002017348690148605	0.004231479477078771	-50.25182447706038
ENSG00000198729	0.0002041249015256822	0.0042646957750552715	-8.08968096549517
ENSG00000128283	0.00020425356084379051	0.0042646957750552715	-11.24504755230079
ENSG00000115504	0.00020453515536742717	0.0042646957750552715	-13.09668539179692
ENSG00000227816	0.00020470541914786923	0.0042646957750552715	-0.7016747313364068
ENSG00000162923	0.00020495754823510984	0.004265869255571992	-27.487406130285983
ENSG00000170558	0.00020562432710082685	0.004274667391106744	-4.690877121527354
ENSG00000124496	0.00020684901449853396	0.004291875193131859	-2.4041169857189137
ENSG00000127824	0.00020784273068157934	0.004302909582177921	-115.43547312014466
ENSG00000174514	0.0002080212996397176	0.004304062672817287	-0.3094560688640633
ENSG00000008838	0.0002085077928230482	0.004309038038229237	-31.341829781812535
ENSG00000162496	0.00020966431814398485	0.004317655144189091	-26.29335071158649
ENSG00000104419	0.00021035439107428876	0.004324239416045341	-37.73407616897464
ENSG00000185862	0.00021123623250366398	0.004324880341305716	-2.8677801596608337
ENSG00000188001	0.0002120485244109817	0.004331106566526109	-0.8462228693813252
ENSG00000204186	0.0002125547100092085	0.004338915464401261	-0.6147165463285367
ENSG00000107105	0.0002162998693271757	0.004392329346470515	-1.6141629596420224
ENSG00000110888	0.00022060201870206328	0.004446184184760975	-8.649731526977106
ENSG00000276410	0.00022097757829151683	0.004447372552632733	-33.03086585725098
ENSG00000101842	0.00022129407810986263	0.004447372552632733	-0.2913321552245555
ENSG00000143761	0.00022136260518572736	0.004447372552632733	-208.40183058717662
ENSG00000118263	0.00022247664056643647	0.004457455514607539	-9.019349119591125
ENSG00000005884	0.0002235263698179367	0.004458102589765872	-94.0663402335869
ENSG00000078269	0.00022361147192950516	0.004458102589765872	-3.780532208872798
ENSG00000248323	0.00022426106743706522	0.004465969830160863	-0.22312358282450562
ENSG00000197182	0.00022507290601472192	0.004474505575930587	-1.3477757453214885
ENSG00000137267	0.00022609144635676442	0.004477996831956901	-6.324778277282292
ENSG00000110811	0.00022614337822180928	0.004477996831956901	-1.2274519678328524
ENSG00000139318	0.00022763457339072156	0.004487867016032305	-77.56121712465176
ENSG00000167562	0.0002284728864136915	0.004497807397849821	-1.2567657053016217
ENSG00000076053	0.00023104261306820312	0.004523863439444431	-7.743414979620417
ENSG00000230669	0.00023180522587280442	0.0045337271117244365	-3.886246661076248
ENSG00000167840	0.00023251308767566957	0.004536468161975094	-2.148241633096253
ENSG00000196503	0.00023256210480572227	0.004536468161975094	-0.142270512434711
ENSG00000241253	0.00023261521291118267	0.004536468161975094	-0.8776947762230954
ENSG00000256249	0.00023327048312053142	0.004544622777101833	-0.9213984851799037
ENSG00000137975	0.00023565586938279634	0.004580904244511639	-54.17586776224691
ENSG00000145431	0.00023651313962259792	0.004588802634841786	-14.835190223755653
ENSG00000120899	0.00023653605131884333	0.004588802634841786	-17.78486415550299
ENSG00000185215	0.0002372147068736813	0.004588825758024945	-10.904444684261138
ENSG00000275564	0.00023747222567748364	0.004590736530494799	-0.06625880615402487
ENSG00000197563	0.00023877730874483682	0.004596291324305237	-9.813854049309018
ENSG00000025293	0.0002417188703982477	0.0046142617499619724	-15.63021278518804
ENSG00000175471	0.00024343603379112778	0.004639456380668887	-16.79328258033059
ENSG00000166828	0.0002436352255692446	0.004640727741416569	-0.6882806761738502
ENSG00000135821	0.00024503045018686443	0.004643065028409939	-21.614925614637787
ENSG00000182901	0.0002453867223586777	0.004643065028409939	-0.7042720204064244
ENSG00000150938	0.00024558279635242627	0.004643065028409939	-16.39659700041827
ENSG00000270872	0.0002457893742953844	0.004643065028409939	-4.626427455921226
ENSG00000125730	0.0002463766333675928	0.004645146544786301	-96.21764370229336
ENSG00000146112	0.00024638677325110477	0.004645146544786301	-1.9190838277548434
ENSG00000156017	0.0002469042172201483	0.004652397969340815	-12.550592285168854
ENSG00000145147	0.0002473306307114734	0.004653415842149439	-2.185501644349569
ENSG00000118257	0.0002477626738507371	0.004658280861041909	-12.29115008848866
ENSG00000112208	0.000249622749131644	0.004678456543248988	-3.3658136085051424
ENSG00000233901	0.00025068943104060643	0.004682318330219337	-5.135571231496248
ENSG00000075643	0.00025194737199296966	0.004687753187901017	-19.415685361906526
ENSG00000089060	0.00025199232786598575	0.004687753187901017	-7.029070013111415
ENSG00000140848	0.0002530529877234244	0.004699704197433246	-5.449702556637689
ENSG00000163359	0.0002536934799136699	0.004701327997314517	-0.15556825585698056
ENSG00000158825	0.0002550187515714092	0.0047025500527562245	-0.6605510643895909
ENSG00000116514	0.0002553049576501378	0.0047025500527562245	-8.577787150631876
ENSG00000197951	0.0002553505816717028	0.0047025500527562245	-2.095298733608562
ENSG00000197565	0.0002559679024330643	0.00470774911199936	-6.174363705821514
ENSG00000189221	0.0002561583204622108	0.00470774911199936	-13.175730855012317
ENSG00000188739	0.00025649568851893027	0.004711477437404095	-30.463584283781618
ENSG00000132274	0.00025682002673634214	0.004714962639699859	-5.412296883525472
ENSG00000231631	0.00025793480924583227	0.0047304703838074655	-4.035292445213587
ENSG00000117228	0.000259281785876735	0.004740607353647679	-9.666216950716253
ENSG00000115112	0.0002594348767290702	0.004740607353647679	-4.0389444693977
ENSG00000107036	0.0002607492377862786	0.0047522146523811554	-3.9294811235926477
ENSG00000100422	0.00026088408965511327	0.0047522146523811554	-9.473245924883205
ENSG00000281398	0.00026162516427386017	0.00476226863142894	-12.371348333826848
ENSG00000225691	0.000262674002944311	0.00476774363450577	-25.722422681362954
ENSG00000206502	0.00026346676923854175	0.004774432208824044	-4.17926772751951
ENSG00000047188	0.00026379338802638323	0.004777879311880133	-5.892695752709211
ENSG00000253051	0.0002653597928825447	0.004791385662310649	-7.463181947249205
ENSG00000276725	0.00026611835266231	0.004801802592437461	-7.6516442306548065
ENSG00000230439	0.0002668154066858445	0.004810229995264255	-31.07636183232683
ENSG00000164318	0.00026826362594772765	0.004826402954968131	-8.772009004320767
ENSG00000029153	0.0002687459231780774	0.004830118493075871	-18.007335715154674
ENSG00000169220	0.0002710437744184292	0.004856466687520796	-6.949982098187061
ENSG00000185736	0.00027149539352321403	0.004857105280758256	-0.48376738728357493
ENSG00000126860	0.00027210468274299924	0.004858081004997207	-4.209887765449423
ENSG00000139793	0.0002732451850692869	0.004874252376894342	-8.93788240879877
ENSG00000115221	0.00027328875126953346	0.004874252376894342	-33.89157876756214
ENSG00000091128	0.00027370555095438694	0.004877261385055239	-0.15781736686101544
ENSG00000111319	0.00027895407770845326	0.004932636475929257	-51.96019827769723
ENSG00000038427	0.0002789660162434936	0.004932636475929257	-19.847714406493722
ENSG00000095383	0.00027907709151688725	0.004932636475929257	-16.796214930292948
ENSG00000110060	0.0002790969052868134	0.004932636475929257	-3.4032466820012224
ENSG00000141574	0.0002798843997880056	0.004939916644071083	-13.123889517055261
ENSG00000171163	0.0002806433444209094	0.004939916644071083	-8.46673762468847
ENSG00000188211	0.00028070535489163996	0.004939916644071083	-2.5525112910495404
ENSG00000273738	0.00028086564002016527	0.004939916644071083	-0.047258210716389346
ENSG00000196352	0.0002811681633392685	0.004939916644071083	-71.89221532442643
ENSG00000135932	0.00028163238211192167	0.004939916644071083	-23.991076888913028
ENSG00000060558	0.00028175821585404515	0.004939916644071083	-32.3086233744341
ENSG00000068366	0.00028175921352764427	0.004939916644071083	-102.42003685822752
ENSG00000145390	0.0002818070696172955	0.004939916644071083	-7.60364698004692
ENSG00000120669	0.00028224456570171715	0.004943372445982724	-0.06710799988762599
ENSG00000231372	0.0002837423625988843	0.004952870224625574	-0.9313548611258907
ENSG00000137962	0.0002839864053278811	0.00495355549542952	-6.849194881416386
ENSG00000010818	0.0002843815153532434	0.00495355549542952	-3.151226936526937
ENSG00000135048	0.0002848580552776592	0.004957383876742416	-7.036165293212524
ENSG00000119285	0.0002855195689382183	0.004963506193715558	-21.044913509071343
ENSG00000089351	0.00028598070129016073	0.004967793018297372	-6.898015959579895
ENSG00000142910	0.0002875075642222431	0.004990002183810646	-33.996927278799376
ENSG00000138413	0.0002881154303467811	0.004991293476566466	-33.335830625891205
ENSG00000175426	0.0002886023088190556	0.0049972566859232325	-2.546059548449942
ENSG00000115840	0.000289066676746313	0.004997549074517857	-6.76617982357046
ENSG00000159593	0.000289231341375372	0.004997549074517857	-40.956862684414816
ENSG00000254685	0.0002893218376769716	0.004997549074517857	-3.3874528385597595
ENSG00000163739	0.0002893325394136919	0.004997549074517857	-204.7898752170836
ENSG00000143815	0.00029036939643153296	0.005006467751046809	-44.77547926402666
ENSG00000134375	0.00029128716027294047	0.005014003900344389	-32.922854860663904
ENSG00000121858	0.00029241405685016163	0.005028459497989353	-1.6263951555232004
ENSG00000137968	0.0002925816151897187	0.005028872128793257	-4.380212019963858
ENSG00000120820	0.0002946200493539951	0.005056465315443947	-1.299872713425515
ENSG00000196159	0.0002951281927781017	0.005061445301705043	-0.23075438616332591
ENSG00000134824	0.0002976379269294529	0.0050759293779999055	-17.01438579645254
ENSG00000176454	0.00029866645935062964	0.005080774729746669	-5.490895572353552
ENSG00000108342	0.00029993123947205723	0.0050927248606237	-139.1346583916288
ENSG00000147065	0.0003013205273437516	0.005109077193206624	-98.44805226692216
ENSG00000105755	0.0003020632311498961	0.0051174052901242694	-14.255882608704287
ENSG00000175906	0.00030211522281472467	0.0051174052901242694	-14.226642001796947
ENSG00000189280	0.00030289772369403075	0.005123227601776052	-13.217879065414447
ENSG00000077264	0.00030459645535549053	0.005131687361496366	-1.8346967722661007
ENSG00000078142	0.0003046890483468646	0.005131687361496366	-7.687169321962258
ENSG00000184937	0.00030471636963408724	0.005131687361496366	-0.08047585899711505
ENSG00000073282	0.00030519554342655394	0.00513364477883903	-21.752223467641745
ENSG00000112290	0.0003058101737162704	0.0051377575899794895	-6.312681372681226
ENSG00000171608	0.0003068667184954775	0.005150567456721649	-1.113220901875862
ENSG00000164520	0.00030964539401532167	0.005177359669194607	-19.401484327955444
ENSG00000122870	0.0003107474112397617	0.0051883560859473845	-2.128437143072327
ENSG00000186522	0.00031119793560030034	0.005188459060515431	-40.10052312737278
ENSG00000166025	0.000311898342880338	0.0051976627272860895	-9.412224223682568
ENSG00000101977	0.00031336080540417596	0.005212115694445812	-2.873103185280672
ENSG00000257671	0.0003140047746482295	0.005217871561267947	-7.922563296878812
ENSG00000109861	0.0003147641266780508	0.005220025302062409	-130.59044805997337
ENSG00000276111	0.00031492402364954636	0.005220025302062409	-8.24951349838458
ENSG00000162402	0.00031496199598150733	0.005220025302062409	-6.379325496991654
ENSG00000102271	0.00031545181600895123	0.0052237885204680125	-0.925327329910996
ENSG00000160886	0.0003158136548662169	0.0052237885204680125	-35.20196248455528
ENSG00000117519	0.000316449340822004	0.005228573378824428	-32.833101474014214
ENSG00000206503	0.00031764182756904434	0.00523542755946218	-3.5330752530189726
ENSG00000102934	0.0003179384032442601	0.005235559089309114	-2.002348513447214
ENSG00000117009	0.00031825118543141407	0.005236270913328795	-0.9396673368017263
ENSG00000105855	0.00031859703969593686	0.005237581803908093	-11.429781358605075
ENSG00000155846	0.0003202200601201743	0.005249055474516385	-1.8742555808656187
ENSG00000166825	0.00032140265533415195	0.005261108546071102	-167.1721313165622
ENSG00000120833	0.00032211628621457543	0.005269384252381287	-9.82077064456176
ENSG00000115306	0.00032230440533158306	0.005269384252381287	-19.106257904370924
ENSG00000183722	0.00032303282409139333	0.005275299205173621	-1.0788698197194875
ENSG00000174564	0.0003252508355412761	0.005301634024278902	-34.559352502041875
ENSG00000151883	0.0003256323646712737	0.005305384233520952	-5.801807360355539
ENSG00000154305	0.00032621623601749114	0.005311666860798455	-13.908462838187196
ENSG00000170549	0.0003277362204491131	0.005327272420469598	-2.7646181348545675
ENSG00000160050	0.00032789021452411647	0.0053273034900581055	-4.886316188638704
ENSG00000185567	0.0003288241466209554	0.0053314070743570125	-3.8547094941834352
ENSG00000142002	0.00032913757185128075	0.005332728956696815	-11.346939812584544
ENSG00000110852	0.00033022413084284275	0.005337988499904909	-2.0206568609253854
ENSG00000073792	0.000333081481900561	0.005361907734142808	-20.21732257432677
ENSG00000035687	0.0003344304078416649	0.005373744383617284	-80.61793334792979
ENSG00000133789	0.0003347224011248371	0.005374915115413824	-5.257632870384761
ENSG00000117533	0.0003357482245490854	0.00538410563822267	-4.270360042238915
ENSG00000141504	0.00033590022528195973	0.00538410563822267	-7.318009115044892
ENSG00000137699	0.00033646759596804284	0.00538410563822267	-38.62742913060248
ENSG00000163545	0.0003364748630593843	0.00538410563822267	-2.406440871057076
ENSG00000169641	0.00033714644454945603	0.005385812910683202	-9.947007626535907
ENSG00000198108	0.00033859275354018584	0.005396085459930147	-0.8978037863234858
ENSG00000070814	0.00033881633654920764	0.0053971793783457	-25.923329094154138
ENSG00000225060	0.00033950092606738804	0.005401305872408692	-1.298711502774085
ENSG00000277462	0.00033992147159253073	0.005402922325536845	-2.011594563938651
ENSG00000117020	0.000340808253846606	0.00541413710838674	-12.65576303523212
ENSG00000079150	0.00034255707999407534	0.005434525341989341	-2.4148426543858994
ENSG00000169621	0.00034324354907319784	0.005440487909721741	-0.751906496674196
ENSG00000137819	0.0003438657027481897	0.005445302596792852	-7.510394390637394
ENSG00000164687	0.0003438870066541986	0.005445302596792852	-68.65720695754369
ENSG00000151422	0.00034429769946486523	0.005445795999344697	-8.20428797912211
ENSG00000136867	0.0003443557663235749	0.005445795999344697	-1.5094090108253382
ENSG00000167695	0.0003445601888039813	0.005446569879790009	-6.243314851884307
ENSG00000198768	0.0003459104619195233	0.0054496115929133886	-0.5382624201756803
ENSG00000150768	0.00034601763077663124	0.0054496115929133886	-18.73881053882777
ENSG00000173559	0.0003460832878599394	0.0054496115929133886	-4.942833705334849
ENSG00000130821	0.00034646393038391377	0.0054496115929133886	-17.95912624361888
ENSG00000162706	0.0003469565173965919	0.0054499323434843	-1.7034030387412262
ENSG00000184349	0.0003470685193140657	0.0054499323434843	-5.247195823978511
ENSG00000170323	0.00034708000091596293	0.0054499323434843	-92.26475039950277
ENSG00000026950	0.0003479225208321523	0.005451521703997642	-3.9520372568859528
ENSG00000254959	0.00034833687610099127	0.005452280144189992	-0.6973063392426239
ENSG00000197619	0.0003489556615300915	0.005454514889664246	-0.9448527658529188
ENSG00000135318	0.000349281076265541	0.0054571662892531824	-56.18320650692124
ENSG00000134874	0.00034963562946188387	0.005460270380927477	-8.993244369932277
ENSG00000081985	0.0003530782895689838	0.005491997959729988	-0.03955501604608516
ENSG00000198848	0.00035446367164245667	0.005504332193740139	-8.217848154265328
ENSG00000010256	0.0003552633633691907	0.005508327571626699	-91.05853815153647
ENSG00000137691	0.00035539673065605157	0.005508327571626699	-0.833372720422042
ENSG00000115363	0.00035593873519984174	0.0055095538446267795	-6.214775197416191
ENSG00000169032	0.0003573715452589811	0.005523287642620869	-28.34602698158427
ENSG00000116903	0.00035746566497811094	0.005523287642620869	-3.4684510518875467
ENSG00000125538	0.0003579209012447367	0.005523287642620869	-210.20482301071397
ENSG00000140391	0.00035948672496153645	0.005532807738508111	-34.43563721452111
ENSG00000143224	0.00035968369785530286	0.005532807738508111	-4.982867268726281
ENSG00000152784	0.0003628718511249893	0.005562266821430204	-0.5734088164320076
ENSG00000198624	0.00036299471734247183	0.005562266821430204	-2.8000121142464116
ENSG00000262795	0.00036332635001445944	0.0055624819557065115	-9.530435864298171
ENSG00000137842	0.00036396292535233253	0.005568044946109891	-5.165432203559317
ENSG00000173210	0.00036408633744336807	0.005568044946109891	-6.845023849094438
ENSG00000071575	0.0003642711565537649	0.005568044946109891	-3.8578282003964643
ENSG00000105849	0.00036506990529154755	0.005569359139201736	-8.582862282564223
ENSG00000140682	0.0003651842647698555	0.005569359139201736	-5.074946995155845
ENSG00000152620	0.00036523854295839064	0.005569359139201736	-8.620753852960556
ENSG00000133687	0.0003655244700398182	0.005569359139201736	-14.2024814086169
ENSG00000162645	0.00036735862176415034	0.005583950528908343	-2.7217542344386088
ENSG00000169594	0.0003678685435088266	0.005585638149358772	-21.934041810650733
ENSG00000184588	0.00036838842021935355	0.005587119494431728	-1.0091592372237317
ENSG00000153207	0.00036900253477044093	0.005588983414259691	-44.31739919799337
ENSG00000229544	0.00036949285423812654	0.00559040626056122	-0.26290851612496735
ENSG00000135778	0.00037054493783181367	0.005594749408323535	-32.04068168878711
ENSG00000162511	0.00037308050039154284	0.005613546713290059	-2.0955228744742787
ENSG00000145901	0.00037312659821397325	0.005613546713290059	-108.77501838229446
ENSG00000143479	0.0003731391249697459	0.005613546713290059	-13.60912338095273
ENSG00000140563	0.00037338179187775385	0.005613546713290059	-7.216272402128498
ENSG00000168685	0.00037440594462296504	0.005619137032646891	-5.677028226581197
ENSG00000101311	0.0003751315839720271	0.0056275955552653485	-11.664411318648124
ENSG00000178462	0.00037680029914437214	0.005642722558903043	-0.6498562876654986
ENSG00000143669	0.00037874150016203547	0.00565453027563454	-1.442752136436885
ENSG00000072832	0.0003789573841299946	0.00565453027563454	-0.45007839654240794
ENSG00000107362	0.0003791927306152288	0.00565453027563454	-3.509410558219488
ENSG00000149231	0.0003793653621074836	0.00565453027563454	-7.754236488644084
ENSG00000116016	0.00037950842667552035	0.00565453027563454	-49.817749427888614
ENSG00000072041	0.0003806692524985571	0.005660465471220198	-41.75664028925792
ENSG00000259985	0.00038175685626579906	0.005673551513845853	-0.35638839483740137
ENSG00000134897	0.000384166553012701	0.0056837082738847924	-4.785478274932663
ENSG00000137628	0.000385859604062561	0.005699258418970026	-2.339146821105146
ENSG00000250588	0.000387086169210254	0.005711559149648689	-2.9353597631221184
ENSG00000128340	0.00038741370492360736	0.005713985124113281	-57.05208084433678
ENSG00000168016	0.0003887848833787852	0.005719758790371889	-0.4480901185432018
ENSG00000132196	0.00038968345598203614	0.005725764169293097	-6.180063217956211
ENSG00000145908	0.00039077998378723777	0.005732784656869271	-3.2910610854921454
ENSG00000149054	0.0003946314454025489	0.0057527135105272945	-3.5863556650602524
ENSG00000141441	0.00039525562438051274	0.0057572796204089895	-4.155246770440813
ENSG00000128641	0.00039527983919277225	0.0057572796204089895	-122.88614847473345
ENSG00000148680	0.00039547244629467153	0.0057576328526308	-3.8479710782120864
ENSG00000155158	0.00039632389899550534	0.005762901559947512	-1.8827644940981572
ENSG00000120708	0.0003968598624032021	0.00576575223925193	-472.36106075542693
ENSG00000130598	0.00039701374292944863	0.00576575223925193	-10.51436232850596
ENSG00000147364	0.00039817150999447103	0.005775382949729327	-2.8214029525362414
ENSG00000152495	0.000403145195778682	0.005824953957420921	-0.5929743188710195
ENSG00000106004	0.0004045383367932681	0.005824953957420921	-12.250774383310866
ENSG00000157827	0.0004048581365921445	0.005824953957420921	-17.00219345756308
ENSG00000242265	0.0004049148672905291	0.005824953957420921	-14.512807413223648
ENSG00000103044	0.0004074364281486957	0.0058516156792212635	-6.432491987945998
ENSG00000101680	0.00040975249864921804	0.005869794082329721	-0.5419087562060522
ENSG00000162852	0.00041240793642664456	0.005887845466031987	-5.956326793234482
ENSG00000173040	0.00041371726762031217	0.005895891850069941	-0.6069636843757563
ENSG00000012232	0.000414681156203169	0.005902424307452583	-12.457264133274279
ENSG00000157570	0.00041775010627878573	0.0059172537294135	-3.3642185324844625
ENSG00000117226	0.0004186609119517957	0.005921959939771484	-4.871034087742287
ENSG00000102805	0.0004189777145816688	0.005922667620694623	-2.767922215223239
ENSG00000019144	0.00042113701757481696	0.0059430592591257735	-5.40993502579088
ENSG00000111801	0.0004217478417142802	0.005945032252478681	-4.421506601757318
ENSG00000174371	0.00042198634593178453	0.005946001493018696	-21.266722129944682
ENSG00000168917	0.000423614718980535	0.005959357426172354	-4.4187159671246645
ENSG00000188487	0.0004245006903846886	0.005969423799070757	-1.0521496076881138
ENSG00000133640	0.0004252126576635349	0.0059746386623730306	-0.16063868258119132
ENSG00000165102	0.0004263031070150151	0.005985158932115818	-6.128380470944016
ENSG00000111716	0.00042701882767273713	0.005988498675366399	-816.7198168264155
ENSG00000179542	0.00042716791641782384	0.005988498675366399	-1.1231028740392095
ENSG00000144451	0.00042739600101745606	0.005988498675366399	-2.86314913100219
ENSG00000213694	0.00042940346305787635	0.006009022113259794	-2.1783467201190048
ENSG00000137203	0.00043020655413129096	0.006013424448532433	-7.982641805110673
ENSG00000213533	0.0004308282756194852	0.0060144910412767575	-2.0000661343489052
ENSG00000174343	0.00043113954165536946	0.0060144910412767575	-17.26358608507331
ENSG00000131746	0.0004315265327646971	0.006017193704647506	-84.46508647941428
ENSG00000188015	0.00043385442753875127	0.006037936727157298	-6.183213436381676
ENSG00000039560	0.0004340390225706257	0.006038106799692791	-28.25455515230355
ENSG00000162390	0.00043534469129137896	0.0060528416667840115	-6.751104421556137
ENSG00000140299	0.00043726616578634435	0.0060684612546995425	-21.235706339465235
ENSG00000168078	0.0004374336883187172	0.0060684612546995425	-23.435444404168162
ENSG00000120217	0.00043808582410228484	0.006075102269389919	-0.7920386484696117
ENSG00000173267	0.00044127230588682795	0.006109615653323991	-15.40844059327018
ENSG00000087074	0.00044363494328776066	0.006118746488703874	-27.39228083441815
ENSG00000184232	0.00044376436175384083	0.006118746488703874	-6.128904577056373
ENSG00000069399	0.0004461612821275686	0.006136075206771338	-6.817252782701026
ENSG00000105877	0.0004463379856667705	0.006136096271554673	-0.21032429022331725
ENSG00000059377	0.0004468467267509821	0.006140680263381777	-0.6763827914264989
ENSG00000134339	0.00044725517447427224	0.006143882943787954	-28.67400725274103
ENSG00000183696	0.0004487912508870512	0.006151237255220734	-61.352899892212314
ENSG00000241749	0.00044879320125627294	0.006151237255220734	-7.250778582866173
ENSG00000256060	0.00045130800193167345	0.0061657051480751126	-4.850845392411472
ENSG00000235884	0.0004523126310510268	0.006169804966155147	-4.519458326966919
ENSG00000120915	0.0004543883101064462	0.006176471911027825	-1.5926373020565696
ENSG00000183111	0.0004550421223554216	0.006181804513499987	-0.46659908517293525
ENSG00000167601	0.00045805953537012434	0.0061990391622300835	-16.94185590500357
ENSG00000233381	0.00045817215424401737	0.0061990391622300835	-0.6235493600276176
ENSG00000271605	0.0004608222168899244	0.0062197125120102125	-4.251563926302696
ENSG00000069702	0.0004611056920687144	0.0062197125120102125	-1.5833099782335727
ENSG00000263740	0.00046113385518388835	0.0062197125120102125	-1223.2574292937547
ENSG00000224093	0.00046130014603296626	0.0062197125120102125	-0.1533649327703349
ENSG00000179456	0.00046212837765931833	0.006221327802086188	-5.0386458124784665
ENSG00000118193	0.0004635714265224785	0.0062330852643728025	-9.58931593000994
ENSG00000173530	0.0004638938864268703	0.0062330852643728025	-16.63369268451156
ENSG00000122641	0.0004642473223542962	0.0062330852643728025	-2.9895798338823623
ENSG00000102595	0.0004650149011562587	0.006238608568595399	-6.676642679756015
ENSG00000253368	0.0004684950356982371	0.006258929292705396	-1.8274051721972657
ENSG00000147231	0.00046934724161312	0.0062679239521410525	-3.0720107525034837
ENSG00000177494	0.0004725284150764615	0.0063014357535000716	-9.174367664903388
ENSG00000139970	0.00047311587632262376	0.0063014357535000716	-0.2941080448890196
ENSG00000139117	0.00047415955841639454	0.006304752973812826	-11.663485469842472
ENSG00000127955	0.00047553252610052694	0.006307923069588374	-19.27922779364201
ENSG00000070404	0.0004771167243404862	0.006307923069588374	-20.85427463462358
ENSG00000135775	0.0004771949631634381	0.006307923069588374	-10.826003027903527
ENSG00000278272	0.0004772115447318815	0.006307923069588374	-229.92263944145148
ENSG00000164669	0.0004773845687138879	0.006307923069588374	-0.8010714517258377
ENSG00000204525	0.0004781083355475785	0.006313140287989798	-78.58405557004484
ENSG00000232995	0.000478308133058259	0.006313140287989798	-0.844834439057953
ENSG00000183214	0.000480015301837461	0.006330743978939918	-2.5290083602576963
ENSG00000160767	0.00048120800585066333	0.006341698734741492	-3.9843478002202946
ENSG00000090339	0.0004834952593893895	0.006359878122850516	-7.769443760524472
ENSG00000023839	0.0004856283503802028	0.006380056432802437	-5.505791963879113
ENSG00000024422	0.00048665632764206904	0.006387076139027921	-30.54830084490901
ENSG00000176225	0.0004866569475310606	0.006387076139027921	-7.415048880005529
ENSG00000157654	0.0004883888168039069	0.006395540256750965	-6.690919134515426
ENSG00000182118	0.000488579911703605	0.006395540256750965	-12.098702111369258
ENSG00000125398	0.0004891164142723292	0.006397781506925101	-1.6712581130758268
ENSG00000109787	0.0004912493469837758	0.006410881323884131	-3.2165584948220123
ENSG00000142627	0.0004923334662490937	0.00641202629581058	-39.303895784508924
ENSG00000122862	0.0004925850798488758	0.00641202629581058	-18.0700689241296
ENSG00000198774	0.0004932031245891036	0.006417686571779981	-0.579964340038386
ENSG00000164924	0.0004971676659934172	0.006454887387725504	-404.90663232600355
ENSG00000108984	0.0004984774524521909	0.006464263406296224	-0.8426981313884274
ENSG00000241978	0.0004988477869568872	0.006464263406296224	-15.310700857502548
ENSG00000277377	0.0004992424774910965	0.006464263406296224	-6.872484456680368
ENSG00000175137	0.0004993661474046527	0.006464263406296224	-4.287637106458122
ENSG00000175183	0.0005002075030075432	0.006466496915946553	-7.944861348361808
ENSG00000170385	0.0005014748266579694	0.006469256808292209	-11.237285044847381
ENSG00000146938	0.0005021466524142314	0.006469256808292209	-0.24038194607307065
ENSG00000205413	0.0005031722284357522	0.006476318539248369	-4.389027922645983
ENSG00000206485	0.0005057829246576653	0.006497617874944915	-1.1801883439495509
ENSG00000154898	0.0005064442028876311	0.006502860384407184	-0.17703905590806868
ENSG00000076706	0.0005069993392072199	0.0065029951860452965	-15.198432552456481
ENSG00000092969	0.000508085639383718	0.006511250004997507	-3.3838136431870947
ENSG00000119771	0.0005082499912628889	0.006511250004997507	-1.0548859964784094
ENSG00000065882	0.000508654785994932	0.006511250004997507	-12.124289048191645
ENSG00000181873	0.0005092774534182498	0.006512039786837175	-1.0719454634679533
ENSG00000173432	0.0005093776304186206	0.006512039786837175	-233.33117757189567
ENSG00000102349	0.0005102436526577356	0.006518353358478418	-0.7217881546141579
ENSG00000198468	0.0005108687230950875	0.006519614897605746	-7.653347325533185
ENSG00000119655	0.0005109007649070134	0.006519614897605746	-99.81137471337892
ENSG00000168071	0.0005114397998926409	0.0065203121727814865	-0.9768258269912005
ENSG00000138640	0.0005121213579134748	0.0065203121727814865	-6.348954681652971
ENSG00000187678	0.0005121440634165167	0.0065203121727814865	-7.719245265628574
ENSG00000169252	0.0005124282707582243	0.0065203121727814865	-7.608908570490278
ENSG00000187498	0.000513375523318081	0.0065203121727814865	-15.66683763652263
ENSG00000138111	0.0005136872800144696	0.0065203121727814865	-2.3943956760178766
ENSG00000164099	0.0005140002552904545	0.0065203121727814865	-4.756239647934096
ENSG00000230453	0.0005141197927780544	0.0065203121727814865	-3.0832153330663608
ENSG00000177706	0.0005167288342108514	0.006543924198688327	-38.058979094153734
ENSG00000091436	0.0005171504496576449	0.00654689667548162	-67.70432645595085
ENSG00000198873	0.0005204300774180426	0.006571789899739226	-0.8258550092809939
ENSG00000130164	0.0005216028778244796	0.006584226020653584	-48.196705058088725
ENSG00000128805	0.0005218232796184609	0.006584635324839721	-1.4599930536617078
ENSG00000166401	0.0005225799451863415	0.006589435889104521	-20.767922902646998
ENSG00000106100	0.0005231597855776001	0.00659437356207188	-1.1955092930120628
ENSG00000139679	0.0005235626651500471	0.006597077912784533	-1.8020225814033646
ENSG00000148841	0.0005251142125481167	0.006608054863490999	-3.8050569885204686
ENSG00000136231	0.0005264615180925856	0.006620241312401134	-8.896301127545794
ENSG00000124067	0.000526534936662467	0.006620241312401134	-10.1161813580235
ENSG00000254615	0.0005271149142275273	0.006625155482768588	-3.782478262645859
ENSG00000145623	0.0005289288237433794	0.006645569500325264	-17.158010470716363
ENSG00000117399	0.0005294974671169204	0.006648946205087843	-50.11162618234199
ENSG00000263528	0.0005298616540902928	0.006648946205087843	-7.68914523049696
ENSG00000218336	0.0005301466428048287	0.006648946205087843	-4.331900600135729
ENSG00000143546	0.0005303852512995268	0.00664955796985366	-198.51244340983166
ENSG00000235454	0.0005324401829552384	0.006657143872192796	-0.5273261723842286
ENSG00000186377	0.0005325106948495308	0.006657143872192796	-1.1106018781138989
ENSG00000274333	0.0005342342874015035	0.006665893390552921	-3.61052598032275
ENSG00000023445	0.0005352356802445091	0.006672160371275768	-11.171275194955102
ENSG00000206538	0.0005379762097641487	0.006701021701656716	-1.8549917910883256
ENSG00000100906	0.0005398525109055955	0.00671222236270651	-128.66232568271522
ENSG00000117595	0.0005402334372738194	0.006712961005414905	-42.67447693455119
ENSG00000226201	0.0005429588637343385	0.006733425478551495	-3.829213149408981
ENSG00000073756	0.0005430536806788368	0.006733425478551495	-6.297295444845853
ENSG00000264443	0.0005432259100284486	0.006733425478551495	-0.55797986223344
ENSG00000143771	0.0005435709586388256	0.00673453057302136	-50.35379563328324
ENSG00000142178	0.0005438918322269384	0.00673453057302136	-7.7032894951802735
ENSG00000226887	0.0005444234231204906	0.006736350437473566	-7.880165165098616
ENSG00000171161	0.0005448175938161685	0.006738847278879437	-7.8873008321995925
ENSG00000088387	0.0005464827047079572	0.006748691219415665	-4.815671816419137
ENSG00000206500	0.0005465767503920249	0.006748691219415665	-0.2867652458682681
ENSG00000163453	0.0005470331404167477	0.006749568114004317	-43.407145735418915
ENSG00000163681	0.000547578598113874	0.006751541961749699	-12.942183259344477
ENSG00000169851	0.0005478915837144207	0.00675302402742169	-6.264816009890681
ENSG00000086570	0.0005532139227118763	0.0068021571678077	-7.093205383248423
ENSG00000211456	0.0005536769146553399	0.006802848084260826	-13.468371880223549
ENSG00000147010	0.0005546901030039704	0.0068080727463651295	-19.450277190637376
ENSG00000117594	0.0005553210548844655	0.006811939540709613	-1.089190593488261
ENSG00000171016	0.0005574538216812909	0.006827639832053825	-0.8262052078730513
ENSG00000188647	0.0005590060470035831	0.006844258238548938	-4.5283158468551346
ENSG00000169908	0.0005629912316993382	0.006876227285633235	-27.96145939178085
ENSG00000184792	0.0005646309446643934	0.00688664949883323	-27.205929597169106
ENSG00000091622	0.000567604470469117	0.006914368147692113	-1.734542324181506
ENSG00000230034	0.0005676931340535703	0.006914368147692113	-3.361042094050514
ENSG00000185420	0.000574312472391679	0.006957433421005264	-13.211093653706673
ENSG00000166250	0.0005750831745866931	0.006957433421005264	-57.90643964955307
ENSG00000065325	0.0005751577785153526	0.006957433421005264	-0.34403588435980603
ENSG00000172380	0.0005752013242522265	0.006957433421005264	-22.002609538282762
ENSG00000256045	0.0005765844550220977	0.006964543749989331	-1.0235662101722187
ENSG00000231574	0.000577560458874085	0.006966622531742638	-4.677013097825087
ENSG00000140464	0.0005783218122115862	0.006966622531742638	-8.200410236031232
ENSG00000076356	0.0005804742600615404	0.006982634909236161	-12.854744001124056
ENSG00000134901	0.0005806917517760114	0.006982853200467526	-5.3948867207876505
ENSG00000164951	0.0005835555321186134	0.007002211717953131	-8.287207831529855
ENSG00000187134	0.0005842098356899634	0.007005917950833183	-39.74838953333045
ENSG00000084207	0.0005846731157781879	0.007009074117930918	-469.3365111194141
ENSG00000104219	0.0005854586710226408	0.007012743914279967	-0.9624363087894805
ENSG00000224608	0.0005888193351897711	0.007044158390603601	-6.27176964273913
ENSG00000121552	0.0005890073917633374	0.007044158390603601	-61.47176457316617
ENSG00000163220	0.0005892139103582405	0.007044223230695838	-596.3775540139482
ENSG00000274726	0.0005904182239241721	0.00705132990418282	-3.189974510876424
ENSG00000116584	0.0005936445901317783	0.007073053179498661	-29.918184853979206
ENSG00000101246	0.0005977963490567091	0.007090908153913894	-7.3567567435208
ENSG00000140199	0.0005979170483582174	0.007090908153913894	-3.044572755371978
ENSG00000115009	0.0005982933083619937	0.007090908153913894	-166.7403148915981
ENSG00000134802	0.0005988553559739219	0.007090908153913894	-70.79143765167122
ENSG00000165124	0.0005994610036621376	0.007093029566321146	-1.914691056443005
ENSG00000258441	0.0005998762972359311	0.007093029566321146	-2.4509279843195815
ENSG00000135838	0.0006001475884671011	0.007093029566321146	-1.6552139969132815
ENSG00000106366	0.0006003834726695652	0.007093029566321146	-16.375072916068344
ENSG00000277459	0.0006038571169696094	0.007115416977877156	-1.1777132957637604
ENSG00000167034	0.0006064181759402317	0.007137393770100291	-1.208519267304166
ENSG00000274495	0.00060843023432099	0.007153367652605648	-0.39326280396119684
ENSG00000146373	0.000608553929737213	0.007153367652605648	-2.6120141010817535
ENSG00000117525	0.0006093530988482606	0.007155117600675079	-68.07362605262864
ENSG00000091136	0.0006101326407609827	0.007155117600675079	-73.60907219541782
ENSG00000246228	0.000610496476905348	0.007156988316438231	-0.26216992764697616
ENSG00000105137	0.0006113827796680693	0.007164980725658346	-2.498373301100087
ENSG00000163513	0.0006132247163805192	0.007175708308145783	-38.38505461081286
ENSG00000143514	0.0006164729065380963	0.007205348496203863	-10.237099187839856
ENSG00000173548	0.0006183163520236694	0.007217262077653154	-2.163139429497931
ENSG00000153292	0.0006197388277360871	0.00722550261036959	-0.18746021680078737
ENSG00000159167	0.0006198474219692432	0.00722550261036959	-7.247537513495178
ENSG00000247516	0.0006247676936048327	0.0072707599798284665	-2.874847439181522
ENSG00000118971	0.0006257072681019227	0.007276859194668741	-12.110049812826912
ENSG00000276144	0.00062617168070484	0.007279843280255506	-0.10019779466224368
ENSG00000147813	0.0006271666497269327	0.007283627151407767	-19.430786639783424
ENSG00000184254	0.0006281233114081603	0.007283627151407767	-33.468326344397916
ENSG00000279806	0.0006288458313118396	0.007283627151407767	-6.743151041928694
ENSG00000116604	0.0006313112126698657	0.007292597150772377	-4.326119642010479
ENSG00000235715	0.0006314324462100722	0.007292597150772377	-4.043734843403049
ENSG00000164078	0.0006322871933370856	0.007292850871058535	-5.55861275368977
ENSG00000206298	0.0006345359111559585	0.0073071125646202335	-4.106251682770904
ENSG00000205045	0.0006345666853628351	0.0073071125646202335	-0.2873441997774014
ENSG00000110218	0.0006348375351404433	0.007307829122061974	-6.17257464999598
ENSG00000156103	0.0006400557985150594	0.007343765006938754	-0.4710410198514456
ENSG00000131435	0.0006434325496878231	0.007368028369733493	-22.141877231328873
ENSG00000168389	0.0006437045332861971	0.007368734018458235	-19.15009626931529
ENSG00000168918	0.0006444211971062178	0.0073699123898923295	-2.3065919500925673
ENSG00000102554	0.0006475076134899572	0.007395351872494199	-41.33310473057566
ENSG00000282838	0.0006518319105967306	0.007427689413505604	-5.723092939353887
ENSG00000074416	0.0006524982872215574	0.007427689413505604	-1.5384475216816886
ENSG00000155850	0.000652723947331355	0.007427689413505604	-6.141183775681762
ENSG00000276386	0.0006542463027403918	0.007433423780019847	-0.4812671716314168
ENSG00000196372	0.0006546607771092873	0.007433423780019847	-7.357540873409066
ENSG00000273038	0.0006564571013813809	0.007435903834287277	-0.7378957332807284
ENSG00000224081	0.0006567897017695292	0.007435903834287277	-1.0191173922023713
ENSG00000177614	0.0006604316757571434	0.007457853375273042	-2.9403875513788034
ENSG00000147955	0.0006615985976922582	0.007460933836380306	-59.58966258534979
ENSG00000149294	0.0006646184475760012	0.007478612142672582	-0.2966249803107187
ENSG00000158125	0.0006692867877848861	0.007514245797857941	-11.69674820984055
ENSG00000189001	0.0006700889781552481	0.007520841658378784	-0.3522337598374734
ENSG00000137273	0.0006729507052855114	0.007550541401488206	-3.0286109719046004
ENSG00000111432	0.0006759461947559396	0.007579295536525548	-0.10526662161769312
ENSG00000134909	0.0006775322914645224	0.007582092474565226	-3.3730617770650357
ENSG00000109805	0.0006777612665089004	0.007582092474565226	-20.97313844734302
ENSG00000163235	0.000678321922134314	0.007582092474565226	-20.513383944341424
ENSG00000064692	0.0006784014281954451	0.007582092474565226	-0.5411162083780071
ENSG00000143369	0.0006788217795982121	0.007582092474565226	-1.5932837852965736
ENSG00000226964	0.0006789068923793983	0.007582092474565226	-2.7093813576571355
ENSG00000204959	0.0006799515453508548	0.007587774030613281	-3.082400631309496
ENSG00000233841	0.0006814463883481752	0.00759832742299997	-29.08668442628818
ENSG00000196950	0.0006817552986822866	0.00759832742299997	-23.197345726691523
ENSG00000197343	0.0006856014824018872	0.007627042139693194	-11.331995735643334
ENSG00000148344	0.0006856477689312818	0.007627042139693194	-152.11872954350358
ENSG00000101670	0.000687108057356369	0.007632881445035977	-8.020015043778747
ENSG00000117114	0.0006874801153069886	0.007632881445035977	-9.984299661362014
ENSG00000154102	0.0006902469157421151	0.00765869878847381	-13.09728840639694
ENSG00000075239	0.0006904613541351535	0.00765869878847381	-48.21684108129235
ENSG00000229215	0.0006922929980174976	0.0076684398305266336	-12.680452531506047
ENSG00000180190	0.0006940276928421485	0.007678804817614536	-7.775983749113283
ENSG00000082146	0.0006945015803379783	0.007679196924766113	-7.669003415270877
ENSG00000167779	0.0006965669774628093	0.0076843484323960405	-68.85160254596741
ENSG00000134762	0.0006967193300824603	0.0076843484323960405	-13.318051221386911
ENSG00000156298	0.0006980990304453881	0.0076902793100076215	-0.6888163298934716
ENSG00000177932	0.000698210584077392	0.0076902793100076215	-0.4219456560185605
ENSG00000197965	0.000698577429114284	0.0076902793100076215	-77.57712008301255
ENSG00000049759	0.000698855373595011	0.007690922048903438	-30.482159774302353
ENSG00000124731	0.0007008138223499218	0.007700378727445236	-2.164291236911059
ENSG00000164620	0.0007080029332203879	0.00776232699460938	-1.296610266939458
ENSG00000250742	0.0007104270232108815	0.007776298451682408	-2.991516558803282
ENSG00000164465	0.0007106092478756284	0.007776298451682408	-9.174091671510453
ENSG00000119681	0.0007133087185829174	0.00779609706809392	-6.996723266955387
ENSG00000180773	0.0007156837426238754	0.007808657589603824	-11.950886121584912
ENSG00000104783	0.0007167328934632464	0.007810217050897882	-16.26748882710323
ENSG00000103047	0.0007169178319945614	0.007810217050897882	-5.988489458574186
ENSG00000180801	0.0007182050871364357	0.007814967387619243	-9.30476648279004
ENSG00000120318	0.0007208432362697688	0.0078344454617728	-10.728134140364594
ENSG00000157214	0.0007223151063183211	0.00784431622286524	-3.7922495632309414
ENSG00000276838	0.0007230163272035671	0.007845891860475141	-0.3623015411724405
ENSG00000213064	0.0007236406609395632	0.007850149791185767	-7.475435897362379
ENSG00000107372	0.0007250803077109179	0.00785146911906492	-15.32940604802246
ENSG00000090674	0.0007256316556175814	0.007852379136431343	-2.972330997854168
ENSG00000198732	0.0007282763952255396	0.007856727394011526	-17.950949476155913
ENSG00000271868	0.0007287127924180197	0.0078590149032053	-0.14836237485850134
ENSG00000137752	0.0007313954521017034	0.007873402363758627	-20.01632275652307
ENSG00000105894	0.0007317048996718147	0.007874313649955144	-0.2819871864089582
ENSG00000106829	0.0007332347472030989	0.007885931826766151	-3.5262512533625845
ENSG00000219201	0.0007339404949439903	0.007891099323938932	-2.233495969841795
ENSG00000172031	0.0007373201992435553	0.007903179087913862	-3.590555520305558
ENSG00000230937	0.0007406575550352882	0.007912893515955796	-152.70154663043962
ENSG00000269378	0.00074138903535262	0.007912893515955796	-52.76629187978574
ENSG00000180448	0.0007422420388947243	0.007916240743673685	-6.030718483860504
ENSG00000224057	0.0007423806229971753	0.007916240743673685	-0.050116651449413775
ENSG00000277701	0.0007434584713978538	0.00792532160517207	-0.26865435420314293
ENSG00000122863	0.0007464365230341367	0.007944978719344508	-3.737455375948087
ENSG00000172081	0.0007496149203320488	0.007964199198898368	-14.004735376719683
ENSG00000184584	0.0007498338222035119	0.007964199198898368	-15.472303920769882
ENSG00000133639	0.0007555481166342658	0.007998215466177606	-7.436971138389519
ENSG00000282017	0.0007631789584146741	0.008057081294245818	-0.15270967796523946
ENSG00000196754	0.0007635627382200034	0.008058704175085417	-1876.1929746189098
ENSG00000162909	0.0007649846206683106	0.0080620277171796	-221.27971166856275
ENSG00000185070	0.0007668010613361366	0.0080709959067138	-3.577433695898191
ENSG00000073849	0.0007685397266183778	0.008084437862977524	-4.543672448750714
ENSG00000157510	0.000770686460219383	0.00809486537182152	-4.7938006638012745
ENSG00000223725	0.0007739828174410489	0.008111305883760004	-0.6464543565987572
ENSG00000102781	0.0007746226810208587	0.008111305883760004	-4.565060445527246
ENSG00000264230	0.000775215968633801	0.008111305883760004	-38.67812796622245
ENSG00000117335	0.0007779655536789238	0.008124655537329358	-53.60594477571942
ENSG00000134757	0.000777978859941108	0.008124655537329358	-11.483381032103077
ENSG00000142279	0.0007800352200335194	0.00813359576251026	-0.8921054769721596
ENSG00000184916	0.0007807210422390158	0.00813359576251026	-4.529118108503276
ENSG00000203999	0.0007871097533571507	0.008171156676520923	-0.09485834296927642
ENSG00000026025	0.0007874398061123503	0.008171156676520923	-465.11077236783257
ENSG00000054277	0.000787747183665282	0.008171156676520923	-7.531929206004326
ENSG00000118276	0.000789936661223104	0.008185569433254195	-3.5559170092300123
ENSG00000186063	0.0007909784938729255	0.008189157330717357	-38.3309490627459
ENSG00000065154	0.0007909941218613768	0.008189157330717357	-50.94412621555877
ENSG00000183098	0.000791413180449138	0.008189157330717357	-2.530173969281213
ENSG00000154822	0.0007930151180277645	0.008194255625190137	-0.2592595329166251
ENSG00000275199	0.0007939283513330057	0.008198855017347836	-8.60040882955789
ENSG00000278948	0.0007960785279364934	0.008213795215047844	-2.3674854537236545
ENSG00000135338	0.0007967983359245587	0.008214479183710202	-0.6971467159510026
ENSG00000006555	0.0007973563553372262	0.008217297961490937	-1.3949563196875683
ENSG00000116711	0.0007986523145130011	0.008223468303773617	-12.732033193260213
ENSG00000166619	0.0007995717390913956	0.008228025396190511	-15.462014523128792
ENSG00000171724	0.000800043173880288	0.008230458836373748	-0.6382211349002381
ENSG00000251188	0.0008012316403082844	0.008237149120994288	-0.40907820954572144
ENSG00000124882	0.0008016694898547125	0.008237149120994288	-20.91072978263872
ENSG00000086288	0.0008044617441847309	0.008241603064171266	-0.5378356285097007
ENSG00000196937	0.0008045828850427485	0.008241603064171266	-20.015172807289986
ENSG00000131507	0.0008070095270124853	0.008251844917690817	-20.129843145636
ENSG00000273707	0.0008075618935105228	0.008252003683323348	-0.15768014917303036
ENSG00000165060	0.0008084432312827702	0.008252003683323348	-5.301088908259139
ENSG00000239437	0.0008084980056857385	0.008252003683323348	-1.2511191009334295
ENSG00000163132	0.0008105659637935049	0.008262828014474066	-0.9319318841301942
ENSG00000143776	0.0008132233455536485	0.00827254002046307	-5.823008589697958
ENSG00000165512	0.0008163711931427583	0.008293395563820125	-1.5108861254552677
ENSG00000281453	0.0008165783008254763	0.008293395563820125	-0.9238044764744082
ENSG00000081913	0.0008177431110569091	0.008298007948207552	-1.46860523101996
ENSG00000131069	0.0008184232423128673	0.008300100681811648	-16.705374156650123
ENSG00000116161	0.0008217819343829949	0.008322888172661566	-105.36508204561598
ENSG00000117592	0.0008224081233539315	0.008322888172661566	-100.36803848712415
ENSG00000102038	0.000822936032093947	0.008322888172661566	-0.6675803653323542
ENSG00000229124	0.0008239985202289017	0.008322888172661566	-37.141695168952566
ENSG00000162819	0.0008248577108480623	0.008322888172661566	-14.413894556563418
ENSG00000254979	0.0008249683034360826	0.008322888172661566	-2.673225517811405
ENSG00000113140	0.0008251845791673647	0.008322888172661566	-34.634792508282715
ENSG00000115919	0.0008273154789935539	0.008332384679029673	-80.56969853953477
ENSG00000233276	0.000827581827309928	0.008332671408117123	-260.3669219399091
ENSG00000261338	0.000832966206857057	0.008367436907026434	-0.34545403303913436
ENSG00000132470	0.0008332675003621911	0.008367436907026434	-79.82805119819005
ENSG00000262243	0.0008336168042372031	0.008367436907026434	-9.103268531132684
ENSG00000119866	0.0008375490675979894	0.00839442240025464	-2.6531043494235833
ENSG00000185479	0.0008386717474833022	0.008400867212637286	-20.61309035169281
ENSG00000176971	0.0008394836588029715	0.008404193507919202	-0.7254259433999729
ENSG00000125249	0.0008407255461307687	0.008406134193621968	-5.6852658089226145
ENSG00000134242	0.0008438158865496609	0.008421090225056431	-1.1333188815352513
ENSG00000204767	0.0008444273050879342	0.008423579429500878	-0.7525152291036881
ENSG00000112249	0.0008540900385677003	0.008480136043363938	-21.96713088579271
ENSG00000113083	0.0008556084486685315	0.008492737356822624	-7.122880209477553
ENSG00000064666	0.0008572987893952096	0.008492737356822624	-67.0505494312413
ENSG00000117597	0.0008587846423668161	0.008501070641023489	-5.060478969996466
ENSG00000242498	0.0008593344155719779	0.008502823887126594	-4.403294225975103
ENSG00000145088	0.0008598321014335739	0.008502823887126594	-0.6069658621100367
ENSG00000136158	0.000864835092292645	0.008528808693221649	-3.7955761214958272
ENSG00000106066	0.0008648356641161123	0.008528808693221649	-27.580399744758086
ENSG00000164136	0.0008669457961951722	0.00854000120779547	-0.6742415166295368
ENSG00000115129	0.0008687427398607742	0.008552499306467032	-6.526468332162063
ENSG00000133026	0.000868947016235581	0.008552499306467032	-9.889218091837936
ENSG00000148926	0.0008726292117464806	0.008577584966142244	-8.366390953221995
ENSG00000254788	0.0008728361173223174	0.008577584966142244	-2.8601882671150243
ENSG00000123684	0.0008758064289812502	0.008595859736840631	-18.910965232422406
ENSG00000058085	0.0008765721341890408	0.00860081627357173	-220.0685589037417
ENSG00000076928	0.0008783178872845388	0.008613269113575059	-11.396885273376599
ENSG00000091409	0.0008818281269285487	0.008633191016819489	-281.0973336285408
ENSG00000186867	0.000885817404350834	0.008655409230346715	-5.432893665527778
ENSG00000196209	0.0008912451849824966	0.008684054898829468	-0.2724251421049656
ENSG00000134070	0.000891563474655859	0.008684054898829468	-2.262725883510087
ENSG00000114388	0.0008951935867242978	0.008705846186875067	-5.314474758183451
ENSG00000188641	0.0008952141929579489	0.008705846186875067	-14.075495582743955
ENSG00000154760	0.0008984109808756165	0.00871998843144693	-7.495103898836171
ENSG00000132965	0.0008988735558798229	0.008720987002640955	-1.9515660686417795
ENSG00000151612	0.0008994764992946532	0.008720987002640955	-2.242966575936739
ENSG00000018510	0.0009004639365237356	0.00872739806132426	-15.140797385964525
ENSG00000109790	0.000901154110827692	0.00872739806132426	-16.224077573498
ENSG00000134504	0.0009014772160119914	0.00872739806132426	-5.349072654472246
ENSG00000104332	0.0009016961768931759	0.00872739806132426	-74.80370380555716
ENSG00000107957	0.0009025587327014796	0.00872739806132426	-4.386424174873776
ENSG00000185015	0.0009073411661304435	0.008760858598210814	-2.4632604691013924
ENSG00000121207	0.000907453285556669	0.008760858598210814	-1.2987196352765267
ENSG00000145246	0.0009102005759748483	0.008770943472485054	-6.763544174086816
ENSG00000156463	0.0009105893265556478	0.008770943472485054	-6.64103056071578
ENSG00000105136	0.0009114229421292528	0.008770943472485054	-0.9967669555602154
ENSG00000237973	0.0009134454948739513	0.008784690404484707	-19.774179746512043
ENSG00000100003	0.0009136037895326097	0.008784690404484707	-35.43644799372738
ENSG00000263753	0.0009141060219777399	0.008787107531245404	-1.5412203328702339
ENSG00000104267	0.0009160452887012788	0.008791274087100573	-24.572994115048168
ENSG00000113070	0.0009165241924119904	0.008792747195560564	-23.53786471993992
ENSG00000158163	0.0009167008124179161	0.008792747195560564	-2.450519201377804
ENSG00000077150	0.0009193090259669319	0.00881138584801273	-12.401002317164204
ENSG00000144824	0.0009202756140756035	0.00881138584801273	-13.57772177557322
ENSG00000117143	0.0009213668816025895	0.00881138584801273	-58.508657195760065
ENSG00000125354	0.0009220840376802207	0.008813010028895075	-2.614444969131405
ENSG00000120162	0.0009231526016563577	0.008817178101435903	-2.385313158112042
ENSG00000169857	0.0009249464856401911	0.008825919489373538	-6.61072885882495
ENSG00000214617	0.0009257872533949212	0.00882820047424791	-0.2839764127588589
ENSG00000178229	0.000926623242566132	0.0088318068166125	-0.8404675242704981
ENSG00000158315	0.0009268241131025021	0.0088318068166125	-0.6583396884333064
ENSG00000183853	0.0009324186012571318	0.008859069460008856	-15.38185246590214
ENSG00000135480	0.0009324670729696151	0.008859069460008856	-1408.3555957138522
ENSG00000171488	0.0009360995425656066	0.008879131025326465	-2.903395442114741
ENSG00000137033	0.0009377823896276774	0.008889864441152171	-5.8318865391301955
ENSG00000180667	0.0009385000629016167	0.008889864441152171	-4.530629330166145
ENSG00000135776	0.0009402524379047858	0.008895032077202348	-13.571931380335315
ENSG00000196549	0.0009406173733354744	0.008895032077202348	-5.7639882767125385
ENSG00000123977	0.0009423166640253386	0.008895032077202348	-2.671563088680498
ENSG00000137575	0.0009426006757422454	0.008895032077202348	-60.38318073434771
ENSG00000089327	0.00094296688881483	0.008895160304474386	-23.19297160474859
ENSG00000174028	0.000945209111148896	0.008912444133091434	-5.842086994011713
ENSG00000231834	0.0009463725785484651	0.008918447554215968	-29.214443325891313
ENSG00000101955	0.0009487396745260355	0.008930294753735205	-6.625114422122403
ENSG00000283088	0.0009488868387165615	0.008930294753735205	-0.2680347508693501
ENSG00000124610	0.0009503413457456317	0.008941581251711989	-50.71814584627157
ENSG00000100558	0.000952240365517652	0.008952864244023794	-43.2364319177737
ENSG00000139985	0.0009530392290009756	0.008952864244023794	-0.5145608669037288
ENSG00000270641	0.0009531196139143684	0.008952864244023794	-0.2694719979208157
ENSG00000087494	0.0009580376796848696	0.008989847811862121	-5.829271391274681
ENSG00000109113	0.000959193384732261	0.008994165257288167	-57.35726280423263
ENSG00000100234	0.0009598966791192548	0.008994165257288167	-7.76572108185186
ENSG00000154370	0.0009602918545077163	0.008994165257288167	-6.499210784656228
ENSG00000187908	0.0009603324075351213	0.008994165257288167	-0.4772066446652843
ENSG00000176692	0.0009605468206952697	0.008994165257288167	-3.619768859188594
ENSG00000111012	0.0009619243008139916	0.009000896334887404	-8.629766167440344
ENSG00000093167	0.0009620416191675024	0.009000896334887404	-7.2546868078378735
ENSG00000079739	0.0009629365772607187	0.009002607463028068	-43.053695739655794
ENSG00000262050	0.0009630268722139262	0.009002607463028068	-0.20816964280176786
ENSG00000204261	0.0009632525270898168	0.009002607463028068	-0.2340938717400345
ENSG00000107738	0.0009641504643536955	0.0090084743106879	-2.570510465136531
ENSG00000162627	0.000965124730379777	0.009010488854070686	-19.023298735115457
ENSG00000197632	0.0009657338851776433	0.009013773584835509	-3.081463943640461
ENSG00000196954	0.0009662856983275348	0.009014197941530428	-34.14726703816391
ENSG00000231648	0.0009706533235511717	0.009038116554337094	-0.1710336633929732
ENSG00000146674	0.0009742823975133679	0.009057020216005705	-0.40452291997049855
ENSG00000164023	0.0009759889635155591	0.009062660402393133	-11.011610185203123
ENSG00000136205	0.0009765955064114805	0.009062660402393133	-7.535090641954318
ENSG00000082269	0.0009768762787548215	0.009062660402393133	-4.040724017331376
ENSG00000167676	0.0009771450251069434	0.009062660402393133	-3.573552804937436
ENSG00000148848	0.0009781492198857608	0.009066840175543349	-8.7372044053601
ENSG00000251369	0.0009794917916043828	0.009076883060346541	-0.5068828577358788
ENSG00000137801	0.0009809410037716147	0.009087908601194364	-162.07096750685673
ENSG00000273331	0.0009831521758782058	0.009098768181991458	-0.565238448195858
ENSG00000115414	0.0009852696667110943	0.009105526103569638	-17.664481996628812
ENSG00000122417	0.0009858956467165762	0.009105526103569638	-5.023263563690579
ENSG00000128512	0.0009860322441679003	0.009105526103569638	-2.8601601955365212
ENSG00000111799	0.0009875215868983146	0.009105526103569638	-8.63788624120356
ENSG00000229998	0.0009885196159515283	0.009107536461642841	-1.4328073556605783
ENSG00000134954	0.0009896629074670669	0.009115672360153532	-15.021897526495902
ENSG00000172296	0.0009903504702443177	0.009119607419082073	-4.995462715432302
ENSG00000198093	0.0009925927821172627	0.009132891723305586	-1.9350233129509489
ENSG00000173726	0.0009962914097538488	0.00915265979340875	-117.75839098915733
ENSG00000274021	0.0009988871704542297	0.009165027841775078	-11.588836534159412
ENSG00000114529	0.001000657770289282	0.009175926972634361	-1.8602770395786798
ENSG00000161638	0.0010015955613242903	0.009178476638981992	-33.78917441624754
ENSG00000116717	0.0010021151535438584	0.009179678795368152	-13.211095391496782
ENSG00000128346	0.0010038009620299358	0.009183114102623824	-2.1125745510216505
ENSG00000136869	0.001004308622898644	0.009185359465147938	-3.697853781772071
ENSG00000109667	0.0010046211510366166	0.009185819446531362	-9.627149406821985
ENSG00000051128	0.001010819704297963	0.009228214482056497	-22.96558049428899
ENSG00000221869	0.0010175625644263278	0.009260638885240279	-15.447557819661531
ENSG00000106991	0.0010183103279670345	0.009262631129150156	-9.544281765546577
ENSG00000124615	0.0010204030560673752	0.009274441788008325	-2.4381527821330398
ENSG00000234000	0.0010218533775839017	0.009282806525774507	-1.1457197035251139
ENSG00000108602	0.0010242949987053734	0.009292936935936422	-14.48134020708831
ENSG00000151726	0.0010263779500708412	0.009305453318422198	-37.68128650371458
ENSG00000146729	0.0010283651623814137	0.009313486613600578	-25.140763371925686
ENSG00000168497	0.0010284212001886162	0.009313486613600578	-16.82743195501035
ENSG00000236583	0.0010307479809181948	0.009329734114621046	-0.10011418360246267
ENSG00000213412	0.0010331393079848574	0.009348963270318153	-12.854149852280855
ENSG00000230705	0.0010365848591607227	0.009366273783550766	-0.7044147547060808
ENSG00000160219	0.0010428562639343004	0.009404999810415244	-0.5046457429993042
ENSG00000135218	0.0010455314005040647	0.009414889313176576	-7.678808863730582
ENSG00000272936	0.0010464244680733628	0.00942050955850471	-0.15396641193461064
ENSG00000112559	0.001047572801691691	0.009428424375760084	-16.964922643537754
ENSG00000083720	0.0010480001426915956	0.009429847674889264	-20.936640244909967
ENSG00000004799	0.0010498538778500946	0.00944125845501402	-8.730872333198567
ENSG00000181007	0.0010513553656019794	0.0094479033098183	-0.0838194538635218
ENSG00000154134	0.001053204163168404	0.009462089928603751	-7.970203914144521
ENSG00000159403	0.0010543675997815936	0.009464025625399013	-12.76864928040259
ENSG00000131620	0.0010555907296987078	0.009465147292931212	-0.41087346482107
ENSG00000168237	0.0010556599669794685	0.009465147292931212	-1.9743749214819286
ENSG00000166845	0.0010557061427240927	0.009465147292931212	-1.150145823029288
ENSG00000166106	0.0010573245484268206	0.009476566250898827	-0.35367258271266605
ENSG00000223401	0.0010621325676710258	0.009499931586891427	-0.31398423671361364
ENSG00000163378	0.0010626716588035046	0.009499931586891427	-9.524371059597609
ENSG00000067082	0.0010631389563479673	0.009500177168855343	-85.15645203956248
ENSG00000159128	0.0010659740474148218	0.009501273513204527	-9.616007835854608
ENSG00000174482	0.0010666325923830205	0.00950472477196256	-0.14320789807686743
ENSG00000166444	0.001067451525979689	0.00950960312907999	-10.902640402242275
ENSG00000188452	0.001069946278782722	0.009519722682113275	-0.1959125791717994
ENSG00000136628	0.001078035302578195	0.009564969253802328	-79.01647275818075
ENSG00000142669	0.001078715964013307	0.009568584832469518	-18.673595975383023
ENSG00000136244	0.0010819916775551028	0.009585504924905841	-9.503389285886895
ENSG00000047936	0.00108310646568792	0.009585683776296651	-7.826544450783689
ENSG00000154237	0.0010848523379688748	0.009596285996644372	-7.210651831767154
ENSG00000113231	0.0010882168439843762	0.009621188245312648	-0.30963372754495905
ENSG00000105928	0.0010895332001793373	0.009626661206361388	-22.01456337236842
ENSG00000145107	0.001089943649077234	0.009626661206361388	-2.122337802633311
ENSG00000183762	0.0010919073054406904	0.009635825410008498	-1.80995244239341
ENSG00000100065	0.0010920683882180806	0.009635825410008498	-7.229484203547077
ENSG00000197329	0.0010921627391904025	0.009635825410008498	-3.4873284875854575
ENSG00000080200	0.0010923481316378928	0.009635825410008498	-1.4428022662287117
ENSG00000153317	0.0010929128623547292	0.00963778991979491	-11.595034882877608
ENSG00000122707	0.0010936103145330936	0.009639401801832119	-0.6669118793766745
ENSG00000186081	0.0010951092142736862	0.009648033366899636	-1298.243503921921
ENSG00000260862	0.001095919929408642	0.009652748103408429	-0.020169942271860388
ENSG00000122861	0.0010966063374222167	0.009653939028289224	-46.792257347030315
ENSG00000177294	0.0011007477173528915	0.00968062823118437	-0.6396708591904033
ENSG00000270106	0.0011018005611007802	0.009683352004978683	-3.224420989874781
ENSG00000154529	0.0011019235905632744	0.009683352004978683	-5.054891999775215
ENSG00000276850	0.0011024353477363039	0.009683352004978683	-10.696668957309768
ENSG00000176928	0.0011041615851008425	0.009686370188955025	-0.11928278416219021
ENSG00000183087	0.0011072255077150895	0.009703528223605672	-11.53404300856134
ENSG00000144366	0.001111534014983758	0.009724637170977251	-2.5589012664581423
ENSG00000134899	0.0011155625413845442	0.00974638732754198	-6.8698320826531605
ENSG00000282972	0.001124552710546556	0.009798994253167988	-2.1952863045225848
ENSG00000129226	0.0011282018431896482	0.00981370309537874	-3.887981913333576
ENSG00000139173	0.001130880176179841	0.009832117570465041	-2.775997531252103
ENSG00000267607	0.0011323636935306912	0.009837690431717902	-0.24157087628787877
ENSG00000196083	0.0011355856953020615	0.009858347291384364	-13.6604341950989
ENSG00000230341	0.0011359969637186951	0.009859474143236416	-1.058834512481387
ENSG00000010030	0.0011427977136995093	0.009906040994556359	-0.17817848221537141
ENSG00000139289	0.0011448658301915263	0.009911889561487636	-19.719365018170098
ENSG00000167711	0.001145789193803991	0.009913353132313587	-0.3451657524844479
ENSG00000262666	0.001145927004698212	0.009913353132313587	-3.6837539541354487
ENSG00000162616	0.0011479707014210793	0.00991915779479008	-7.181999131675251
ENSG00000136026	0.0011511937734976943	0.009934754050714641	-50.76527330211835
ENSG00000124207	0.001152150531975985	0.009934938843466926	-75.97410020711902
ENSG00000249992	0.0011523496680181026	0.009934938843466926	-0.38142110603407064
ENSG00000184371	0.0011577393369803948	0.009960471223691264	-5.487326490983864
ENSG00000134775	0.0011580711757460938	0.009960471223691264	-12.45346641315389
ENSG00000069011	0.0011591066244813256	0.009960471223691264	-9.480303753438388
ENSG00000224167	0.0011592920488449365	0.009960471223691264	-1.7350545426358845
ENSG00000143753	0.0011636931325598537	0.00998022801712555	-54.70763440225949
ENSG00000156535	0.001165338377973185	0.009989129308400216	-16.371718184202322
ENSG00000164305	0.001165479216747029	0.009989129308400216	-9.898123617214592
ENSG00000008311	0.0011668983528486379	0.009996400685237206	-4.0834209936275245
ENSG00000111424	0.001167500787017736	0.009999116153653858	-13.131488000065058

## Sheet: MCF7-MCF10A_upregulated
Ensembl Gene ID	p-value	false discovery rate	Increment in expression (RPKM)
ENSG00000115616	8.623071770810138e-09	7.212056797122472e-05	2.8092840625459052
ENSG00000124164	3.3798592473068205e-08	0.0001609500879913071	34.22147996187613
ENSG00000265972	3.6758134800606834e-08	0.0001609500879913071	54.96607217908816
ENSG00000102967	7.861321589643398e-08	0.00022947852830301548	8.649593594636539
ENSG00000081923	9.981208679365129e-08	0.0002333736450317113	14.416809607987885
ENSG00000166681	1.2027437057814012e-07	0.0002333736450317113	91.05199910660383
ENSG00000225733	1.363876745506429e-07	0.0002333736450317113	37.558295334705434
ENSG00000160325	1.3929824108260986e-07	0.0002333736450317113	1.6449876309792093
ENSG00000138347	1.4371499532074773e-07	0.0002333736450317113	2.0656071451710303
ENSG00000142619	1.4493523317079834e-07	0.0002333736450317113	0.9892975832624972
ENSG00000008323	1.9419365909814712e-07	0.0002608783604662019	2.4771397447495
ENSG00000197620	2.0108240979152847e-07	0.0002608783604662019	13.304581844410384
ENSG00000104177	2.136053951166138e-07	0.00026287148247037645	15.070992788646942
ENSG00000278268	2.521206582229396e-07	0.00027981189149290926	9.903683269435655
ENSG00000112183	2.581490797855532e-07	0.00027981189149290926	0.669418223075065
ENSG00000101856	2.765286957549783e-07	0.00028489775540003337	37.912818780554964
ENSG00000123352	3.001756860008219e-07	0.00029764647580228363	17.73172288529291
ENSG00000100897	3.0589720314260215e-07	0.00029764647580228363	23.56833839132046
ENSG00000184986	3.3576482522414595e-07	0.00031161382763505335	4.2558486397975965
ENSG00000172889	3.5601705257667383e-07	0.0003117730333677077	27.21048420700914
ENSG00000101474	4.5755687477559966e-07	0.000375085652144356	44.47342623632737
ENSG00000125378	4.6269225325401993e-07	0.000375085652144356	4.602064837054521
ENSG00000085491	4.7373101869835684e-07	0.000375085652144356	36.056654449592244
ENSG00000215440	4.92561591785103e-07	0.000375085652144356	23.817676832082803
ENSG00000189077	5.94342275426909e-07	0.0004034273643272561	10.074584489606924
ENSG00000278174	5.988815822609072e-07	0.0004034273643272561	3.957504401908413
ENSG00000161217	6.443627777063467e-07	0.00041638140927710034	43.93421528113926
ENSG00000171604	6.561854610194694e-07	0.00041638140927710034	26.969205398180925
ENSG00000166526	6.656587090558571e-07	0.00041638140927710034	18.451189887007168
ENSG00000101343	6.981482797779886e-07	0.000425913801858714	15.715666487279123
ENSG00000063046	7.052156929345803e-07	0.000425913801858714	448.8290368990128
ENSG00000138592	7.648188674716901e-07	0.00044651400181109724	52.489964127199656
ENSG00000114473	8.350923871559244e-07	0.0004642388102277405	5.6147276075035135
ENSG00000276612	8.481910375567499e-07	0.0004642388102277405	4.900653374458361
ENSG00000265808	8.846654541765786e-07	0.00047675301837463656	20.549460645420215
ENSG00000238196	9.30274942099282e-07	0.0004792147198058198	0.10360691426099368
ENSG00000237945	1.0589982137112312e-06	0.0005164575925867175	5.121148003025722
ENSG00000135124	1.097493148359317e-06	0.0005225979449517735	8.196294786208053
ENSG00000178974	1.1984006240967377e-06	0.0005431333951472307	10.13121102842072
ENSG00000148180	1.2081949484055213e-06	0.0005431333951472307	13.492833319512801
ENSG00000127922	1.2671110457014753e-06	0.0005576999237635393	78.98655986726959
ENSG00000177885	1.2749556701718249e-06	0.0005576999237635393	57.07095542003952
ENSG00000104765	1.3491366028944455e-06	0.0005693844103950547	22.593783000498178
ENSG00000100568	1.4242099768508736e-06	0.0005939125152274911	59.96647257841761
ENSG00000131844	1.4483012198150855e-06	0.0005968534521047367	54.83130404322398
ENSG00000224287	1.6739900283616973e-06	0.0006663431443577487	4.85330906616828
ENSG00000197622	1.7587767024469066e-06	0.0006922268439327269	35.54295922792025
ENSG00000063180	1.8598360914035465e-06	0.0007084760612960368	5.658371963692675
ENSG00000169683	1.8607381780591907e-06	0.0007084760612960368	9.939976050210554
ENSG00000159202	1.9104762442101493e-06	0.000713292925552399	45.921172727423524
ENSG00000092439	1.931207383025683e-06	0.000713292925552399	21.530156552523877
ENSG00000170881	1.975203796242619e-06	0.000713292925552399	44.33334511900827
ENSG00000115457	2.108652433590026e-06	0.0007313265950121289	13.82095942925418
ENSG00000127399	2.1395230488604603e-06	0.0007347583615542457	9.29020043090428
ENSG00000109452	2.2054874133850996e-06	0.0007500584330433656	14.865671897027106
ENSG00000146955	2.2888223380070837e-06	0.0007563694120570768	3.7656693306929547
ENSG00000187808	2.408828647384404e-06	0.0007585016231088902	0.3812713701633579
ENSG00000272398	2.425271643646475e-06	0.0007585016231088902	80.33673025333837
ENSG00000205352	2.439308619787582e-06	0.0007585016231088902	74.02927221876234
ENSG00000108639	2.4523618656303434e-06	0.0007585016231088902	43.6829381565321
ENSG00000072756	2.490767142988731e-06	0.0007585016231088902	21.451727004017513
ENSG00000175895	2.5581149795910824e-06	0.0007585016231088902	11.479603400049921
ENSG00000015171	2.597285076168665e-06	0.0007585016231088902	16.502768536135534
ENSG00000145526	2.598424013619196e-06	0.0007585016231088902	0.5178886774060969
ENSG00000018610	2.6375530532588874e-06	0.000763560709938889	23.0210026528271
ENSG00000092621	2.7091987142774813e-06	0.0007778731292002122	118.34601110910306
ENSG00000197070	2.793516123083979e-06	0.000795179890100369	29.220116904939793
ENSG00000159873	2.867730581773768e-06	0.0008036298763916265	25.6869258744549
ENSG00000258701	2.897054095692082e-06	0.0008054040310952217	0.26850928041186695
ENSG00000198270	2.9256491270636698e-06	0.0008056845696370243	3.2625482337341927
ENSG00000137573	2.944064201477036e-06	0.0008056845696370243	3.3529535361421248
ENSG00000157259	3.0720577956619407e-06	0.0008277777886480163	12.035300319307638
ENSG00000105619	3.1424375213361423e-06	0.0008283040511608834	1.4594972035611473
ENSG00000173875	3.4247154993827835e-06	0.0008583863191160266	7.939656111937969
ENSG00000114331	3.6228000088157206e-06	0.0008583863191160266	34.04675442695831
ENSG00000124374	3.626742848187842e-06	0.0008583863191160266	1.2754884047276573
ENSG00000138678	3.790268374599408e-06	0.0008870610381403536	1.8817609272876883
ENSG00000183479	3.883896311830161e-06	0.0008870610381403536	2.7803909132796165
ENSG00000100522	3.883988497952847e-06	0.0008870610381403536	42.95997509308398
ENSG00000105750	3.896513895994118e-06	0.0008870610381403536	3.4030681458273246
ENSG00000181192	3.934756018860102e-06	0.0008870610381403536	23.70157186321981
ENSG00000111731	3.972287633094888e-06	0.0008870610381403536	14.34486817703884
ENSG00000047230	4.142263030120336e-06	0.0009012380849818961	7.404055338685972
ENSG00000165506	4.27079037647768e-06	0.0009014488544230709	11.212055366739541
ENSG00000278558	4.276023673440109e-06	0.0009014488544230709	1.3691501070665058
ENSG00000224714	4.2764325282166444e-06	0.0009014488544230709	0.025033404945048097
ENSG00000100997	4.318563889658023e-06	0.0009014488544230709	30.831529343508617
ENSG00000151065	4.43550300941131e-06	0.0009193564196252591	4.610922720448233
ENSG00000119392	4.52782903262738e-06	0.0009280935803404503	16.72530768255762
ENSG00000145569	4.5306461000375975e-06	0.0009280935803404503	0.7405206465178233
ENSG00000123728	4.719796312168307e-06	0.0009285584736641542	20.427946548577413
ENSG00000279877	4.7630637906849484e-06	0.0009285584736641542	0.3367567067737284
ENSG00000255135	4.787012419731243e-06	0.0009285584736641542	2.423065917783435
ENSG00000103091	4.87429276873587e-06	0.0009285584736641542	25.37580812890078
ENSG00000071794	4.920449673831367e-06	0.0009285584736641542	19.16336895551621
ENSG00000148832	4.930539727127029e-06	0.0009285584736641542	0.8047849030584562
ENSG00000163683	4.977771501992171e-06	0.0009324404168090041	28.83007749724419
ENSG00000163932	5.12884931415028e-06	0.0009505738763247098	17.48222014151468
ENSG00000100784	5.164834628412759e-06	0.0009522052220982659	2.3283871651875088
ENSG00000159423	5.237292233917037e-06	0.0009555057794889578	3.5340983199252873
ENSG00000280217	5.332640589905763e-06	0.0009611855116646303	6.703142927848167
ENSG00000241878	5.369563948048059e-06	0.0009611855116646303	20.67552087511269
[truncated: 1,393 more rows]

## Sheet: cancer_common_downregulated
Ensembl Gene ID
ENSG00000115414
ENSG00000138772
ENSG00000147854
[truncated: 560 more rows]

## Sheet: cancer_common_upregulated
Ensembl Gene ID
[truncated: 274 more rows]
