# Supplementary material for: Multi-Omics Analysis Revealed Increased De Novo Synthesis of Serine and Lower Activity of the Methionine Cycle in Breast Cancer Cell Lines
Source: Molecules. 2023 Jun 3;28(11):4535. doi: 10.3390/molecules28114535 (PMC10254915; doi:10.3390/molecules28114535)
Supplement: Supplementary file 1 [file molecules-28-04535-s001.zip › Supplementary file S3.xlsx]

## Sheet: reacs_up
Reaction ID	Stoichiometric equation	Up regulated genes in cancer cell lines
HMR_4301	UTP[c] + fructose-6-phosphate[c] => UDP[c] + fructose-1,6-bisphosphate[c]	ENSG00000141959;ENSG00000112294
HMR_4358	ADP[c] + PEP[c] => ATP[c] + pyruvate[c]	ENSG00000121900
HMR_4379	ATP[c] + fructose-6-phosphate[c] => ADP[c] + fructose-1,6-bisphosphate[c]	ENSG00000141959
HMR_4774	CDP[c] + tagatose-1,6-bisphosphate[c] <=> CTP[c] + D-tagatose-6-phosphate[c]	ENSG00000141959
HMR_4775	D-tagatose-6-phosphate[c] + ITP[c] <=> IDP[c] + tagatose-1,6-bisphosphate[c]	ENSG00000141959
HMR_8504	D-lactaldehyde[c] + H2O[c] + NAD+[c] => D-lactate[c] + H+[c] + NADH[c]	ENSG00000112294;ENSG00000119711
HMR_8506	H2O[m] + NAD+[m] + lactaldehyde[m] => L-lactate[m] + NADH[m]	ENSG00000112294;ENSG00000119711
HMR_4282	3-oxopropanoate[m] + CoA[m] + NAD+[m] => CO2[m] + NADH[m] + acetyl-CoA[m]	ENSG00000119711
HMR_0719	AKG[c] + H+[c] + NADH[c] => 2-hydroxyglutarate[c] + NAD+[c]	ENSG00000092621
HMR_4567	ATP[c] + sedoheptulose-7-phosphate[c] => ADP[c] + sedoheptulose-1,7-bisphosphate[c]	ENSG00000141959
HMR_4568	UDP[c] + sedoheptulose-1,7-bisphosphate[c] <=> UTP[c] + sedoheptulose-7-phosphate[c]	ENSG00000141959
HMR_4002	AMP[c] + ATP[c] => 2 ADP[c]	ENSG00000140057
HMR_4004	AMP[m] + ATP[m] => 2 ADP[m]	ENSG00000140057
HMR_4042	GTP[c] + IMP[c] + aspartate[c] => GDP[c] + Pi[c] + adenylosuccinate[c]	ENSG00000185100
HMR_4480	ATP[c] + dAMP[c] => ADP[c] + dADP[c]	ENSG00000140057
HMR_4513	ATP[c] + deoxycytidine[c] => ADP[c] + dCMP[c]	ENSG00000140057
HMR_7160	0.25 dATP[c] + 0.25 dCTP[c] + 0.25 dGTP[c] + 0.25 dTTP[c] => DNA[c] + PPi[c]	ENSG00000175482
HMR_3862	H2O[m] + asparagine[m] => NH3[m] + aspartate[m]	ENSG00000162174
HMR_4172	H2O[c] + asparagine[c] => NH3[c] + aspartate[c]	ENSG00000162174
HMR_3835	1-pyrroline-5-carboxylate[c] + H+[c] + NADH[c] => NAD+[c] + proline[c]	ENSG00000185100
HMR_3837	1-pyrroline-5-carboxylate[m] + NADH[m] => NAD+[m] + proline[m]	ENSG00000183010
HMR_4424	H2O[m] + agmatine[m] => putrescine[m] + urea[m]	ENSG00000116771
HMR_4583	SAH[c] + creatine[c] <=> SAM[c] + guanidinoacetate[c]	ENSG00000130005
HMR_4779	NAD+[m] + trans-4-hydroxy-L-proline[m] => L-1-pyrroline-3-hydroxy-5-carboxylate[m] + NADH[m]	ENSG00000183010
HMR_4781	NADP+[m] + trans-4-hydroxy-L-proline[m] => L-1-pyrroline-3-hydroxy-5-carboxylate[m] + NADPH[m]	ENSG00000183010
HMR_6958	H2O[c] + N1-acetylspermine[c] + O2[c] => H2O2[c] + acetamidopropanal[c] + spermidine[c]	ENSG00000148832
HMR_6959	H2O[p] + N1-acetylspermine[p] + O2[p] => H2O2[p] + acetamidopropanal[p] + spermidine[p]	ENSG00000148832
HMR_6961	H2O[c] + N1-acetylspermidine[c] + O2[c] => H2O2[c] + acetamidopropanal[c] + putrescine[c]	ENSG00000148832
HMR_6962	H2O[p] + N1-acetylspermidine[p] + O2[p] => H2O2[p] + acetamidopropanal[p] + putrescine[p]	ENSG00000148832
HMR_6963	H2O[c] + N1,N12-diacetylspermine[c] + O2[c] => H2O2[c] + N1-acetylspermidine[c] + acetamidopropanal[c]	ENSG00000148832
HMR_6964	H2O[p] + N1,N12-diacetylspermine[p] + O2[p] => H2O2[p] + N1-acetylspermidine[p] + acetamidopropanal[p]	ENSG00000148832
HMR_8609	1-pyrroline-5-carboxylate[m] + NADPH[m] => NADP+[m] + proline[m]	ENSG00000183010
HMR_4285	H2O[m] + NAD+[m] + succinate semialdehyde[m] => NADH[m] + succinate[m]	ENSG00000112294
HMR_3839	3-phospho-D-glycerate[c] + NAD+[c] <=> 3-phosphonooxypyruvate[c] + H+[c] + NADH[c]	ENSG00000092621
HMR_5338	S-[2-carboxy-1-(1H-imidazol-4-yl)ethyl]-L-cysteine[c] + acetyl-CoA[c] => CoA[c] + N-acetyl-S-[2-carboxy-1-(1H-imidazol-4-yl)ethyl]-L-cysteine[c]	ENSG00000184307
HMR_6983	AKG[c] + 2 H+[c] + O2[c] + [protein]-L-lysine[c] => CO2[c] + H2O[c] + procollagen-5-hydroxy-L-lysine[c] + succinate[c]	ENSG00000167123
HMR_3761	2-methyl-3-oxopropanoate[m] + CoA[m] + NAD+[m] => (R)-methylmalonyl-CoA[m] + NADH[m]	ENSG00000119711
HMR_3795	2-methyl-3-oxopropanoate[m] + CoA[m] + NAD+[m] => CO2[m] + NADH[m] + propanoyl-CoA[m]	ENSG00000119711
HMR_6417	CoA[m] + S-(2-methylpropanoyl)-dihydrolipoamide[m] <=> dihydrolipoamide[m] + isobutyryl-CoA[m]	ENSG00000184307
HMR_3763	CoA[m] + methylmalonate[m] => (R)-methylmalonyl-CoA[m] + H2O[m]	ENSG00000119711
HMR_8375	H2O[c] + chitin-component[c] => N-acetylglucosamine[c]	ENSG00000111261
HMR_7582	H2O[l] + PA6[l] => 6-deoxy-L-galactose[l] + de-Fuc form of PA6[l]	ENSG00000179163
HMR_7618	H2O[c] + [protein]-tyrosine-phosphate[c] => Pi[c] + [protein]-L-tyrosine[c]	ENSG00000079335
HMR_7622	H2O[c] + [protein]-L-arginine[c] => NH3[c] + [protein]-L-citrulline[c]	ENSG00000142619;ENSG00000142623
HMR_3958	NADP+[m] + isocitrate[m] => AKG[m] + CO2[m] + NADPH[m]	ENSG00000182054
HMR_4111	oxalosuccinate[c] => AKG[c] + CO2[c]	ENSG00000182054
HMR_4112	oxalosuccinate[m] => AKG[m] + CO2[m]	ENSG00000182054
HMR_4113	oxalosuccinate[p] => AKG[p] + CO2[p]	ENSG00000182054
HMR_4585	H+[c] + NADPH[c] + oxalosuccinate[c] <=> NADP+[c] + isocitrate[c]	ENSG00000182054
HMR_4586	NADPH[m] + oxalosuccinate[m] <=> NADP+[m] + isocitrate[m]	ENSG00000182054
HMR_4587	H+[p] + NADPH[p] + oxalosuccinate[p] <=> NADP+[p] + isocitrate[p]	ENSG00000182054
HMR_4588	NADH[m] + oxalosuccinate[m] <=> NAD+[m] + isocitrate[m]	ENSG00000182054
HMR_8778	H2O[m] + NAD+[m] + glycolaldehyde[m] => NADH[m] + glycolate[m]	ENSG00000112294;ENSG00000119711
HMR_6916	ADP[m] + Pi[m] => ATP[m] + 4 H+[m] + H2O[m]	ENSG00000073969;ENSG00000143515;ENSG00000105929;ENSG00000171953
HMR_2305	malonyl-CoA[c] + oleoyl-CoA[c] => 3-oxo-11-cis-eicosenoyl-CoA[c] + CO2[c] + CoA[c]	ENSG00000184307
HMR_2315	(11Z)-eicosenoyl-CoA[c] + malonyl-CoA[c] => 3-oxo-13cis-docosenoyl-CoA[c] + CO2[c] + CoA[c]	ENSG00000184307
HMR_2324	(13Z)-docosenoyl-CoA[c] + malonyl-CoA[c] => 3-oxo-cis-15-tetracosaenoyl-CoA[c] + CO2[c] + CoA[c]	ENSG00000184307
HMR_2332	(15Z)-tetracosenoyl-CoA[c] + malonyl-CoA[c] => 3-oxo-hexacosenoyl-CoA[c] + CO2[c] + CoA[c]	ENSG00000184307
HMR_2342	cis-vaccenoyl-CoA[c] + malonyl-CoA[c] => 3-oxo-13-cis-eicosenoyl-CoA[c] + CO2[c] + CoA[c]	ENSG00000184307
HMR_2347	(7Z)-octadecenoyl-CoA[c] + malonyl-CoA[c] => 3-oxo-9-cis-eicosenoyl-CoA[c] + CO2[c] + CoA[c]	ENSG00000184307
HMR_2353	9-eicosenoyl-CoA[c] + malonyl-CoA[c] => 3-oxo-11cis-docosenoyl-CoA[c] + CO2[c] + CoA[c]	ENSG00000184307
HMR_2361	(6Z,9Z)-octadecadienoyl-CoA[c] + malonyl-CoA[c] => 3-oxo-eicosadienoyl-CoA[c] + CO2[c] + CoA[c]	ENSG00000184307
HMR_2190	malonyl-CoA[c] + palmitoyl-CoA[c] => 3-oxooctadecanoyl-CoA[c] + CO2[c] + CoA[c]	ENSG00000184307
HMR_2201	malonyl-CoA[c] + stearoyl-CoA[c] => 3-oxoeicosanoyl-CoA[c] + CO2[c] + CoA[c]	ENSG00000184307
HMR_2205	eicosanoyl-CoA[c] + malonyl-CoA[c] => 3-oxodocosanoyl-CoA[c] + CO2[c] + CoA[c]	ENSG00000184307;ENSG00000164181
HMR_2211	docosanoyl-CoA[c] + malonyl-CoA[c] => 3-oxotetracosanoyl-CoA[c] + CO2[c] + CoA[c]	ENSG00000184307
HMR_2259	heptadecanoyl-CoA[c] + malonyl-CoA[c] => 3-oxononadecanoyl-CoA[c] + CO2[c] + CoA[c]	ENSG00000184307
HMR_2263	malonyl-CoA[c] + nonadecanoyl-CoA[c] => 3-oxoheneicosanoyl-CoA[c] + CO2[c] + CoA[c]	ENSG00000184307
HMR_2267	heneicosanoyl-CoA[c] + malonyl-CoA[c] => 3-oxotricosanoyl-CoA[c] + CO2[c] + CoA[c]	ENSG00000184307
HMR_2475	(6Z,9Z,12Z,15Z)-octadecatetraenoyl-CoA[c] + malonyl-CoA[c] => 3-keto-eicosa-8,11,14,17-all-cis-tetraenoyl-CoA[c] + CO2[c] + CoA[c]	ENSG00000184307
HMR_2486	(5Z,8Z,11Z,14Z,17Z)-eicosapentaenoyl-CoA[c] + malonyl-CoA[c] => 3-oxo-docosa-7,10,13,16,19-all-cis-pentaenoyl-CoA[c] + CO2[c] + CoA[c]	ENSG00000184307
HMR_2497	(7Z,10Z,13Z,16Z,19Z)-docosapentaenoyl-CoA[c] + malonyl-CoA[c] => 3-oxo-tetracosa-9,12,15,18,21-all-cis-pentaenoyl-CoA[c] + CO2[c] + CoA[c]	ENSG00000184307
HMR_2515	(8Z,11Z,14Z,17Z)-eicosatetraenoyl-CoA[c] + malonyl-CoA[c] => 3-oxo-docosa-10,13,16,19-all-cis-tetraenoyl-CoA[c] + CO2[c] + CoA[c]	ENSG00000184307
HMR_2522	10,13,16,19-docosatetraenoyl-CoA[c] + malonyl-CoA[c] => 3-oxo-tetracosa-12,15,18,21-all-cis-tetraenoyl-CoA[c] + CO2[c] + CoA[c]	ENSG00000184307
HMR_2530	linolenoyl-CoA[c] + malonyl-CoA[c] => 3-oxoeicosa-cis,cis,cis-11,14,17-trienoyl-CoA[c] + CO2[c] + CoA[c]	ENSG00000184307
HMR_2540	(11Z,14Z,17Z)-eicosatrienoyl-CoA[c] + malonyl-CoA[c] => 3-oxo-docosa-13,16,19-all-cis-trienoyl-CoA[c] + CO2[c] + CoA[c]	ENSG00000184307
HMR_2371	gamma-linolenoyl-CoA[c] + malonyl-CoA[c] => 3-oxo-dihomo-gamma-linolenoyl-CoA[c] + CO2[c] + CoA[c]	ENSG00000184307
HMR_2383	arachidonyl-CoA[c] + malonyl-CoA[c] => 3-oxo-docosa-7,10,13,16-all-cis-tetraenoyl-CoA[c] + CO2[c] + CoA[c]	ENSG00000184307
HMR_2415	dihomo-gamma-linolenoyl-CoA[c] + malonyl-CoA[c] => 3-oxo-docosa-cis,cis,cis-10,13,16-trienoyl-CoA[c] + CO2[c] + CoA[c]	ENSG00000184307
HMR_2423	linoleoyl-CoA[c] + malonyl-CoA[c] => 3-oxoeicosa-cis,cis-11,14-dienoyl-CoA[c] + CO2[c] + CoA[c]	ENSG00000184307
HMR_2433	(11Z,14Z)-eicosadienoyl-CoA[c] + malonyl-CoA[c] => 3-oxodocasa-cis,cis-13,16-dienoyl-CoA[c] + CO2[c] + CoA[c]	ENSG00000184307
HMR_1088	CoA[c] + N-acetyl-LTE4[c] <=> acetyl-CoA[c] + leukotriene E4[c]	ENSG00000184307
HMR_1091	CoA[n] + N-acetyl-LTE4[n] <=> acetyl-CoA[n] + leukotriene E4[n]	ENSG00000184307
HMR_0001	chylomicron[s] => 77243 TAG-chylomicron pool[s] + chylomicron remnant[s]	ENSG00000100997
HMR_0005	1-acylglycerol-chylomicron pool[c] + H2O[c] => fatty acid-LD-TG1 pool[c] + glycerol[c]	ENSG00000100997
HMR_0679	1-acylglycerol-LD-TG1 pool[c] + H2O[c] => fatty acid-LD-TG1 pool[c] + glycerol[c]	ENSG00000100997
HMR_0680	1-acylglycerol-LD-PC pool[c] + H2O[c] => fatty acid-LD-PC pool[c] + glycerol[c]	ENSG00000100997
HMR_0681	1-acylglycerol-LD-PE pool[c] + H2O[c] => fatty acid-LD-PE pool[c] + glycerol[c]	ENSG00000100997
HMR_0682	1-acylglycerol-LD-PS pool[c] + H2O[c] => fatty acid-LD-PS pool[c] + glycerol[c]	ENSG00000100997
HMR_0683	1-acylglycerol-LD-PI pool[c] + H2O[c] => fatty acid-LD-PI pool[c] + glycerol[c]	ENSG00000100997
HMR_0684	1-acylglycerol-LD-SM pool[c] + H2O[c] => fatty acid-LD-SM pool[c] + glycerol[c]	ENSG00000100997
HMR_2038	H2O[c] + estrone 3-sulfate[c] => estrone[c] + sulfate[c]	ENSG00000006756
HMR_0482	DHAP[c] + FADH2[c] => FAD[c] + sn-glycerol-3-phosphate[c]	ENSG00000141959
HMR_0629	H2O[c] + PC-LD pool[c] => choline[c] + phosphatidate-LD-PC pool[c]	ENSG00000105223
HMR_0642	H2O[c] + PE-LD pool[c] => ethanolamine[c] + phosphatidate-LD-PE pool[c]	ENSG00000105223
HMR_0648	ATP[c] + ethanolamine[c] => ADP[c] + ethanolamine-phosphate[c]	ENSG00000143845
HMR_0660	H2O[c] + PS-LD pool[c] => phosphatidate-LD-PS pool[c] + serine[c]	ENSG00000105223
HMR_7755	ATP[s] + glycerone[s] => ADP[s] + DHAP[s]	ENSG00000149476
HMR_0790	H2O[l] + sulfatide[l] => D-galactosyl-N-acylsphingosine[l] + sulfate[l]	ENSG00000006756
HMR_7375	H2O[l] + keratan sulfate I[l] => 6-deoxy-L-galactose[l] + keratan sulfate I, degradation product 1[l]	ENSG00000179163
HMR_0663	H2O[c] + PI pool[c] => 1,2-diacylglycerol-LD-PI pool[c] + inositol-1-phosphate[c]	ENSG00000101333;ENSG00000182621
HMR_4308	inositol-1-phosphate[c] => glucose-6-phosphate[c]	ENSG00000105655
HMR_6555	ATP[c] + phosphatidylinositol-4,5-bisphosphate[c] => ADP[c] + phosphatidylinositol-3,4,5-trisphosphate[c]	ENSG00000117461
HMR_6559	H2O[c] + phosphatidylinositol-4,5-bisphosphate[c] => 1,2-diacylglycerol-LD-TAG pool[c] + D-myo-inositol-1,4,5-trisphosphate[c]	ENSG00000101333;ENSG00000182621
HMR_6563	ATP[c] + D-myo-inositol-1,4,5-trisphosphate[c] => 1D-myo-inositol-1,3,4,5-tetrakisphosphate[c] + ADP[c]	ENSG00000137825
HMR_6572	glucose-6-phosphate[c] => 1D-myo-inositol-3-phosphate[c]	ENSG00000105655
HMR_8818	H2O[n] + phosphatidylinositol-4,5-bisphosphate[n] => 1,2-diacylglycerol-LD-TAG pool[n] + D-myo-inositol-1,4,5-trisphosphate[n]	ENSG00000182621
HMR_8822	1-phosphatidyl-1D-myo-inositol-4-phosphate[c] + H2O[c] => 1,2-diacylglycerol-LD-TAG pool[c] + 1D-myo-inositol-1,4-bisphosphate[c]	ENSG00000101333;ENSG00000182621
HMR_8823	1-phosphatidyl-1D-myo-inositol-4-phosphate[n] + H2O[n] => 1,2-diacylglycerol-LD-TAG pool[n] + 1D-myo-inositol-1,4-bisphosphate[n]	ENSG00000182621
HMR_8824	1-phosphatidyl-1D-myo-inositol-5-phosphate[c] + ATP[c] => ADP[c] + phosphatidylinositol-3,5-bisphosphate[c]	ENSG00000117461
HMR_8832	H2O[c] + PI pool[c] => 1,2-diacylglycerol-LD-TAG pool[c] + inositol-1-phosphate[c]	ENSG00000101333;ENSG00000182621
HMR_8833	H2O[n] + PI pool[n] => 1,2-diacylglycerol-LD-TAG pool[n] + inositol-1-phosphate[n]	ENSG00000182621
HMR_4340	ATP[m] + THF[m] + formate[m] => 10-formyl-THF[m] + ADP[m] + Pi[m]	ENSG00000120254
HMR_4505	10-formyl-THF[m] <=> 5,10-methenyl-THF[m] + H2O[m]	ENSG00000120254
HMR_9485	H2O[c] + chitin[c] => N-acetylglucosamine[c] + chitin(n-1)[c]	ENSG00000111261
HMR_9491	ATP[c] + [protein]-L-lysine[c] + ubiquitin[c] => AMP[c] + PPi[c] + [protein]-N-ubiquityllysine[c]	ENSG00000007944;ENSG00000198919
HMR_9513	H2O[c] + NG,NG-dimethyl-L-arginine[c] <=> citrulline[c] + dimethylamine[c]	ENSG00000213722
HMR_9571	H2O[s] + gamma-glutamyl-beta-cyanoalanine[s] => L-3-cyanoalanine[s] + glutamate[s]	ENSG00000141959
HMR_9572	L-3-cyanoalanine[s] + glutamate[s] => CO2[s] + H2O[s] + gamma-glutamyl-3-aminopropiononitrile[s]	ENSG00000141959
HMR_9577	ATP[c] + [protein][c] => ADP[c] + phosphoprotein[c]	ENSG00000113163;ENSG00000005249;ENSG00000139625
HMR_9579	ATP[c] + protamine[c] => ADP[c] + O-phosphoprotamine[c]	ENSG00000005249
HMR_0010	1-acylglycerol-VLDL pool[c] + H2O[c] => fatty acid-LD-TG1 pool[c] + glycerol[c]	ENSG00000100997
HMR_0006	VLDL[s] => 10385 TAG-VLDL pool[s] + VLDL remnant[s]	ENSG00000100997
HMR_5074	tyrosine[c] <=> tyrosine[s]	ENSG00000112394
HMR_5080	tryptophan[c] <=> tryptophan[s]	ENSG00000112394
HMR_5082	phenylalanine[c] <=> phenylalanine[s]	ENSG00000112394
HMR_8081	L-dopa[c] <=> L-dopa[s]	ENSG00000112394
HMR_0483	DHAP[c] + ubiquinol[m] => sn-glycerol-3-phosphate[c] + ubiquinone[m]	ENSG00000141959
HMR_7799	ATP[c] + 4 H+[c] + H2O[c] => ADP[c] + 4 H+[l] + Pi[c]	ENSG00000105929
HMR_8146	glucosylceramide pool[c] <=> glucosylceramide pool[g]	ENSG00000113163
HMR_0730	ceramide pool[c] <=> ceramide pool[r]	ENSG00000113163

## Sheet: reacs_down
Reaction ID	Stoichiometric equation	Down regulated genes in cancer cell lines
HMR_4137	CoA[m] + NAD+[m] + pyruvate[m] => CO2[m] + NADH[m] + acetyl-CoA[m]	ENSG00000150768
HMR_4283	H2O[c] + NADP+[c] + acetaldehyde[c] => H+[c] + NADPH[c] + acetate[c]	ENSG00000108602
HMR_4301	UTP[c] + fructose-6-phosphate[c] => UDP[c] + fructose-1,6-bisphosphate[c]	ENSG00000116141
HMR_4379	ATP[c] + fructose-6-phosphate[c] => ADP[c] + fructose-1,6-bisphosphate[c]	ENSG00000116141
HMR_6412	CoA[m] + S-acetyldihydrolipoamide[m] => acetyl-CoA[m] + dihydrolipoamide[m]	ENSG00000150768
HMR_4774	CDP[c] + tagatose-1,6-bisphosphate[c] <=> CTP[c] + D-tagatose-6-phosphate[c]	ENSG00000116141
HMR_4775	D-tagatose-6-phosphate[c] + ITP[c] <=> IDP[c] + tagatose-1,6-bisphosphate[c]	ENSG00000116141;ENSG00000138356
HMR_1568	H2O[c] + NAD+[c] + acetaldehyde[c] => H+[c] + NADH[c] + acetate[c]	ENSG00000108602
HMR_4087	NAD+[m] + malate[m] => CO2[m] + NADH[m] + pyruvate[m]	ENSG00000082212
HMR_4091	NADP+[m] + malate[m] => CO2[m] + NADPH[m] + pyruvate[m]	ENSG00000082212
HMR_8503	H2O[c] + NAD+[c] + lactaldehyde[c] => H+[c] + L-lactate[c] + NADH[c]	ENSG00000108602
HMR_8504	D-lactaldehyde[c] + H2O[c] + NAD+[c] => D-lactate[c] + H+[c] + NADH[c]	ENSG00000108602
HMR_1434	CoA[c] + acetoacetyl-CoA[c] <=> 2 acetyl-CoA[c]	ENSG00000120437
HMR_4567	ATP[c] + sedoheptulose-7-phosphate[c] => ADP[c] + sedoheptulose-1,7-bisphosphate[c]	ENSG00000116141
HMR_4841	H+[c] + NADH[c] + ribose[c] <=> NAD+[c] + ribitol[c]	ENSG00000108602
HMR_4010	AMP[c] + H2O[c] => Pi[c] + adenosine[c]	ENSG00000135318
HMR_4014	H2O[c] + cAMP[c] => AMP[c]	ENSG00000184588;ENSG00000113231
HMR_4020	ATP[c] + GMP[c] => ADP[c] + GDP[c]	ENSG00000143774
HMR_4042	GTP[c] + IMP[c] + aspartate[c] => GDP[c] + Pi[c] + adenylosuccinate[c]	ENSG00000035687
HMR_4048	H2O[c] + cGMP[c] => GMP[c]	ENSG00000184588;ENSG00000113231
HMR_4081	AMP[s] + H2O[s] => Pi[s] + adenosine[s]	ENSG00000135318
HMR_4082	AMP[m] + H2O[m] => Pi[m] + adenosine[m]	ENSG00000135318
HMR_4086	AMP[s] + PPi[s] <=> PRPP[s] + adenine[s]	ENSG00000135318
HMR_4135	ATP[m] + GMP[m] => ADP[m] + GDP[m]	ENSG00000143774
HMR_4290	H2O[s] + ITP[s] => IDP[s] + Pi[s]	ENSG00000108602
HMR_4417	H2O[c] + IMP[c] => Pi[c] + inosine[c]	ENSG00000135318
HMR_4449	GMP[c] + H2O[c] => Pi[c] + guanosine[c]	ENSG00000135318
HMR_4450	GMP[s] + H2O[s] => Pi[s] + guanosine[s]	ENSG00000135318
HMR_4486	ITP[c] + glucose[c] => IDP[c] + glucose-6-phosphate[c]	ENSG00000068366
HMR_4519	H2O[c] + NAD+[c] + hypoxanthine[c] => H+[c] + NADH[c] + xanthine[c]	ENSG00000158125
HMR_4520	H2O[c] + O2[c] + hypoxanthine[c] => H2O2[c] + xanthine[c]	ENSG00000158125
HMR_4602	H2O[c] + dGMP[c] => Pi[c] + deoxyguanosine[c]	ENSG00000135318
HMR_4632	H2O[c] + dAMP[c] => Pi[c] + deoxyadenosine[c]	ENSG00000135318
HMR_4646	H2O[c] + NAD+[c] + xanthine[c] => H+[c] + NADH[c] + urate[c]	ENSG00000158125
HMR_4648	H2O[p] + NAD+[p] + xanthine[p] => H+[p] + NADH[p] + urate[p]	ENSG00000158125
HMR_4649	H2O[c] + O2[c] + xanthine[c] => H2O2[c] + urate[c]	ENSG00000158125
HMR_4650	H2O[p] + O2[p] + xanthine[p] => H2O2[p] + urate[p]	ENSG00000158125
HMR_4705	H2O[c] + xanthosine-5-phosphate[c] => Pi[c] + xanthosine[c]	ENSG00000135318
HMR_5353	ATP[c] + dGMP[c] => ADP[c] + dGDP[c]	ENSG00000143774
HMR_6602	H2O2[c] + urate[c] <=> alloxan[c] + urea[c]	ENSG00000117592
HMR_6603	H2O2[s] + urate[s] <=> alloxan[s] + urea[s]	ENSG00000117592
HMR_8755	H2O[p] + O2[p] + hypoxanthine[p] => H2O2[p] + xanthine[p]	ENSG00000158125
HMR_4056	H2O[c] + dTMP[c] => Pi[c] + thymidine[c]	ENSG00000135318
HMR_4177	CMP[c] + H2O[c] => Pi[c] + cytidine[c]	ENSG00000135318
HMR_4179	CMP[s] + H2O[s] => Pi[s] + cytidine[s]	ENSG00000135318
HMR_4484	H2O[m] + dTMP[m] => Pi[m] + thymidine[m]	ENSG00000135318
HMR_4510	H2O[c] + dCMP[c] => Pi[c] + deoxycytidine[c]	ENSG00000135318
HMR_4579	Pi[c] + uridine[c] <=> ribose-1-phosphate[c] + uracil[c]	ENSG00000183696
HMR_4136	GTP[s] + H2O[s] => GDP[s] + Pi[s]	ENSG00000197959
HMR_8487	H2O[s] + UMP[s] => Pi[s] + uridine[s]	ENSG00000135318
HMR_3831	aspartate[c] => NH3[c] + fumarate[c]	ENSG00000091483
HMR_3807	AKG[m] + ornithine[m] <=> L-glutamate 5-semialdehyde[m] + glutamate[m]	ENSG00000065154
HMR_3835	1-pyrroline-5-carboxylate[c] + H+[c] + NADH[c] => NAD+[c] + proline[c]	ENSG00000035687
HMR_4605	4-aminobutanal[m] + H2O[m] + NADP+[m] => 4-aminobutyrate[m] + NADPH[m]	ENSG00000108602
HMR_8604	H2O[c] + N-acetylputrescine[c] + O2[c] => H2O2[c] + N4-acetylaminobutanal[c] + NH3[c]	ENSG00000189221
HMR_0457	ATP[c] + glycerate[c] => 3-phospho-D-glycerate[c] + ADP[c]	ENSG00000168237
HMR_0460	ATP[m] + glycerate[m] => 3-phospho-D-glycerate[m] + ADP[m]	ENSG00000168237
HMR_4430	H2O[c] + N-methylhistamine[c] + O2[c] => H2O2[c] + NH3[c] + methylimidazole-acetaldehyde[c]	ENSG00000189221
HMR_4431	H2O[c] + NAD+[c] + methylimidazole-acetaldehyde[c] => H+[c] + NADH[c] + methylimidazoleacetic acid[c]	ENSG00000108602
HMR_5337	GSH[c] + urocanate[c] <=> S-[2-carboxy-1-(1H-imidazol-4-yl)ethyl]glutathione[c]	ENSG00000160752
HMR_5338	S-[2-carboxy-1-(1H-imidazol-4-yl)ethyl]-L-cysteine[c] + acetyl-CoA[c] => CoA[c] + N-acetyl-S-[2-carboxy-1-(1H-imidazol-4-yl)ethyl]-L-cysteine[c]	ENSG00000143797
HMR_3885	CoA[m] + acetoacetyl-CoA[m] <=> 2 acetyl-CoA[m]	ENSG00000120437
HMR_8092	3-hydroxykynurenamine[c] + O2[c] => 4,8-dihydroxyquinoline[c] + H2O2[c] + NH3[c]	ENSG00000189221
HMR_4682	H2O[c] + O2[c] + phenethylamine[c] => H2O2[c] + NH3[c] + phenylacetaldehyde[c]	ENSG00000189221
HMR_4683	H2O[c] + NAD+[c] + phenylacetaldehyde[c] => H+[c] + NADH[c] + phenylacetate[c]	ENSG00000108602
HMR_4685	H2O[m] + NAD+[m] + phenylacetaldehyde[m] => NADH[m] + phenylacetate[m]	ENSG00000108602;ENSG00000158125
HMR_4686	H+[c] + NADPH[c] + phenylacetate[c] <=> H2O[c] + NADP+[c] + phenylacetaldehyde[c]	ENSG00000108602;ENSG00000158125
HMR_4687	NADPH[m] + phenylacetate[m] <=> H2O[m] + NADP+[m] + phenylacetaldehyde[m]	ENSG00000108602;ENSG00000010256
HMR_4703	H2O[c] + NAD+[c] + gentisate aldehyde[c] => 2,5-dihydroxybenzoate[c] + H+[c] + NADH[c]	ENSG00000138356
HMR_4704	H2O[c] + O2[c] + gentisate aldehyde[c] => 2,5-dihydroxybenzoate[c] + H2O2[c]	ENSG00000138356
HMR_4797	2-methyl-3-oxopropanoate[c] + H2O[c] + NAD+[c] => H+[c] + NADH[c] + methylmalonate[c]	ENSG00000108602
HMR_6417	CoA[m] + S-(2-methylpropanoyl)-dihydrolipoamide[m] <=> dihydrolipoamide[m] + isobutyryl-CoA[m]	ENSG00000143797
HMR_6925	4-methyl-2-oxopentanoate[c] + H+[c] + NADH[c] <=> NAD+[c] + alpha-hydroxyisocaproic acid[c]	ENSG00000187134;ENSG00000170786
HMR_4218	H2O[c] + L-formylkynurenine[c] => alanine[c] + formylanthranilate[c]	ENSG00000115919
HMR_4220	3-hydroxy-L-kynurenine[c] + H2O[c] + NADP+[c] <=> H+[c] + NADPH[c] + O2[c] + kynurenine[c]	ENSG00000117009
HMR_4224	H2O[c] + kynurenine[c] => alanine[c] + anthranilate[c]	ENSG00000115919
HMR_4225	3-hydroxy-L-kynurenine[c] + H2O[c] => 3-hydroxyanthranilate[c] + alanine[c]	ENSG00000115919
HMR_6710	SAM[c] + beta-carboline[c] => SAH[c] + harman[c]	ENSG00000185432;ENSG00000143499;ENSG00000162851;ENSG00000029639
HMR_6713	H2O[c] + O2[c] + tryptamine[c] => H2O2[c] + NH3[c] + indole-3-acetaldehyde[c]	ENSG00000189221
HMR_6719	5-hydroxykynurenamine[c] + O2[c] => 4,6-dihydroxyquinoline[c] + H2O2[c] + NH3[c]	ENSG00000189221
HMR_6723	3-hydroxykynurenine-O-beta-D-glucoside[c] + GSH[c] <=> H2O[c] + glutathionyl-3-hydroxykynurenine glucoside[c]	ENSG00000084207
HMR_6737	SAM[c] + salsolinol[c] => (R)-1,2-dimethyl-5,6-dihydroxy-tetrahydroisoquinoline[c] + SAH[c]	ENSG00000185432;ENSG00000143499;ENSG00000162851;ENSG00000029639
HMR_6745	H2O[c] + O2[c] + adrenaline[c] => 3,4-dihydroxymandelaldehyde[c] + H2O2[c] + methylamine[c]	ENSG00000189221
HMR_6747	H2O[c] + L-metanephrine[c] + O2[c] => 3-methoxy-4-hydroxyphenylglycolaldehyde[c] + H2O2[c] + methylamine[c]	ENSG00000189221
HMR_6748	3-methoxy-4-hydroxyphenylglycolaldehyde[c] + H2O[c] + NAD+[c] => H+[c] + NADH[c] + vanillylmandelate[c]	ENSG00000108602
HMR_6749	3-methoxy-4-hydroxyphenylglycolaldehyde[c] + H2O[c] + NADP+[c] => H+[c] + NADPH[c] + vanillylmandelate[c]	ENSG00000108602
HMR_6751	H2O[c] + O2[c] + normetanephrine[c] => 3-methoxy-4-hydroxyphenylglycolaldehyde[c] + H2O2[c] + NH3[c]	ENSG00000189221
HMR_6752	H2O[c] + O2[c] + noradrenaline[c] => 3,4-dihydroxymandelaldehyde[c] + H2O2[c] + NH3[c]	ENSG00000189221
HMR_6753	3,4-dihydroxymandelaldehyde[c] + H2O[c] + NAD+[c] => 3,4-dihydroxymandelate[c] + H+[c] + NADH[c]	ENSG00000108602
HMR_6754	3,4-dihydroxymandelaldehyde[c] + H2O[c] + NADP+[c] => 3,4-dihydroxymandelate[c] + H+[c] + NADPH[c]	ENSG00000108602
HMR_6758	H2O[c] + O2[c] + dopamine[c] => 3,4-dihydroxyphenylacetaldehyde[c] + H2O2[c] + NH3[c]	ENSG00000189221
HMR_6760	3,4-dihydroxyphenylacetaldehyde[c] + H2O[c] + NAD+[c] => 3,4-dihydroxyphenylacetate[c] + H+[c] + NADH[c]	ENSG00000108602
HMR_6761	3,4-dihydroxyphenylacetaldehyde[c] + H2O[c] + NADP+[c] => 3,4-dihydroxyphenylacetate[c] + H+[c] + NADPH[c]	ENSG00000108602
HMR_6764	3-methoxytyramine[c] + H2O[c] + O2[c] => 3-methoxy-4-hydroxyphenylacetaldehyde[c] + H2O2[c] + NH3[c]	ENSG00000189221
HMR_6766	3-methoxy-4-hydroxyphenylacetaldehyde[c] + H2O[c] + NAD+[c] => H+[c] + NADH[c] + homovanillate[c]	ENSG00000108602
HMR_6767	3-methoxy-4-hydroxyphenylacetaldehyde[c] + H2O[c] + NADP+[c] => H+[c] + NADPH[c] + homovanillate[c]	ENSG00000108602
HMR_6789	H2O[c] + O2[c] + tyramine[c] => 4-hydroxyphenylacetaldehyde[c] + H2O2[c] + NH3[c]	ENSG00000189221
HMR_6790	4-hydroxyphenylacetaldehyde[c] + H2O[c] + NAD+[c] => 4-hydroxyphenylacetate[c] + H+[c] + NADH[c]	ENSG00000108602
HMR_6791	4-hydroxyphenylacetaldehyde[c] + H2O[c] + NADP+[c] => 4-hydroxyphenylacetate[c] + H+[c] + NADPH[c]	ENSG00000108602
HMR_6808	H2O2[c] + dopamine[c] <=> 2 H2O[c] + dopamine-O-quinone[c]	ENSG00000117592
HMR_6811	5-S-glutathionyl-dopamine[c] <=> GSH[c] + dopamine-O-quinone[c]	ENSG00000084207
HMR_6813	2 H+[c] + H2O[c] + dopaminochrome[c] <=> H2O2[c] + dopamine-O-quinone[c]	ENSG00000117592
HMR_6815	5-S-glutathionyl-aminochrome reduced[c] <=> GSH[c] + dopaminochrome[c]	ENSG00000084207
HMR_6820	5-S-glutathionyl-adrenochrome hydroquinone[c] <=> GSH[c] + adrenochrome[c]	ENSG00000084207
HMR_6824	5-S-glutathionyl-noradrenochrome hydroquinone[c] <=> GSH[c] + noradrenochrome[c]	ENSG00000084207
HMR_6883	5-S-glutathionyl-L-dopa[c] <=> GSH[c] + L-dopaquinone[c]	ENSG00000084207
HMR_6886	5-S-glutathionyl-dopachrome hydroquinone[c] <=> GSH[c] + L-dopachrome[c]	ENSG00000084207
HMR_7628	O2[c] + phenylalanine[c] => 2-phenylacetamide[c] + CO2[c] + H2O[c]	ENSG00000117592
HMR_6523	H2O2[c] + thiocyanate[c] <=> H2O[c] + hypothiocyanite[c]	ENSG00000117592
HMR_4116	2 GSH[c] + H2O2[c] => GSSG[c] + 2 H2O[c]	ENSG00000117592;ENSG00000233276
HMR_4120	2 GSH[s] + H2O2[s] => GSSG[s] + 2 H2O[s]	ENSG00000117592;ENSG00000233276
HMR_4121	2 GSH[m] + H2O2[m] => GSSG[m] + 2 H2O[m]	ENSG00000117592;ENSG00000233276
HMR_4328	H2O[c] + cys-gly[c] => cysteine[c] + glycine[c]	ENSG00000166825
HMR_4329	H2O[s] + cys-gly[s] => cysteine[s] + glycine[s]	ENSG00000166825
HMR_4688	4-aminobutanal[m] + H2O[m] + NAD+[m] <=> 4-aminobutyrate[m] + NADH[m]	ENSG00000108602
HMR_3759	2-methyl-3-oxopropanoate[m] + H2O[m] + NAD+[m] => NADH[m] + methylmalonate[m]	ENSG00000108602
HMR_3783	2-methylbutyryl-CoA[m] + ubiquinone[m] <=> tiglyl-CoA[m] + ubiquinol[m]	ENSG00000150768
HMR_3790	2-methyl-3-oxopropanoate[c] + H2O[c] + O2[c] => H2O2[c] + methylmalonate[c]	ENSG00000138356
HMR_4158	N-acetylglucosamine-1-phosphate[c] + UTP[c] => PPi[c] + UDP-N-acetylglucosamine[c]	ENSG00000117143
HMR_4300	fructose-6-phosphate[c] + glutamine[c] => glucosamine-6-phosphate[c] + glutamate[c]	ENSG00000131459
HMR_5134	ATP[c] + aspartate[c] + tRNA(asp)[c] => AMP[c] + L-aspartyl-tRNA(asp)[c] + PPi[c]	ENSG00000117593
HMR_5135	ATP[c] + cysteine[c] + tRNA(cys)[c] => AMP[c] + L-cysteinyl-tRNA(cys)[c] + PPi[c]	ENSG00000134905
HMR_7436	UDP-N-acetyl-D-galactosamine[g] + [protein]-L-serine[g] => Tn-antigen[g] + UDP[g]	ENSG00000131386;ENSG00000141429
HMR_1532	PPi[c] + trans,trans,cis-geranyl-geranyl-pp[c] <=> dimethylallyl-PP[c] + farnesyl-PP[c]	ENSG00000160752
HMR_7334	2 CMP-N-acetylneuraminate[g] + l2fn2m2masn[g] => 2 CMP[g] + PA6[g]	ENSG00000073849
HMR_5166	801 ATP[c] + 1068 H2O[c] + 23 L-alanyl-tRNA(ala)[c] + 17 L-arginyl-tRNA(arg)[c] + 5 L-asparaginyl-tRNA(asn)[c] + 16 L-aspartyl-tRNA(asp)[c] + 19 L-glutaminyl-tRNA(gln)[c] + 30 L-glutamyl-tRNA(glu)[c] + 6 L-histidyl-tRNA(his)[c] + 41 L-leucyl-tRNA(leu)[c] + 22 L-lysyl-tRNA(lys)[c] + 4 L-methionyl-tRNA(met)[c] + 8 L-phenylalanyl-tRNA(phe)[c] + 10 L-prolyl-tRNA(pro)[c] + 16 L-seryl-tRNA(ser)[c] + 12…	ENSG00000168487
HMR_7617	ATP[c] + [protein]-L-tyrosine[c] => ADP[c] + [protein]-tyrosine-phosphate[c]	ENSG00000254087;ENSG00000169032;ENSG00000143479;ENSG00000168078;ENSG00000047936;ENSG00000120899;ENSG00000108984
HMR_7618	H2O[c] + [protein]-tyrosine-phosphate[c] => Pi[c] + [protein]-L-tyrosine[c]	ENSG00000132334;ENSG00000139318;ENSG00000164086;ENSG00000143507;ENSG00000134242
HMR_5259	304 ATP[l] + 304 H2O[l] + albumin[l] => 304 ADP[l] + 304 Pi[l] + 63 alanine[l] + 27 arginine[l] + 17 asparagine[l] + 36 aspartate[l] + 35 cysteine[l] + 62 glutamate[l] + 20 glutamine[l] + 13 glycine[l] + 16 histidine[l] + 9 isoleucine[l] + 64 leucine[l] + 60 lysine[l] + 7 methionine[l] + 35 phenylalanine[l] + 24 proline[l] + 28 serine[l] + 29 threonine[l] + 2 tryptophan[l] + 19 tyrosine[l] + 43 v…	ENSG00000109861
HMR_5261	211 ATP[l] + 211 H2O[l] + antichymotrypsin[l] => 211 ADP[l] + 211 Pi[l] + 34 alanine[l] + 16 arginine[l] + 19 asparagine[l] + 25 aspartate[l] + 3 cysteine[l] + 29 glutamate[l] + 17 glutamine[l] + 16 glycine[l] + 9 histidine[l] + 20 isoleucine[l] + 59 leucine[l] + 26 lysine[l] + 14 methionine[l] + 25 phenylalanine[l] + 16 proline[l] + 30 serine[l] + 29 threonine[l] + 3 tryptophan[l] + 9 tyrosine[l…	ENSG00000109861
HMR_5263	209 ATP[l] + 209 H2O[l] + antitrypsin[l] => 209 ADP[l] + 209 Pi[l] + 26 alanine[l] + 7 arginine[l] + 19 asparagine[l] + 24 aspartate[l] + 3 cysteine[l] + 32 glutamate[l] + 18 glutamine[l] + 24 glycine[l] + 13 histidine[l] + 20 isoleucine[l] + 51 leucine[l] + 34 lysine[l] + 10 methionine[l] + 27 phenylalanine[l] + 19 proline[l] + 25 serine[l] + 30 threonine[l] + 3 tryptophan[l] + 6 tyrosine[l] + 2…	ENSG00000109861
HMR_5265	2280 ATP[l] + 2280 H2O[l] + apoB100[l] => 2280 ADP[l] + 2280 Pi[l] + 275 alanine[l] + 150 arginine[l] + 247 asparagine[l] + 233 aspartate[l] + 25 cysteine[l] + 298 glutamate[l] + 230 glutamine[l] + 207 glycine[l] + 115 histidine[l] + 285 isoleucine[l] + 533 leucine[l] + 357 lysine[l] + 79 methionine[l] + 224 phenylalanine[l] + 171 proline[l] + 392 serine[l] + 300 threonine[l] + 37 tryptophan[l] +…	ENSG00000109861
HMR_5272	1337 ATP[l] + 1337 H2O[l] + fibrinogen[l] => 1337 ADP[l] + 1337 Pi[l] + 134 alanine[l] + 134 arginine[l] + 138 asparagine[l] + 176 aspartate[l] + 48 cysteine[l] + 186 glutamate[l] + 110 glutamine[l] + 262 glycine[l] + 62 histidine[l] + 104 isoleucine[l] + 166 leucine[l] + 154 lysine[l] + 48 methionine[l] + 98 phenylalanine[l] + 114 proline[l] + 278 serine[l] + 182 threonine[l] + 60 tryptophan[l] …	ENSG00000109861
HMR_5274	203 ATP[l] + 203 H2O[l] + haptoglobin[l] => 203 ADP[l] + 203 Pi[l] + 30 alanine[l] + 9 arginine[l] + 21 asparagine[l] + 25 aspartate[l] + 12 cysteine[l] + 25 glutamate[l] + 17 glutamine[l] + 31 glycine[l] + 13 histidine[l] + 18 isoleucine[l] + 31 leucine[l] + 35 lysine[l] + 5 methionine[l] + 8 phenylalanine[l] + 21 proline[l] + 18 serine[l] + 22 threonine[l] + 8 tryptophan[l] + 21 tyrosine[l] + 3…	ENSG00000109861
HMR_5276	405 ATP[l] + 405 H2O[l] + plasminogen[l] => 405 ADP[l] + 405 Pi[l] + 37 alanine[l] + 42 arginine[l] + 40 asparagine[l] + 36 aspartate[l] + 48 cysteine[l] + 56 glutamate[l] + 31 glutamine[l] + 62 glycine[l] + 24 histidine[l] + 22 isoleucine[l] + 48 leucine[l] + 49 lysine[l] + 11 methionine[l] + 21 phenylalanine[l] + 69 proline[l] + 56 serine[l] + 61 threonine[l] + 19 tryptophan[l] + 30 tyrosine[l]…	ENSG00000109861
HMR_5278	311 ATP[l] + 311 H2O[l] + prothrombin[l] => 311 ADP[l] + 311 Pi[l] + 42 alanine[l] + 44 arginine[l] + 25 asparagine[l] + 35 aspartate[l] + 26 cysteine[l] + 51 glutamate[l] + 26 glutamine[l] + 49 glycine[l] + 13 histidine[l] + 22 isoleucine[l] + 51 leucine[l] + 29 lysine[l] + 9 methionine[l] + 21 phenylalanine[l] + 33 proline[l] + 38 serine[l] + 36 threonine[l] + 14 tryptophan[l] + 21 tyrosine[l] …	ENSG00000109861
HMR_5280	349 ATP[l] + 349 H2O[l] + [apotransferin][l] => 349 ADP[l] + 349 Pi[l] + 61 alanine[l] + 27 arginine[l] + 34 asparagine[l] + 45 aspartate[l] + 40 cysteine[l] + 42 glutamate[l] + 17 glutamine[l] + 52 glycine[l] + 19 histidine[l] + 15 isoleucine[l] + 65 leucine[l] + 58 lysine[l] + 10 methionine[l] + 28 phenylalanine[l] + 32 proline[l] + 41 serine[l] + 30 threonine[l] + 8 tryptophan[l] + 26 tyrosine…	ENSG00000109861
HMR_5282	158 ATP[l] + 158 H2O[l] + apoE[l] => 158 ADP[l] + 158 Pi[l] + 39 alanine[l] + 34 arginine[l] + asparagine[l] + 11 aspartate[l] + 2 cysteine[l] + 40 glutamate[l] + 32 glutamine[l] + 18 glycine[l] + 2 histidine[l] + 2 isoleucine[l] + 41 leucine[l] + 13 lysine[l] + 8 methionine[l] + 4 phenylalanine[l] + 8 proline[l] + 14 serine[l] + 12 threonine[l] + 8 tryptophan[l] + 4 tyrosine[l] + 24 valine[l]	ENSG00000109861
HMR_5284	133 ATP[l] + 133 H2O[l] + apoA1[l] => 133 ADP[l] + 133 Pi[l] + 23 alanine[l] + 17 arginine[l] + 5 asparagine[l] + 16 aspartate[l] + 30 glutamate[l] + 19 glutamine[l] + 11 glycine[l] + 6 histidine[l] + 41 leucine[l] + 22 lysine[l] + 4 methionine[l] + 8 phenylalanine[l] + 10 proline[l] + 16 serine[l] + 12 threonine[l] + 5 tryptophan[l] + 7 tyrosine[l] + 15 valine[l]	ENSG00000109861
HMR_5285	142 ATP[l] + 142 H2O[l] + STAR[l] => 142 ADP[l] + 142 Pi[l] + 21 alanine[l] + 20 arginine[l] + 11 asparagine[l] + 10 aspartate[l] + 5 cysteine[l] + 22 glutamate[l] + 17 glutamine[l] + 21 glycine[l] + 6 histidine[l] + 10 isoleucine[l] + 31 leucine[l] + 19 lysine[l] + 12 methionine[l] + 6 phenylalanine[l] + 12 proline[l] + 20 serine[l] + 12 threonine[l] + 5 tryptophan[l] + 4 tyrosine[l] + 21 valine…	ENSG00000109861
HMR_5286	96 ATP[l] + GM2A[l] + 96 H2O[l] => 96 ADP[l] + 96 Pi[l] + 10 alanine[l] + 4 arginine[l] + 3 asparagine[l] + 9 aspartate[l] + 8 cysteine[l] + 11 glutamate[l] + 4 glutamine[l] + 13 glycine[l] + 3 histidine[l] + 12 isoleucine[l] + 28 leucine[l] + 11 lysine[l] + 4 methionine[l] + 5 phenylalanine[l] + 19 proline[l] + 20 serine[l] + 10 threonine[l] + 3 tryptophan[l] + 4 tyrosine[l] + 12 valine[l]	ENSG00000109861
HMR_5287	162 ATP[l] + 162 H2O[l] + apocytochrome-C[l] => 162 ADP[l] + 162 Pi[l] + 38 alanine[l] + 23 arginine[l] + 5 asparagine[l] + 14 aspartate[l] + 6 cysteine[l] + 15 glutamate[l] + 7 glutamine[l] + 28 glycine[l] + 10 histidine[l] + 6 isoleucine[l] + 37 leucine[l] + 14 lysine[l] + 14 methionine[l] + 10 phenylalanine[l] + 26 proline[l] + 25 serine[l] + 10 threonine[l] + 3 tryptophan[l] + 14 tyrosine[l] …	ENSG00000109861
HMR_5289	234 ATP[l] + 234 H2O[l] + PPARA[l] => 234 ADP[l] + 234 Pi[l] + 31 alanine[l] + 19 arginine[l] + 19 asparagine[l] + 27 aspartate[l] + 19 cysteine[l] + 34 glutamate[l] + 16 glutamine[l] + 28 glycine[l] + 13 histidine[l] + 29 isoleucine[l] + 47 leucine[l] + 33 lysine[l] + 15 methionine[l] + 22 phenylalanine[l] + 20 proline[l] + 37 serine[l] + 18 threonine[l] + 14 tyrosine[l] + 27 valine[l]	ENSG00000109861
HMR_5290	2281 ATP[l] + 2281 H2O[l] + apoB48[l] => 2281 ADP[l] + 2281 Pi[l] + 276 alanine[l] + 150 arginine[l] + 245 asparagine[l] + 234 aspartate[l] + 24 cysteine[l] + 297 glutamate[l] + 231 glutamine[l] + 207 glycine[l] + 114 histidine[l] + 287 isoleucine[l] + 536 leucine[l] + 356 lysine[l] + 79 methionine[l] + 224 phenylalanine[l] + 171 proline[l] + 393 serine[l] + 299 threonine[l] + 37 tryptophan[l] + …	ENSG00000109861
HMR_5407	CO2[s] + H2O[s] <=> carbonate[s]	ENSG00000104267
HMR_4084	H2O[c] + PAP[c] => AMP[c] + Pi[c]	ENSG00000162813
HMR_4187	H2O[c] + PAPS[c] => Pi[c] + adenylyl sulfate[c]	ENSG00000162813
HMR_4842	H+[c] + SAM[c] => SAH[c] + activated methyl group[c]	ENSG00000108602
HMR_0710	NADP+[c] + isocitrate[c] => AKG[c] + CO2[c] + H+[c] + NADPH[c]	ENSG00000138413
HMR_4111	oxalosuccinate[c] => AKG[c] + CO2[c]	ENSG00000138413
HMR_4112	oxalosuccinate[m] => AKG[m] + CO2[m]	ENSG00000138413
HMR_4113	oxalosuccinate[p] => AKG[p] + CO2[p]	ENSG00000138413
HMR_4147	CoA[m] + GTP[m] + succinate[m] <=> GDP[m] + Pi[m] + succinyl-CoA[m]	ENSG00000107104
HMR_4152	ADP[m] + Pi[m] + succinyl-CoA[m] <=> ATP[m] + CoA[m] + succinate[m]	ENSG00000107104
HMR_4408	H2O[c] + fumarate[c] <=> malate[c]	ENSG00000091483
HMR_4410	H2O[m] + fumarate[m] <=> malate[m]	ENSG00000091483
HMR_4585	H+[c] + NADPH[c] + oxalosuccinate[c] <=> NADP+[c] + isocitrate[c]	ENSG00000138413
HMR_4586	NADPH[m] + oxalosuccinate[m] <=> NADP+[m] + isocitrate[m]	ENSG00000138413
HMR_4587	H+[p] + NADPH[p] + oxalosuccinate[p] <=> NADP+[p] + isocitrate[p]	ENSG00000138413;ENSG00000158125
HMR_4588	NADH[m] + oxalosuccinate[m] <=> NAD+[m] + isocitrate[m]	ENSG00000138413;ENSG00000158125
HMR_8775	H2O[c] + NAD+[c] + glycolaldehyde[c] => H+[c] + NADH[c] + glycolate[c]	ENSG00000108602
HMR_6918	2 H+[m] + 2 ferricytochrome C[m] + ubiquinol[m] => 2 ferrocytochrome C[m] + ubiquinone[m]	ENSG00000010256
HMR_3960	2 H+[c] + 2 O2-[c] => H2O2[c] + O2[c]	ENSG00000112096
HMR_8410	2 O2-[m] => H2O2[m] + O2[m]	ENSG00000112096
HMR_0188	AMP[c] + PPi[c] + lauroyl-CoA[c] <=> ATP[c] + CoA[c] + lauric acid[c]	ENSG00000068366
HMR_0192	AMP[c] + PPi[c] + tridecanoyl-CoA[c] <=> ATP[c] + CoA[c] + tridecylic acid[c]	ENSG00000068366
HMR_0196	AMP[c] + PPi[c] + myristoyl-CoA[c] <=> ATP[c] + CoA[c] + myristic acid[c]	ENSG00000068366
HMR_0200	(9E)-tetradecenoic acid[c] + ATP[c] + CoA[c] <=> (9E)-tetradecenoyl-CoA[c] + AMP[c] + PPi[c]	ENSG00000068366
HMR_0204	(7Z)-tetradecenoic acid[c] + ATP[c] + CoA[c] <=> (7Z)-tetradecenoyl-CoA[c] + AMP[c] + PPi[c]	ENSG00000068366
HMR_0209	5-tetradecenoyl-CoA[c] + AMP[c] + PPi[c] <=> ATP[c] + CoA[c] + physeteric acid[c]	ENSG00000068366
HMR_0213	AMP[c] + PPi[c] + pentadecanoyl-CoA[c] <=> ATP[c] + CoA[c] + pentadecylic acid[c]	ENSG00000068366
HMR_0217	AMP[c] + PPi[c] + palmitoyl-CoA[c] <=> ATP[c] + CoA[c] + palmitate[c]	ENSG00000068366
HMR_0226	AMP[c] + PPi[c] + palmitoleoyl-CoA[c] <=> ATP[c] + CoA[c] + palmitolate[c]	ENSG00000068366
HMR_0233	7-hexadecenoyl-CoA[c] + AMP[c] + PPi[c] <=> 7-palmitoleic acid[c] + ATP[c] + CoA[c]	ENSG00000068366
HMR_0237	AMP[c] + PPi[c] + heptadecanoyl-CoA[c] <=> ATP[c] + CoA[c] + margaric acid[c]	ENSG00000068366
HMR_0241	(10Z)-heptadecenoic acid[c] + ATP[c] + CoA[c] <=> (10Z)-heptadecenoyl-CoA[c] + AMP[c] + PPi[c]	ENSG00000068366
HMR_0245	9-heptadecenoyl-CoA[c] + AMP[c] + PPi[c] <=> 9-heptadecylenic acid[c] + ATP[c] + CoA[c]	ENSG00000068366
HMR_0249	AMP[c] + PPi[c] + stearoyl-CoA[c] <=> ATP[c] + CoA[c] + stearate[c]	ENSG00000068366
HMR_0255	(13Z)-octadecenoic acid[c] + ATP[c] + CoA[c] <=> (13Z)-octadecenoyl-CoA[c] + AMP[c] + PPi[c]	ENSG00000068366
HMR_0259	AMP[c] + PPi[c] + cis-vaccenoyl-CoA[c] <=> ATP[c] + CoA[c] + cis-vaccenic acid[c]	ENSG00000068366
HMR_0263	ATP[c] + CoA[c] + oleate[c] => AMP[c] + PPi[c] + oleoyl-CoA[c]	ENSG00000068366
HMR_0267	(9E)-octadecenoyl-CoA[c] + AMP[c] + PPi[c] <=> ATP[c] + CoA[c] + elaidate[c]	ENSG00000068366
HMR_0271	(13Z)-octadecenoyl-CoA[c] + AMP[c] + PPi[c] <=> (7Z)-octadecenoic acid[c] + ATP[c] + CoA[c]	ENSG00000068366
HMR_0275	(6Z,9Z)-octadecadienoic acid[c] + ATP[c] + CoA[c] <=> (6Z,9Z)-octadecadienoyl-CoA[c] + AMP[c] + PPi[c]	ENSG00000068366
HMR_0279	AMP[c] + PPi[c] + nonadecanoyl-CoA[c] <=> ATP[c] + CoA[c] + nonadecylic acid[c]	ENSG00000068366
HMR_0283	AMP[c] + PPi[c] + eicosanoyl-CoA[c] <=> ATP[c] + CoA[c] + eicosanoate[c]	ENSG00000068366
HMR_0289	(13Z)-eicosenoic acid[c] + ATP[c] + CoA[c] <=> (13Z)-eicosenoyl-CoA[c] + AMP[c] + PPi[c]	ENSG00000068366
HMR_0293	(11Z)-eicosenoyl-CoA[c] + AMP[c] + PPi[c] <=> ATP[c] + CoA[c] + cis-gondoic acid[c]	ENSG00000068366
HMR_0297	9-eicosenoic acid[c] + ATP[c] + CoA[c] <=> 9-eicosenoyl-CoA[c] + AMP[c] + PPi[c]	ENSG00000068366
HMR_0301	(8Z,11Z)-eicosadienoyl-CoA[c] + AMP[c] + PPi[c] <=> 8,11-eicosadienoic acid[c] + ATP[c] + CoA[c]	ENSG00000068366
HMR_0305	(5Z,8Z,11Z)-eicosatrienoyl-CoA[c] + AMP[c] + PPi[c] <=> ATP[c] + CoA[c] + mead acid[c]	ENSG00000068366
HMR_0309	AMP[c] + PPi[c] + heneicosanoyl-CoA[c] <=> ATP[c] + CoA[c] + henicosanoic acid[c]	ENSG00000068366
HMR_0313	AMP[c] + PPi[c] + docosanoyl-CoA[c] <=> ATP[c] + CoA[c] + behenic acid[c]	ENSG00000068366
HMR_0319	(13Z)-docosenoyl-CoA[c] + AMP[c] + PPi[c] <=> ATP[c] + CoA[c] + cis-erucic acid[c]	ENSG00000068366
HMR_0323	(11Z)-docosenoyl-CoA[c] + AMP[c] + PPi[c] <=> ATP[c] + CoA[c] + cis-cetoleic acid[c]	ENSG00000068366
HMR_0327	AMP[c] + PPi[c] + tricosanoyl-CoA[c] <=> ATP[c] + CoA[c] + tricosanoic acid[c]	ENSG00000068366
HMR_0331	AMP[c] + PPi[c] + tetracosanoyl-CoA[c] <=> ATP[c] + CoA[c] + lignocerate[c]	ENSG00000068366
HMR_0337	(15Z)-tetracosenoyl-CoA[c] + AMP[c] + PPi[c] <=> ATP[c] + CoA[c] + nervonic acid[c]	ENSG00000068366
HMR_0341	AMP[c] + PPi[c] + hexacosanoyl-CoA[c] <=> ATP[c] + CoA[c] + cerotic acid[c]	ENSG00000068366
HMR_0345	AMP[c] + PPi[c] + hexacosenoyl-CoA[c] <=> ATP[c] + CoA[c] + ximenic acid[c]	ENSG00000068366
HMR_0349	AMP[c] + PPi[c] + linolenoyl-CoA[c] <=> ATP[c] + CoA[c] + linolenate[c]	ENSG00000068366
HMR_0353	(6Z,9Z,12Z,15Z)-octadecatetraenoyl-CoA[c] + AMP[c] + PPi[c] <=> ATP[c] + CoA[c] + stearidonic acid[c]	ENSG00000068366
HMR_0357	(8Z,11Z,14Z,17Z)-eicosatetraenoyl-CoA[c] + AMP[c] + PPi[c] <=> ATP[c] + CoA[c] + omega-3-arachidonic acid[c]	ENSG00000068366
HMR_0361	(5Z,8Z,11Z,14Z,17Z)-eicosapentaenoyl-CoA[c] + AMP[c] + PPi[c] <=> ATP[c] + CoA[c] + EPA[c]	ENSG00000068366
HMR_0365	(7Z,10Z,13Z,16Z,19Z)-docosapentaenoyl-CoA[c] + AMP[c] + PPi[c] <=> ATP[c] + CoA[c] + DPA[c]	ENSG00000068366
HMR_0369	(9Z,12Z,15Z,18Z,21Z)-TPA[c] + ATP[c] + CoA[c] <=> (9Z,12Z,15Z,18Z,21Z)-tetracosapentaenoyl-CoA[c] + AMP[c] + PPi[c]	ENSG00000068366
HMR_0373	(6Z,9Z,12Z,15Z,18Z,21Z)-THA[c] + ATP[c] + CoA[c] <=> (6Z,9Z,12Z,15Z,18Z,21Z)-tetracosahexaenoyl-CoA[c] + AMP[c] + PPi[c]	ENSG00000068366
HMR_0377	(4Z,7Z,10Z,13Z,16Z,19Z)-docosahexaenoyl-CoA[c] + AMP[c] + PPi[c] <=> ATP[c] + CoA[c] + DHA[c]	ENSG00000068366
HMR_0381	(11Z,14Z,17Z)-eicosatrienoic acid[c] + ATP[c] + CoA[c] <=> (11Z,14Z,17Z)-eicosatrienoyl-CoA[c] + AMP[c] + PPi[c]	ENSG00000068366
HMR_0385	13,16,19-docosatrienoic acid[c] + ATP[c] + CoA[c] <=> 13,16,19-docosatrienoyl-CoA[c] + AMP[c] + PPi[c]	ENSG00000068366
HMR_0389	10,13,16,19-docosatetraenoic acid[c] + ATP[c] + CoA[c] <=> 10,13,16,19-docosatetraenoyl-CoA[c] + AMP[c] + PPi[c]	ENSG00000068366
HMR_0393	12,15,18,21-tetracosatetraenoic acid[c] + ATP[c] + CoA[c] <=> 12,15,18,21-tetracosatetraenoyl-CoA[c] + AMP[c] + PPi[c]	ENSG00000068366
HMR_0397	AMP[c] + PPi[c] + linoleoyl-CoA[c] <=> ATP[c] + CoA[c] + linoleate[c]	ENSG00000068366
HMR_0401	AMP[c] + PPi[c] + gamma-linolenoyl-CoA[c] <=> ATP[c] + CoA[c] + gamma-linolenate[c]	ENSG00000068366
HMR_0405	AMP[c] + PPi[c] + dihomo-gamma-linolenoyl-CoA[c] <=> ATP[c] + CoA[c] + dihomo-gamma-linolenate[c]	ENSG00000068366
HMR_0409	AMP[c] + PPi[c] + arachidonyl-CoA[c] <=> ATP[c] + CoA[c] + arachidonate[c]	ENSG00000068366
HMR_0413	(7Z,10Z,13Z,16Z)-docosatetraenoyl-CoA[c] + AMP[c] + PPi[c] <=> ATP[c] + CoA[c] + adrenic acid[c]	ENSG00000068366
HMR_0417	(9Z,12Z,15Z,18Z)-TTA[c] + ATP[c] + CoA[c] <=> (9Z,12Z,15Z,18Z)-tetracosatetraenoyl-CoA[c] + AMP[c] + PPi[c]	ENSG00000068366
HMR_0421	(6Z,9Z,12Z,15Z,18Z)-TPA[c] + ATP[c] + CoA[c] <=> (6Z,9Z,12Z,15Z,18Z)-tetracosapentaenoyl-CoA[c] + AMP[c] + PPi[c]	ENSG00000068366
HMR_0425	(4Z,7Z,10Z,13Z,16Z)-DPA[c] + ATP[c] + CoA[c] <=> (4Z,7Z,10Z,13Z,16Z)-docosapentaenoyl-CoA[c] + AMP[c] + PPi[c]	ENSG00000068366
HMR_0429	(11Z,14Z)-eicosadienoic acid[c] + ATP[c] + CoA[c] <=> (11Z,14Z)-eicosadienoyl-CoA[c] + AMP[c] + PPi[c]	ENSG00000068366
HMR_0433	(13Z,16Z)-docosadienoic acid[c] + ATP[c] + CoA[c] <=> (13Z,16Z)-docosadienoyl-CoA[c] + AMP[c] + PPi[c]	ENSG00000068366
HMR_0437	10,13,16-docosatrienoyl-CoA[c] + AMP[c] + PPi[c] <=> 10,13,16-docosatriynoic acid[c] + ATP[c] + CoA[c]	ENSG00000068366
HMR_2942	AMP[r] + PPi[r] + lauroyl-CoA[r] <=> ATP[r] + CoA[r] + lauric acid[r]	ENSG00000068366
HMR_2943	AMP[r] + PPi[r] + tridecanoyl-CoA[r] <=> ATP[r] + CoA[r] + tridecylic acid[r]	ENSG00000068366
HMR_2944	AMP[r] + PPi[r] + myristoyl-CoA[r] <=> ATP[r] + CoA[r] + myristic acid[r]	ENSG00000068366
HMR_2945	5-tetradecenoyl-CoA[r] + AMP[r] + PPi[r] <=> ATP[r] + CoA[r] + physeteric acid[r]	ENSG00000068366
HMR_2946	(9E)-tetradecenoic acid[r] + ATP[r] + CoA[r] <=> (9E)-tetradecenoyl-CoA[r] + AMP[r] + PPi[r]	ENSG00000068366
HMR_2947	(7Z)-tetradecenoic acid[r] + ATP[r] + CoA[r] <=> (7Z)-tetradecenoyl-CoA[r] + AMP[r] + PPi[r]	ENSG00000068366
HMR_2948	AMP[r] + PPi[r] + pentadecanoyl-CoA[r] <=> ATP[r] + CoA[r] + pentadecylic acid[r]	ENSG00000068366
HMR_2949	AMP[r] + PPi[r] + palmitoyl-CoA[r] <=> ATP[r] + CoA[r] + palmitate[r]	ENSG00000068366
HMR_2951	7-hexadecenoyl-CoA[r] + AMP[r] + PPi[r] <=> 7-palmitoleic acid[r] + ATP[r] + CoA[r]	ENSG00000068366
HMR_2952	AMP[r] + PPi[r] + palmitoleoyl-CoA[r] <=> ATP[r] + CoA[r] + palmitolate[r]	ENSG00000068366
HMR_2954	AMP[r] + PPi[r] + heptadecanoyl-CoA[r] <=> ATP[r] + CoA[r] + margaric acid[r]	ENSG00000068366
HMR_2955	(10Z)-heptadecenoic acid[r] + ATP[r] + CoA[r] <=> (10Z)-heptadecenoyl-CoA[r] + AMP[r] + PPi[r]	ENSG00000068366
HMR_2956	9-heptadecenoyl-CoA[r] + AMP[r] + PPi[r] <=> 9-heptadecylenic acid[r] + ATP[r] + CoA[r]	ENSG00000068366
HMR_2957	AMP[r] + PPi[r] + stearoyl-CoA[r] <=> ATP[r] + CoA[r] + stearate[r]	ENSG00000068366
HMR_2959	ATP[r] + CoA[r] + oleate[r] => AMP[r] + PPi[r] + oleoyl-CoA[r]	ENSG00000068366
HMR_2961	(9E)-octadecenoyl-CoA[r] + AMP[r] + PPi[r] <=> ATP[r] + CoA[r] + elaidate[r]	ENSG00000068366
HMR_2962	(13Z)-octadecenoic acid[r] + ATP[r] + CoA[r] <=> (13Z)-octadecenoyl-CoA[r] + AMP[r] + PPi[r]	ENSG00000068366
HMR_2963	AMP[r] + PPi[r] + cis-vaccenoyl-CoA[r] <=> ATP[r] + CoA[r] + cis-vaccenic acid[r]	ENSG00000068366
HMR_2964	(6Z,9Z)-octadecadienoic acid[r] + ATP[r] + CoA[r] <=> (6Z,9Z)-octadecadienoyl-CoA[r] + AMP[r] + PPi[r]	ENSG00000068366
HMR_2965	AMP[r] + PPi[r] + nonadecanoyl-CoA[r] <=> ATP[r] + CoA[r] + nonadecylic acid[r]	ENSG00000068366
HMR_2966	AMP[r] + PPi[r] + eicosanoyl-CoA[r] <=> ATP[r] + CoA[r] + eicosanoate[r]	ENSG00000068366
HMR_2967	(11Z)-eicosenoyl-CoA[r] + AMP[r] + PPi[r] <=> ATP[r] + CoA[r] + cis-gondoic acid[r]	ENSG00000068366
HMR_2968	(13Z)-eicosenoic acid[r] + ATP[r] + CoA[r] <=> (13Z)-eicosenoyl-CoA[r] + AMP[r] + PPi[r]	ENSG00000068366
HMR_2969	9-eicosenoic acid[r] + ATP[r] + CoA[r] <=> 9-eicosenoyl-CoA[r] + AMP[r] + PPi[r]	ENSG00000068366
HMR_2970	(8Z,11Z)-eicosadienoyl-CoA[r] + AMP[r] + PPi[r] <=> 8,11-eicosadienoic acid[r] + ATP[r] + CoA[r]	ENSG00000068366
HMR_2971	(5Z,8Z,11Z)-eicosatrienoyl-CoA[r] + AMP[r] + PPi[r] <=> ATP[r] + CoA[r] + mead acid[r]	ENSG00000068366
HMR_2972	AMP[r] + PPi[r] + heneicosanoyl-CoA[r] <=> ATP[r] + CoA[r] + henicosanoic acid[r]	ENSG00000068366
HMR_2973	AMP[r] + PPi[r] + docosanoyl-CoA[r] <=> ATP[r] + CoA[r] + behenic acid[r]	ENSG00000068366
HMR_2974	(13Z)-docosenoyl-CoA[r] + AMP[r] + PPi[r] <=> ATP[r] + CoA[r] + cis-erucic acid[r]	ENSG00000068366
HMR_2975	(11Z)-docosenoyl-CoA[r] + AMP[r] + PPi[r] <=> ATP[r] + CoA[r] + cis-cetoleic acid[r]	ENSG00000068366
HMR_2976	AMP[r] + PPi[r] + tricosanoyl-CoA[r] <=> ATP[r] + CoA[r] + tricosanoic acid[r]	ENSG00000068366
HMR_2977	AMP[r] + PPi[r] + tetracosanoyl-CoA[r] <=> ATP[r] + CoA[r] + lignocerate[r]	ENSG00000068366
HMR_2978	(15Z)-tetracosenoyl-CoA[r] + AMP[r] + PPi[r] <=> ATP[r] + CoA[r] + nervonic acid[r]	ENSG00000068366
HMR_2979	AMP[r] + PPi[r] + hexacosanoyl-CoA[r] <=> ATP[r] + CoA[r] + cerotic acid[r]	ENSG00000068366
HMR_2980	AMP[r] + PPi[r] + hexacosenoyl-CoA[r] <=> ATP[r] + CoA[r] + ximenic acid[r]	ENSG00000068366
HMR_2981	AMP[r] + PPi[r] + linolenoyl-CoA[r] <=> ATP[r] + CoA[r] + linolenate[r]	ENSG00000068366
HMR_2982	(6Z,9Z,12Z,15Z)-octadecatetraenoyl-CoA[r] + AMP[r] + PPi[r] <=> ATP[r] + CoA[r] + stearidonic acid[r]	ENSG00000068366
HMR_2983	(8Z,11Z,14Z,17Z)-eicosatetraenoyl-CoA[r] + AMP[r] + PPi[r] <=> ATP[r] + CoA[r] + omega-3-arachidonic acid[r]	ENSG00000068366
HMR_2984	(5Z,8Z,11Z,14Z,17Z)-eicosapentaenoyl-CoA[r] + AMP[r] + PPi[r] <=> ATP[r] + CoA[r] + EPA[r]	ENSG00000068366
HMR_2985	(7Z,10Z,13Z,16Z,19Z)-docosapentaenoyl-CoA[r] + AMP[r] + PPi[r] <=> ATP[r] + CoA[r] + DPA[r]	ENSG00000068366
HMR_2986	(9Z,12Z,15Z,18Z,21Z)-TPA[r] + ATP[r] + CoA[r] <=> (9Z,12Z,15Z,18Z,21Z)-tetracosapentaenoyl-CoA[r] + AMP[r] + PPi[r]	ENSG00000068366
HMR_2987	(6Z,9Z,12Z,15Z,18Z,21Z)-THA[r] + ATP[r] + CoA[r] <=> (6Z,9Z,12Z,15Z,18Z,21Z)-tetracosahexaenoyl-CoA[r] + AMP[r] + PPi[r]	ENSG00000068366
HMR_2988	(4Z,7Z,10Z,13Z,16Z,19Z)-docosahexaenoyl-CoA[r] + AMP[r] + PPi[r] <=> ATP[r] + CoA[r] + DHA[r]	ENSG00000068366
HMR_2989	(11Z,14Z,17Z)-eicosatrienoic acid[r] + ATP[r] + CoA[r] <=> (11Z,14Z,17Z)-eicosatrienoyl-CoA[r] + AMP[r] + PPi[r]	ENSG00000068366
HMR_2990	13,16,19-docosatrienoic acid[r] + ATP[r] + CoA[r] <=> 13,16,19-docosatrienoyl-CoA[r] + AMP[r] + PPi[r]	ENSG00000068366
HMR_2991	AMP[r] + PPi[r] + linoleoyl-CoA[r] <=> ATP[r] + CoA[r] + linoleate[r]	ENSG00000068366
HMR_2992	AMP[r] + PPi[r] + gamma-linolenoyl-CoA[r] <=> ATP[r] + CoA[r] + gamma-linolenate[r]	ENSG00000068366
HMR_2994	AMP[r] + PPi[r] + dihomo-gamma-linolenoyl-CoA[r] <=> ATP[r] + CoA[r] + dihomo-gamma-linolenate[r]	ENSG00000068366
HMR_2996	AMP[r] + PPi[r] + arachidonyl-CoA[r] <=> ATP[r] + CoA[r] + arachidonate[r]	ENSG00000068366
HMR_2998	(7Z,10Z,13Z,16Z)-docosatetraenoyl-CoA[r] + AMP[r] + PPi[r] <=> ATP[r] + CoA[r] + adrenic acid[r]	ENSG00000068366
HMR_2999	(9Z,12Z,15Z,18Z)-TTA[r] + ATP[r] + CoA[r] <=> (9Z,12Z,15Z,18Z)-tetracosatetraenoyl-CoA[r] + AMP[r] + PPi[r]	ENSG00000068366
HMR_3000	(6Z,9Z,12Z,15Z,18Z)-TPA[r] + ATP[r] + CoA[r] <=> (6Z,9Z,12Z,15Z,18Z)-tetracosapentaenoyl-CoA[r] + AMP[r] + PPi[r]	ENSG00000068366
HMR_3001	(4Z,7Z,10Z,13Z,16Z)-DPA[r] + ATP[r] + CoA[r] <=> (4Z,7Z,10Z,13Z,16Z)-docosapentaenoyl-CoA[r] + AMP[r] + PPi[r]	ENSG00000068366
HMR_3002	(11Z,14Z)-eicosadienoic acid[r] + ATP[r] + CoA[r] <=> (11Z,14Z)-eicosadienoyl-CoA[r] + AMP[r] + PPi[r]	ENSG00000068366
HMR_3003	(13Z,16Z)-docosadienoic acid[r] + ATP[r] + CoA[r] <=> (13Z,16Z)-docosadienoyl-CoA[r] + AMP[r] + PPi[r]	ENSG00000068366
HMR_2152	acetyl-[ACP][c] + malonyl-[ACP][c] => CO2[c] + [ACP][c] + acetoacetyl-[ACP][c]	ENSG00000143797
HMR_2156	butyryl-[ACP][c] + malonyl-[ACP][c] => 3-oxohexanoyl-[ACP][c] + CO2[c] + [ACP][c]	ENSG00000143797
HMR_2160	hexanoyl-[ACP][c] + malonyl-[ACP][c] => 3-oxooctanoyl-[ACP][c] + CO2[c] + [ACP][c]	ENSG00000143797
HMR_2164	malonyl-[ACP][c] + octanoyl-[ACP][c] => 3-oxodecanoyl-[ACP][c] + CO2[c] + [ACP][c]	ENSG00000143797
HMR_2165	3-oxodecanoyl-[ACP][c] + H+[c] + NADPH[c] => (R)-3-hydroxydecanoyl-[ACP][c] + NADP+[c]	ENSG00000138356
HMR_2168	decanoyl-[ACP][c] + malonyl-[ACP][c] => 3-oxododecanoyl-[ACP][c] + CO2[c] + [ACP][c]	ENSG00000143797
HMR_2173	dodecanoyl-[ACP][c] + malonyl-[ACP][c] => 3-oxotetradecanoyl-[ACP][c] + CO2[c] + [ACP][c]	ENSG00000143797
HMR_2178	malonyl-[ACP][c] + tetradecanoyl-[ACP][c] => 3-oxohexadecanoyl-[ACP][c] + CO2[c] + [ACP][c]	ENSG00000143797
HMR_2305	malonyl-CoA[c] + oleoyl-CoA[c] => 3-oxo-11-cis-eicosenoyl-CoA[c] + CO2[c] + CoA[c]	ENSG00000143797
HMR_2307	3-oxo-11-cis-eicosenoyl-CoA[c] + H+[c] + NADPH[c] => 3(S)-hydroxy-11-cis-eicosenoyl-CoA[c] + NADP+[c]	ENSG00000187134;ENSG00000170786
HMR_2315	(11Z)-eicosenoyl-CoA[c] + malonyl-CoA[c] => 3-oxo-13cis-docosenoyl-CoA[c] + CO2[c] + CoA[c]	ENSG00000143797
HMR_2317	3-oxo-13cis-docosenoyl-CoA[c] + H+[c] + NADPH[c] => 3(S)-hydroxy-13-cis-docosenoyl-CoA[c] + NADP+[c]	ENSG00000187134;ENSG00000170786
HMR_2324	(13Z)-docosenoyl-CoA[c] + malonyl-CoA[c] => 3-oxo-cis-15-tetracosaenoyl-CoA[c] + CO2[c] + CoA[c]	ENSG00000143797
HMR_2326	3-oxo-cis-15-tetracosaenoyl-CoA[c] + H+[c] + NADPH[c] => 3(S)-hydroxy-cis-15-tetracosaenoyl-CoA[c] + NADP+[c]	ENSG00000187134;ENSG00000170786
HMR_2332	(15Z)-tetracosenoyl-CoA[c] + malonyl-CoA[c] => 3-oxo-hexacosenoyl-CoA[c] + CO2[c] + CoA[c]	ENSG00000143797
HMR_2334	3-oxo-hexacosenoyl-CoA[c] + H+[c] + NADPH[c] => 3(S)-hydroxy-hexacosenoyl-CoA[c] + NADP+[c]	ENSG00000187134;ENSG00000170786
HMR_2342	cis-vaccenoyl-CoA[c] + malonyl-CoA[c] => 3-oxo-13-cis-eicosenoyl-CoA[c] + CO2[c] + CoA[c]	ENSG00000143797
HMR_2343	3-oxo-13-cis-eicosenoyl-CoA[c] + H+[c] + NADPH[c] => 3(S)-hydroxy-13-cis-eicosenoyl-CoA[c] + NADP+[c]	ENSG00000187134;ENSG00000170786
HMR_2347	(7Z)-octadecenoyl-CoA[c] + malonyl-CoA[c] => 3-oxo-9-cis-eicosenoyl-CoA[c] + CO2[c] + CoA[c]	ENSG00000143797
HMR_2348	3-oxo-9-cis-eicosenoyl-CoA[c] + H+[c] + NADPH[c] => 3(S)-hydroxy-9-cis-eicosenoyl-CoA[c] + NADP+[c]	ENSG00000187134;ENSG00000170786
HMR_2353	9-eicosenoyl-CoA[c] + malonyl-CoA[c] => 3-oxo-11cis-docosenoyl-CoA[c] + CO2[c] + CoA[c]	ENSG00000143797
HMR_2354	3-oxo-11cis-docosenoyl-CoA[c] + H+[c] + NADPH[c] => 3(S)-hydroxy-11-cis-docosenoyl-CoA[c] + NADP+[c]	ENSG00000187134;ENSG00000170786
HMR_2361	(6Z,9Z)-octadecadienoyl-CoA[c] + malonyl-CoA[c] => 3-oxo-eicosadienoyl-CoA[c] + CO2[c] + CoA[c]	ENSG00000143797
HMR_2362	3-oxo-eicosadienoyl-CoA[c] + H+[c] + NADPH[c] => 3(S)-hydroxy-3-oxo-eicosadienoyl-CoA[c] + NADP+[c]	ENSG00000187134;ENSG00000170786
HMR_2190	malonyl-CoA[c] + palmitoyl-CoA[c] => 3-oxooctadecanoyl-CoA[c] + CO2[c] + CoA[c]	ENSG00000143797
HMR_2191	3-oxooctadecanoyl-CoA[c] + H+[c] + NADPH[c] => 3-hydroxyoctadecanoyl-CoA[c] + NADP+[c]	ENSG00000187134;ENSG00000170786
HMR_2201	malonyl-CoA[c] + stearoyl-CoA[c] => 3-oxoeicosanoyl-CoA[c] + CO2[c] + CoA[c]	ENSG00000143797
HMR_2202	3-oxoeicosanoyl-CoA[c] + H+[c] + NADPH[c] => 3-hydroxyeicosanoyl-CoA[c] + NADP+[c]	ENSG00000187134;ENSG00000170786
HMR_2205	eicosanoyl-CoA[c] + malonyl-CoA[c] => 3-oxodocosanoyl-CoA[c] + CO2[c] + CoA[c]	ENSG00000143797
HMR_2208	3-oxodocosanoyl-CoA[c] + H+[c] + NADPH[c] => 3-hydroxydocosanoyl-CoA[c] + NADP+[c]	ENSG00000187134;ENSG00000170786
HMR_2211	docosanoyl-CoA[c] + malonyl-CoA[c] => 3-oxotetracosanoyl-CoA[c] + CO2[c] + CoA[c]	ENSG00000143797
HMR_2212	3-oxotetracosanoyl-CoA[c] + H+[c] + NADPH[c] => 3-hydroxytetracosanoyl-CoA[c] + NADP+[c]	ENSG00000187134;ENSG00000170786
HMR_2215	malonyl-CoA[c] + tetracosanoyl-CoA[c] => 3-oxohexacosanoyl-CoA[c] + CO2[c] + CoA[c]	ENSG00000118402
HMR_2259	heptadecanoyl-CoA[c] + malonyl-CoA[c] => 3-oxononadecanoyl-CoA[c] + CO2[c] + CoA[c]	ENSG00000143797
HMR_2260	3-oxononadecanoyl-CoA[c] + H+[c] + NADPH[c] => 3-hydroxynonadecanoyl-CoA[c] + NADP+[c]	ENSG00000187134;ENSG00000170786
HMR_2263	malonyl-CoA[c] + nonadecanoyl-CoA[c] => 3-oxoheneicosanoyl-CoA[c] + CO2[c] + CoA[c]	ENSG00000143797
HMR_2264	3-oxoheneicosanoyl-CoA[c] + H+[c] + NADPH[c] => 3-hydroxyheneicosanoyl-CoA[c] + NADP+[c]	ENSG00000187134;ENSG00000170786
HMR_2267	heneicosanoyl-CoA[c] + malonyl-CoA[c] => 3-oxotricosanoyl-CoA[c] + CO2[c] + CoA[c]	ENSG00000143797
HMR_2268	3-oxotricosanoyl-CoA[c] + H+[c] + NADPH[c] => 3-hydroxytricosanoyl-CoA[c] + NADP+[c]	ENSG00000187134;ENSG00000170786
HMR_2359	H+[c] + NADPH[c] + O2[c] + oleoyl-CoA[c] => (6Z,9Z)-octadecadienoyl-CoA[c] + 2 H2O[c] + NADP+[c]	ENSG00000134824
HMR_2438	9(S)-HPODE[c] + H+[c] + NADPH[c] <=> 9-hydroxyoctadecadienoate[c] + H2O[c] + NADP+[c]	ENSG00000073756;ENSG00000233276
HMR_2441	13(S)-HPODE[c] + H+[c] + NADPH[c] => 13(S)-HODE[c] + H2O[c] + NADP+[c]	ENSG00000233276
HMR_2455	H+[c] + NADPH[c] + O2[c] + linoleate[c] => 9(10)-EpOME[c] + H2O[c] + NADP+[c]	ENSG00000186377
HMR_2456	H+[r] + NADPH[r] + O2[r] + linoleate[r] => 9(10)-EpOME[r] + H2O[r] + NADP+[r]	ENSG00000186377
HMR_2457	H+[c] + NADPH[c] + O2[c] + linoleate[c] => 12(13)-EpOME[c] + H2O[c] + NADP+[c]	ENSG00000186377
HMR_2458	H+[r] + NADPH[r] + O2[r] + linoleate[r] => 12(13)-EpOME[r] + H2O[r] + NADP+[r]	ENSG00000186377
HMR_2459	9(10)-EpOME[c] + H2O[c] <=> 9,10-hydroxyoctadec-12(Z)-enoate[c]	ENSG00000143819
HMR_2460	9(10)-EpOME[r] + H2O[r] <=> 9,10-hydroxyoctadec-12(Z)-enoate[r]	ENSG00000143819
HMR_2465	12(13)-EpOME[c] + H2O[c] <=> 12,13-hydroxyoctadec-9(z)-enoate[c]	ENSG00000143819
HMR_2466	12(13)-EpOME[r] + H2O[r] <=> 12,13-hydroxyoctadec-9(z)-enoate[r]	ENSG00000143819
HMR_2472	H+[c] + NADPH[c] + O2[c] + linolenoyl-CoA[c] => (6Z,9Z,12Z,15Z)-octadecatetraenoyl-CoA[c] + 2 H2O[c] + NADP+[c]	ENSG00000134824
HMR_2475	(6Z,9Z,12Z,15Z)-octadecatetraenoyl-CoA[c] + malonyl-CoA[c] => 3-keto-eicosa-8,11,14,17-all-cis-tetraenoyl-CoA[c] + CO2[c] + CoA[c]	ENSG00000143797
HMR_2478	3-keto-eicosa-8,11,14,17-all-cis-tetraenoyl-CoA[c] + H+[c] + NADPH[c] => 3(S)-hydroxy-all-cis-8,11,14,17-eicosatetraenoyl-CoA[c] + NADP+[c]	ENSG00000187134;ENSG00000170786
HMR_2486	(5Z,8Z,11Z,14Z,17Z)-eicosapentaenoyl-CoA[c] + malonyl-CoA[c] => 3-oxo-docosa-7,10,13,16,19-all-cis-pentaenoyl-CoA[c] + CO2[c] + CoA[c]	ENSG00000143797
HMR_2489	3-oxo-docosa-7,10,13,16,19-all-cis-pentaenoyl-CoA[c] + H+[c] + NADPH[c] => 3(S)-hydroxy-docosa-7,10,13,16,19-all-cis-pentaenoyl-CoA[c] + NADP+[c]	ENSG00000187134;ENSG00000170786
HMR_2497	(7Z,10Z,13Z,16Z,19Z)-docosapentaenoyl-CoA[c] + malonyl-CoA[c] => 3-oxo-tetracosa-9,12,15,18,21-all-cis-pentaenoyl-CoA[c] + CO2[c] + CoA[c]	ENSG00000143797
HMR_2499	3-oxo-tetracosa-9,12,15,18,21-all-cis-pentaenoyl-CoA[c] + H+[c] + NADPH[c] => 3(S)-hydroxy-tetracosa-9,12,15,18,21-all-cis-pentaenoyl-CoA[c] + NADP+[c]	ENSG00000187134;ENSG00000170786
HMR_2505	(9Z,12Z,15Z,18Z,21Z)-tetracosapentaenoyl-CoA[c] + H+[c] + NADH[c] + O2[c] => (6Z,9Z,12Z,15Z,18Z,21Z)-tetracosahexaenoyl-CoA[c] + 2 H2O[c] + NAD+[c]	ENSG00000134824
HMR_2515	(8Z,11Z,14Z,17Z)-eicosatetraenoyl-CoA[c] + malonyl-CoA[c] => 3-oxo-docosa-10,13,16,19-all-cis-tetraenoyl-CoA[c] + CO2[c] + CoA[c]	ENSG00000143797
HMR_2516	3-oxo-docosa-10,13,16,19-all-cis-tetraenoyl-CoA[c] + H+[c] + NADPH[c] => 3(S)-hydroxy-docosa-10,13,16,19-all-cis-tetraenoyl-CoA[c] + NADP+[c]	ENSG00000187134;ENSG00000170786
HMR_2522	10,13,16,19-docosatetraenoyl-CoA[c] + malonyl-CoA[c] => 3-oxo-tetracosa-12,15,18,21-all-cis-tetraenoyl-CoA[c] + CO2[c] + CoA[c]	ENSG00000143797
HMR_2524	3-oxo-tetracosa-12,15,18,21-all-cis-tetraenoyl-CoA[c] + H+[c] + NADPH[c] => 3(S)-hydroxy-tetracosa-12,15,18,21-all-cis-tetraenoyl-CoA[c] + NADP+[c]	ENSG00000187134;ENSG00000170786
HMR_2530	linolenoyl-CoA[c] + malonyl-CoA[c] => 3-oxoeicosa-cis,cis,cis-11,14,17-trienoyl-CoA[c] + CO2[c] + CoA[c]	ENSG00000143797
HMR_2533	3-oxoeicosa-cis,cis,cis-11,14,17-trienoyl-CoA[c] + H+[c] + NADPH[c] => (3S)-hydroxy-eicosa-cis,cis,cis-11,14,17-trienoyl-CoA[c] + NADP+[c]	ENSG00000187134;ENSG00000170786
HMR_2540	(11Z,14Z,17Z)-eicosatrienoyl-CoA[c] + malonyl-CoA[c] => 3-oxo-docosa-13,16,19-all-cis-trienoyl-CoA[c] + CO2[c] + CoA[c]	ENSG00000143797
HMR_2541	3-oxo-docosa-13,16,19-all-cis-trienoyl-CoA[c] + H+[c] + NADPH[c] => 3(S)-hydroxy-docosa-13,16,19-all-cis-trienoyl-CoA[c] + NADP+[c]	ENSG00000187134;ENSG00000170786
HMR_2557	EPA[c] + O2[c] => 15(R)-HpEPE[c]	ENSG00000073756
HMR_2562	5(S),6(S)-epoxy-15(R)-HEPE[c] + H2O[c] => 15-epi-lipoxin B5[c]	ENSG00000143819
HMR_2563	5(S),6(S)-epoxy-15(R)-HEPE[c] + H2O[c] => 15-epi-lipoxin A5[c] + H+[c]	ENSG00000143819
HMR_2566	EPA[n] + O2[n] => 15(R)-HpEPE[n]	ENSG00000073756
HMR_2570	EPA[r] + O2[r] => 15(R)-HpEPE[r]	ENSG00000073756
HMR_2573	5(S),6(S)-epoxy-15(R)-HEPE[r] + H2O[r] => 15-epi-lipoxin A5[r] + H+[r]	ENSG00000143819
HMR_2574	5(S),6(S)-epoxy-15(R)-HEPE[r] + H2O[r] => 15-epi-lipoxin B5[r]	ENSG00000143819
HMR_2576	EPA[p] + O2[p] => 15(R)-HpEPE[p]	ENSG00000073756
HMR_2579	5(S),6(S)-epoxy-15(R)-HEPE[p] + H2O[p] => 15-epi-lipoxin A5[p] + H+[p]	ENSG00000143819
HMR_2580	5(S),6(S)-epoxy-15(R)-HEPE[p] + H2O[p] => 15-epi-lipoxin B5[p]	ENSG00000143819
HMR_2581	EPA[c] + H+[c] + NADPH[c] + O2[c] => H2O[c] + NADP+[c] + PGH3[c]	ENSG00000073756
HMR_2582	EPA[n] + H+[n] + NADPH[n] + O2[n] => H2O[n] + NADP+[n] + PGH3[n]	ENSG00000073756
HMR_2583	PGH3[c] <=> prostaglandin E3[c]	ENSG00000148344
HMR_2584	PGH3[n] <=> prostaglandin E3[n]	ENSG00000148344
HMR_2368	H+[c] + NADPH[c] + O2[c] + linoleoyl-CoA[c] => 2 H2O[c] + NADP+[c] + gamma-linolenoyl-CoA[c]	ENSG00000134824
HMR_2371	gamma-linolenoyl-CoA[c] + malonyl-CoA[c] => 3-oxo-dihomo-gamma-linolenoyl-CoA[c] + CO2[c] + CoA[c]	ENSG00000143797
HMR_2383	arachidonyl-CoA[c] + malonyl-CoA[c] => 3-oxo-docosa-7,10,13,16-all-cis-tetraenoyl-CoA[c] + CO2[c] + CoA[c]	ENSG00000143797
HMR_2387	3-oxo-docosa-7,10,13,16-all-cis-tetraenoyl-CoA[c] + H+[c] + NADPH[c] => 3(S)-hydroxy-docosa-7,10,13,16-all-cis-tetraenoyl-CoA[c] + NADP+[c]	ENSG00000187134;ENSG00000170786
HMR_2397	3-oxo-tetracosa-9,12,15,18-all-cis-tetraenoyl-CoA[c] + H+[c] + NADPH[c] => 3(S)-hydroxy-tetracosa-12,15,18,21-all-cis-tetraenoyl-CoA[c] + NADP+[c]	ENSG00000187134;ENSG00000170786
HMR_2415	dihomo-gamma-linolenoyl-CoA[c] + malonyl-CoA[c] => 3-oxo-docosa-cis,cis,cis-10,13,16-trienoyl-CoA[c] + CO2[c] + CoA[c]	ENSG00000143797
HMR_2417	3-oxo-docosa-cis,cis,cis-10,13,16-trienoyl-CoA[c] + H+[c] + NADPH[c] => 3(S)-hydroxy-10,13,16-all-cis-docosatrienoyl-CoA[c] + NADP+[c]	ENSG00000187134;ENSG00000170786
HMR_2423	linoleoyl-CoA[c] + malonyl-CoA[c] => 3-oxoeicosa-cis,cis-11,14-dienoyl-CoA[c] + CO2[c] + CoA[c]	ENSG00000143797
HMR_2426	3-oxoeicosa-cis,cis-11,14-dienoyl-CoA[c] + H+[c] + NADPH[c] => (3S)-hydroxy-eicosa-cis,cis-11,14-dienoyl-CoA[c] + NADP+[c]	ENSG00000187134;ENSG00000170786
HMR_2433	(11Z,14Z)-eicosadienoyl-CoA[c] + malonyl-CoA[c] => 3-oxodocasa-cis,cis-13,16-dienoyl-CoA[c] + CO2[c] + CoA[c]	ENSG00000143797
HMR_2434	3-oxodocasa-cis,cis-13,16-dienoyl-CoA[c] + H+[c] + NADPH[c] => (3S)-hydroxy-docasa-cis,cis-13,16-dienoyl-CoA[c] + NADP+[c]	ENSG00000187134;ENSG00000170786
HMR_0931	H+[c] + NADPH[c] + O2[c] + arachidonate[c] => 7-HETE[c] + H2O[c] + NADP+[c]	ENSG00000186377
HMR_0932	H+[c] + NADPH[c] + O2[c] + arachidonate[c] => 8-HETE[c] + H2O[c] + NADP+[c]	ENSG00000186377
HMR_0933	H+[c] + NADPH[c] + O2[c] + arachidonate[c] => 9-HETE[c] + H2O[c] + NADP+[c]	ENSG00000186377
HMR_0934	H+[c] + NADPH[c] + O2[c] + arachidonate[c] => 10-HETE[c] + H2O[c] + NADP+[c]	ENSG00000186377
HMR_0935	H+[c] + NADPH[c] + O2[c] + arachidonate[c] => 11-HETE[c] + H2O[c] + NADP+[c]	ENSG00000186377
HMR_0936	H+[c] + NADPH[c] + O2[c] + arachidonate[c] => 13-HETE[c] + H2O[c] + NADP+[c]	ENSG00000186377
HMR_0937	H+[c] + NADPH[c] + O2[c] + arachidonate[c] => 16(R)-HETE[c] + H2O[c] + NADP+[c]	ENSG00000186377
HMR_0938	H+[c] + NADPH[c] + O2[c] + arachidonate[c] => 17-HETE[c] + H2O[c] + NADP+[c]	ENSG00000186377
HMR_0939	H+[c] + NADPH[c] + O2[c] + arachidonate[c] => 18-HETE[c] + H2O[c] + NADP+[c]	ENSG00000186377
HMR_0940	H+[c] + NADPH[c] + O2[c] + arachidonate[c] => 19(S)-HETE[c] + H2O[c] + NADP+[c]	ENSG00000186377
HMR_0942	H+[c] + NADPH[c] + O2[c] + arachidonate[c] => 5,6-EET[c] + H2O[c] + NADP+[c]	ENSG00000186377
HMR_0943	FADH2[c] + O2[c] + arachidonate[c] => 5,6-EET[c] + FAD[c] + H2O[c]	ENSG00000186377
HMR_0944	FADH2[r] + O2[r] + arachidonate[r] => 5,6-EET[r] + FAD[r] + H2O[r]	ENSG00000186377
HMR_0945	5,6-EET[c] + H2O[c] => 5,6-DHET[c]	ENSG00000143819
HMR_0946	H+[c] + NADPH[c] + O2[c] + arachidonate[c] => 8,9-EET[c] + H2O[c] + NADP+[c]	ENSG00000186377
HMR_0947	FADH2[c] + O2[c] + arachidonate[c] => 8,9-EET[c] + FAD[c] + H2O[c]	ENSG00000186377
HMR_0948	FADH2[r] + O2[r] + arachidonate[r] => 8,9-EET[r] + FAD[r] + H2O[r]	ENSG00000186377
HMR_0949	8,9-EET[c] + H2O[c] => 8,9-DHET[c]	ENSG00000143819
HMR_0950	H+[c] + NADPH[c] + O2[c] + arachidonate[c] => 11,12-EET[c] + H2O[c] + NADP+[c]	ENSG00000186377
HMR_0951	FADH2[c] + O2[c] + arachidonate[c] => 11,12-EET[c] + FAD[c] + H2O[c]	ENSG00000186377
HMR_0953	11,12-EET[c] + H2O[c] => 11,12-DHET[c]	ENSG00000143819
HMR_0954	H+[c] + NADPH[c] + O2[c] + arachidonate[c] => 14,15-EET[c] + H2O[c] + NADP+[c]	ENSG00000186377
HMR_0955	FADH2[c] + O2[c] + arachidonate[c] => 14,15-EET[c] + FAD[c] + H2O[c]	ENSG00000186377
HMR_0956	FADH2[r] + O2[r] + arachidonate[r] => 14,15-EET[r] + FAD[r] + H2O[r]	ENSG00000186377
HMR_0957	14,15-EET[c] + H2O[c] => 14,15-DHET[c]	ENSG00000143819
HMR_0960	5(S)-HPETE[c] + 2 GSH[c] => 5(S)-HETE[c] + GSSG[c] + H2O[c]	ENSG00000117592;ENSG00000233276
HMR_0963	5(S)-HPETE[m] + 2 GSH[m] => 5(S)-HETE[m] + GSSG[m] + H2O[m]	ENSG00000117592;ENSG00000233276
HMR_0988	15(S)-HETE[c] + GSSG[c] + H2O[c] <=> 15(S)-HPETE[c] + 2 GSH[c]	ENSG00000117592;ENSG00000233276
HMR_0991	15(S)-HPETE[c] <=> 15H-11,12-EETA[c]	ENSG00000186377
HMR_0992	11,12,15-THETA[c] <=> 15H-11,12-EETA[c] + H2O[c]	ENSG00000186377
HMR_0993	11h-14,15-EETA[c] <=> 15(S)-HPETE[c]	ENSG00000186377
HMR_0994	11,14,15-THETA[c] <=> 11h-14,15-EETA[c] + H2O[c]	ENSG00000186377
HMR_0995	H+[c] + NADPH[c] + O2[c] + arachidonate[c] => 15(R)-HETE[c] + H2O[c] + NADP+[c]	ENSG00000073756
HMR_0996	H+[p] + NADPH[p] + O2[p] + arachidonate[p] => 15(R)-HETE[p] + H2O[p] + NADP+[p]	ENSG00000073756
HMR_0997	H+[r] + NADPH[r] + O2[r] + arachidonate[r] => 15(R)-HETE[r] + H2O[r] + NADP+[r]	ENSG00000073756
HMR_1002	(5S,6S)-epoxy-(15R)-hydroxy-ETE[c] + H2O[c] <=> 15-epi-lipoxin A4[c]	ENSG00000143819
HMR_1003	(5S,6S)-epoxy-(15R)-hydroxy-ETE[p] + H2O[p] <=> 15-epi-lipoxin A4[p]	ENSG00000143819
HMR_1004	(5S,6S)-epoxy-(15R)-hydroxy-ETE[r] + H2O[r] <=> 15-epi-lipoxin A4[r]	ENSG00000143819
HMR_1006	(5S,6S)-epoxy-(15R)-hydroxy-ETE[c] + H2O[c] <=> 15-epi-lipoxin B4[c]	ENSG00000143819
HMR_1007	(5S,6S)-epoxy-(15R)-hydroxy-ETE[p] + H2O[p] <=> 15-epi-lipoxin B4[p]	ENSG00000143819
HMR_1008	(5S,6S)-epoxy-(15R)-hydroxy-ETE[r] + H2O[r] <=> 15-epi-lipoxin B4[r]	ENSG00000143819
HMR_1020	5,6-epoxytetraene[c] + H2O[c] <=> lipoxin B4[c]	ENSG00000143819
HMR_1021	5,6-epoxytetraene[n] + H2O[n] <=> lipoxin B4[n]	ENSG00000143819
HMR_1022	5,6-epoxytetraene[r] + H2O[r] <=> lipoxin B4[r]	ENSG00000143819
HMR_1023	5,6-epoxytetraene[p] + H2O[p] <=> lipoxin B4[p]	ENSG00000143819
HMR_1025	5,6-epoxytetraene[c] + H2O[c] <=> lipoxin A4[c]	ENSG00000143819
HMR_1026	5,6-epoxytetraene[n] + H2O[n] <=> lipoxin A4[n]	ENSG00000143819
HMR_1027	5,6-epoxytetraene[r] + H2O[r] <=> lipoxin A4[r]	ENSG00000143819
HMR_1028	5,6-epoxytetraene[p] + H2O[p] <=> lipoxin A4[p]	ENSG00000143819
HMR_1043	12(S)-HPETE[c] <=> hepoxilin A3[c]	ENSG00000117592;ENSG00000233276
HMR_1045	12(S)-HPETE[s] <=> hepoxilin A3[s]	ENSG00000117592;ENSG00000233276
HMR_1048	12(S)-HPETE[p] <=> hepoxilin A3[p]	ENSG00000117592;ENSG00000233276
HMR_1049	12(S)-HPETE[r] <=> hepoxilin A3[r]	ENSG00000117592;ENSG00000233276
HMR_1050	GSH[c] + hepoxilin A3[c] <=> hepoxilin A3-c[c]	ENSG00000148344;ENSG00000084207
HMR_1053	GSH[r] + hepoxilin A3[r] <=> hepoxilin A3-c[r]	ENSG00000148344;ENSG00000084207
HMR_1054	GSH[p] + hepoxilin A3[p] <=> hepoxilin A3-c[p]	ENSG00000148344;ENSG00000084207
HMR_1055	H2O[c] + hepoxilin A3[c] <=> trioxilin A3[c]	ENSG00000143819
HMR_1057	H2O[r] + hepoxilin A3[r] <=> trioxilin A3[r]	ENSG00000143819
HMR_1058	H2O[p] + hepoxilin A3[p] <=> trioxilin A3[p]	ENSG00000143819
HMR_1088	CoA[c] + N-acetyl-LTE4[c] <=> acetyl-CoA[c] + leukotriene E4[c]	ENSG00000143797
HMR_1091	CoA[n] + N-acetyl-LTE4[n] <=> acetyl-CoA[n] + leukotriene E4[n]	ENSG00000143797
HMR_1098	13,14-dihydro-15-oxo-lipoxin A4[c] + NADP+[c] <=> 15-oxo-lipoxin A4[c] + H+[c] + NADPH[c]	ENSG00000187134;ENSG00000170786
HMR_1119	12-keto-LTB4[c] + GSH[c] <=> 12-oxo-c-LTB3[c]	ENSG00000148344;ENSG00000084207
HMR_1120	12-keto-LTB4[m] + GSH[m] <=> 12-oxo-c-LTB3[m]	ENSG00000148344;ENSG00000084207
HMR_1121	12-keto-LTB4[r] + GSH[r] <=> 12-oxo-c-LTB3[r]	ENSG00000148344;ENSG00000084207
HMR_1122	12-keto-LTB4[p] + GSH[p] <=> 12-oxo-c-LTB3[p]	ENSG00000148344;ENSG00000084207
HMR_1132	20-COOH-LTB4[c] + H+[c] + NADH[c] <=> 20-oxo-LTB4[c] + H2O[c] + NAD+[c]	ENSG00000108602
HMR_1133	20-COOH-LTB4[m] + NADH[m] <=> 20-oxo-LTB4[m] + H2O[m] + NAD+[m]	ENSG00000108602
HMR_1134	20-COOH-LTB4[r] + H+[r] + NADH[r] <=> 20-oxo-LTB4[r] + H2O[r] + NAD+[r]	ENSG00000108602
HMR_1149	5-oxo-6-trans-LTB4[c] + H+[c] + NADPH[c] <=> 6,7-dihydro-5-oxo-LTB4[c] + NADP+[c]	ENSG00000186377
HMR_1150	5-oxo-6-trans-LTB4[m] + NADPH[m] <=> 6,7-dihydro-5-oxo-LTB4[m] + NADP+[m]	ENSG00000186377
HMR_1151	5-oxo-6-trans-LTB4[r] + H+[r] + NADPH[r] <=> 6,7-dihydro-5-oxo-LTB4[r] + NADP+[r]	ENSG00000186377
HMR_1152	5-oxo-6-trans-LTB4[p] + H+[p] + NADPH[p] <=> 6,7-dihydro-5-oxo-LTB4[p] + NADP+[p]	ENSG00000186377
HMR_1153	6,7-dihydro-5-oxo-LTB4[c] + H+[c] + NADPH[c] <=> 6,7-dihydro-LTB4[c] + NADP+[c]	ENSG00000186377
HMR_1154	6,7-dihydro-5-oxo-LTB4[m] + NADPH[m] <=> 6,7-dihydro-LTB4[m] + NADP+[m]	ENSG00000186377
HMR_1155	6,7-dihydro-5-oxo-LTB4[r] + H+[r] + NADPH[r] <=> 6,7-dihydro-LTB4[r] + NADP+[r]	ENSG00000186377
HMR_1156	6,7-dihydro-5-oxo-LTB4[p] + H+[p] + NADPH[p] <=> 6,7-dihydro-LTB4[p] + NADP+[p]	ENSG00000186377
HMR_1157	5-oxo-12(R)-hydroxy-eicosa-(8E,10E,14Z)-trienoyl-CoA[c] + AMP[c] + PPi[c] <=> 6,7-dihydro-5-oxo-LTB4[c] + ATP[c] + CoA[c]	ENSG00000068366
HMR_1158	5-oxo-12(R)-hydroxy-eicosa-(8E,10E,14Z)-trienoyl-CoA[m] + AMP[m] + PPi[m] <=> 6,7-dihydro-5-oxo-LTB4[m] + ATP[m] + CoA[m]	ENSG00000068366
HMR_1159	5-oxo-12(R)-hydroxy-eicosa-(8E,10E,14Z)-trienoyl-CoA[r] + AMP[r] + PPi[r] <=> 6,7-dihydro-5-oxo-LTB4[r] + ATP[r] + CoA[r]	ENSG00000068366
HMR_1160	5-oxo-12(R)-hydroxy-eicosa-(8E,10E,14Z)-trienoyl-CoA[p] + AMP[p] + PPi[p] <=> 6,7-dihydro-5-oxo-LTB4[p] + ATP[p] + CoA[p]	ENSG00000068366
HMR_1193	5-oxo-(6E)-12-epi-LTB4[c] + H+[c] + NADPH[c] <=> 6,7-dihydro-5-oxo-12-epi-LTB4[c] + NADP+[c]	ENSG00000186377
HMR_1194	5-oxo-(6E)-12-epi-LTB4[m] + NADPH[m] <=> 6,7-dihydro-5-oxo-12-epi-LTB4[m] + NADP+[m]	ENSG00000186377
HMR_1195	5-oxo-(6E)-12-epi-LTB4[r] + H+[r] + NADPH[r] <=> 6,7-dihydro-5-oxo-12-epi-LTB4[r] + NADP+[r]	ENSG00000186377
HMR_1196	5-oxo-(6E)-12-epi-LTB4[p] + H+[p] + NADPH[p] <=> 6,7-dihydro-5-oxo-12-epi-LTB4[p] + NADP+[p]	ENSG00000186377
HMR_1200	5-oxo-12(S)-hydroxy-eicosa-(8E,10E,14Z)-trienoyl-CoA[c] + AMP[c] + PPi[c] <=> 6,7-dihydro-5-oxo-12-epi-LTB4[c] + ATP[c] + CoA[c]	ENSG00000068366
HMR_1201	5-oxo-12(S)-hydroxy-eicosa-(8E,10E,14Z)-trienoyl-CoA[m] + AMP[m] + PPi[m] <=> 6,7-dihydro-5-oxo-12-epi-LTB4[m] + ATP[m] + CoA[m]	ENSG00000068366
HMR_1202	5-oxo-12(S)-hydroxy-eicosa-(8E,10E,14Z)-trienoyl-CoA[r] + AMP[r] + PPi[r] <=> 6,7-dihydro-5-oxo-12-epi-LTB4[r] + ATP[r] + CoA[r]	ENSG00000068366
HMR_1203	5-oxo-12(S)-hydroxy-eicosa-(8E,10E,14Z)-trienoyl-CoA[p] + AMP[p] + PPi[p] <=> 6,7-dihydro-5-oxo-12-epi-LTB4[p] + ATP[p] + CoA[p]	ENSG00000068366
HMR_1248	20-COOH-LTB4[c] + ATP[c] + CoA[c] <=> 20-CoA-20-oxo-LTB4[c] + AMP[c] + PPi[c]	ENSG00000068366
HMR_1249	20-COOH-LTB4[m] + ATP[m] + CoA[m] <=> 20-CoA-20-oxo-LTB4[m] + AMP[m] + PPi[m]	ENSG00000068366
HMR_1250	20-COOH-LTB4[r] + ATP[r] + CoA[r] <=> 20-CoA-20-oxo-LTB4[r] + AMP[r] + PPi[r]	ENSG00000068366
HMR_1251	20-COOH-LTB4[p] + ATP[p] + CoA[p] <=> 20-CoA-20-oxo-LTB4[p] + AMP[p] + PPi[p]	ENSG00000068366
HMR_1263	10,11-dihydro-LTB4-CoA[c] + AMP[c] + PPi[c] <=> 10,11-dihydro-LTB4[c] + ATP[c] + CoA[c]	ENSG00000068366
HMR_1264	10,11-dihydro-LTB4-CoA[m] + AMP[m] + PPi[m] <=> 10,11-dihydro-LTB4[m] + ATP[m] + CoA[m]	ENSG00000068366
HMR_1265	10,11-dihydro-LTB4-CoA[r] + AMP[r] + PPi[r] <=> 10,11-dihydro-LTB4[r] + ATP[r] + CoA[r]	ENSG00000068366
HMR_1266	10,11-dihydro-LTB4-CoA[p] + AMP[p] + PPi[p] <=> 10,11-dihydro-LTB4[p] + ATP[p] + CoA[p]	ENSG00000068366
HMR_1290	20-COOH-LTE4-CoA[p] + AMP[p] + PPi[p] <=> 20-COOH-LTE4[p] + ATP[p] + CoA[p]	ENSG00000068366
HMR_8557	H+[c] + NADPH[c] + 2 O2[c] + arachidonate[c] => H2O[c] + NADP+[c] + prostaglandin H2[c]	ENSG00000073756
HMR_8558	H+[r] + NADPH[r] + 2 O2[r] + arachidonate[r] => H2O[r] + NADP+[r] + prostaglandin H2[r]	ENSG00000073756
HMR_8560	prostaglandin E2[r] <=> prostaglandin H2[r]	ENSG00000148344
HMR_0264	H2O[c] + oleoyl-CoA[c] => CoA[c] + oleate[c]	ENSG00000068366
HMR_0665	H2O[c] + TAG-LD pool[c] => 1,2-diacylglycerol-LD-TAG pool[c] + fatty acid-LD-TG3 pool[c]	ENSG00000101670;ENSG00000170323;ENSG00000006757
HMR_0667	1,2-diacylglycerol-LD-TAG pool[c] + H2O[c] => 1-acylglycerol-LD-TG1 pool[c] + fatty acid-LD-TG2 pool[c]	ENSG00000101670;ENSG00000006757;ENSG00000170323
HMR_0668	1,2-diacylglycerol-LD-PI pool[c] + H2O[c] => 1-acylglycerol-LD-PI pool[c] + fatty acid-LD-PI pool[c]	ENSG00000101670;ENSG00000006757;ENSG00000170323
HMR_0669	1,2-diacylglycerol-LD-PC pool[c] + H2O[c] => 1-acylglycerol-LD-PC pool[c] + fatty acid-LD-PC pool[c]	ENSG00000101670;ENSG00000006757;ENSG00000170323
HMR_0670	1,2-diacylglycerol-LD-PE pool[c] + H2O[c] => 1-acylglycerol-LD-PE pool[c] + fatty acid-LD-PE pool[c]	ENSG00000101670;ENSG00000006757;ENSG00000170323
HMR_0671	1,2-diacylglycerol-LD-PS pool[c] + H2O[c] => 1-acylglycerol-LD-PS pool[c] + fatty acid-LD-PS pool[c]	ENSG00000101670;ENSG00000006757;ENSG00000170323
HMR_0672	1,2-diacylglycerol-LD-SM pool[c] + H2O[c] => 1-acylglycerol-LD-SM pool[c] + fatty acid-LD-SM pool[c]	ENSG00000101670;ENSG00000006757;ENSG00000170323
HMR_3489	(2R,6S,10S)-pristanate[p] + ATP[p] + CoA[p] <=> (2S)-pristanoyl-CoA[p] + AMP[p] + PPi[p]	ENSG00000068366
HMR_2003	3alpha-hydroxy-5alpha-pregnan-20-one[c] + NADP+[c] <=> 5alpha-pregnane-3,20-dione[c] + H+[c] + NADPH[c]	ENSG00000151632;ENSG00000187134;ENSG00000196139
HMR_7942	H+[r] + NADPH[r] + cortisone[r] <=> NADP+[r] + cortisol[r]	ENSG00000117594
HMR_7970	H+[r] + NADPH[r] + 1.5 O2[r] + androsterone[r] => 16alpha-hydroxydehydroepiandrosterone[r] + 2 H2O[r] + NADP+[r]	ENSG00000132196
HMR_7976	H+[c] + NADPH[c] + progesterone[c] => 20alpha-hydroxy-4-pregnen-3-one[c] + NADP+[c]	ENSG00000187134
HMR_1973	4-androstene-3,17-dione[c] + H+[c] + NADPH[c] => NADP+[c] + testosterone[c]	ENSG00000196139;ENSG00000132196
HMR_1974	4-androstene-3,17-dione[r] + H+[r] + NADPH[r] => NADP+[r] + testosterone[r]	ENSG00000196139;ENSG00000132196
HMR_2016	5alpha-androstane-3,17-dione[c] + H+[c] + NADH[c] <=> NAD+[c] + androsterone[c]	ENSG00000151632;ENSG00000187134;ENSG00000196139
HMR_2017	5alpha-androstane-3,17-dione[r] + H+[r] + NADH[r] <=> NAD+[r] + androsterone[r]	ENSG00000151632;ENSG00000187134;ENSG00000196139
HMR_2018	5alpha-androstane-3,17-dione[c] + H+[c] + NADPH[c] => NADP+[c] + androsterone[c]	ENSG00000151632;ENSG00000187134;ENSG00000196139
HMR_2019	5alpha-androstane-3,17-dione[r] + H+[r] + NADPH[r] => NADP+[r] + androsterone[r]	ENSG00000151632;ENSG00000187134;ENSG00000196139
HMR_1445	(R)-mevalonate[c] + ATP[c] => (R)-5-phosphomevalonate[c] + ADP[c]	ENSG00000110921
HMR_1465	PPi[c] + presqualene-PP[c] <=> 2 farnesyl-PP[c]	ENSG00000079459
HMR_1467	H+[c] + NADPH[c] + presqualene-PP[c] => NADP+[c] + PPi[c] + squalene[c]	ENSG00000079459
HMR_1484	4,4-dimethyl-5alpha-cholesta-8,14,24-trien-3beta-ol[c] + H+[c] + NADPH[c] => 14-demethyllanosterol[c] + NADP+[c]	ENSG00000143815
HMR_1490	14-demethyllanosterol[c] + H+[c] + NADPH[c] + O2[c] => 4alpha-hydroxymethyl-4beta-methyl-5alpha-cholesta-8,24-dien-3beta-ol[c] + H2O[c] + NADP+[c]	ENSG00000052802
HMR_1493	4alpha-hydroxymethyl-4beta-methyl-5alpha-cholesta-8,24-dien-3beta-ol[c] + H+[c] + NADPH[c] + O2[c] => 4alpha-formyl-4beta-methyl-5alpha-cholesta-8,24-dien-3beta-ol[c] + 2 H2O[c] + NADP+[c]	ENSG00000052802
HMR_1494	4alpha-formyl-4beta-methyl-5alpha-cholesta-8,24-dien-3beta-ol[c] + H+[c] + NADPH[c] + O2[c] => 4alpha-carboxy-4beta-methyl-5alpha-cholesta-8,24-dien-3beta-ol[c] + H2O[c] + NADP+[c]	ENSG00000052802
HMR_1500	3-keto-4-methylzymosterol[c] + 3 H+[c] + NADP+[c] <=> 4alpha-methylzymosterol[c] + NADPH[c]	ENSG00000132196
HMR_1502	4alpha-methylzymosterol[c] + H+[c] + NADPH[c] + O2[c] => 4alpha-hydroxymethyl-5alpha-cholesta-8,24-dien-3beta-ol[c] + H2O[c] + NADP+[c]	ENSG00000052802
HMR_1503	4alpha-hydroxymethyl-5alpha-cholesta-8,24-dien-3beta-ol[c] + H+[c] + NADPH[c] + O2[c] => 4alpha-formyl-5alpha-cholesta-8,24-dien-3beta-ol[c] + 2 H2O[c] + NADP+[c]	ENSG00000052802
HMR_1504	4alpha-formyl-5alpha-cholesta-8,24-dien-3beta-ol[c] + H+[c] + NADPH[c] + O2[c] => 4alpha-carboxy-5alpha-cholesta-8,24-dien-3beta-ol[c] + H2O[c] + NADP+[c]	ENSG00000052802
HMR_1505	4alpha-carboxy-5alpha-cholesta-8,24-dien-3beta-ol[c] + NADP+[c] => 5alpha-cholesta-8,24-dien-3-one[c] + CO2[c] + H+[c] + NADPH[c]	ENSG00000052802
HMR_1509	5alpha-cholesta-8,24-dien-3-one[c] + H+[c] + NADPH[c] => NADP+[c] + zymosterol[c]	ENSG00000132196
HMR_1540	4,4-dimethyl-5alpha-cholesta-8,14-dien-3-beta-ol[c] + H+[c] + NADPH[c] => 4,4-dimethyl-5alpha-cholesta-8-en-3-beta-ol[c] + NADP+[c]	ENSG00000143815
HMR_1543	4,4-dimethyl-5alpha-cholesta-8-en-3-beta-ol[c] + H+[c] + NADPH[c] + O2[c] => 4alpha-hydroxymethyl-4beta-methyl-5alpha-cholesta-8-en-3beta-ol[c] + H2O[c] + NADP+[c]	ENSG00000052802
HMR_1544	4alpha-hydroxymethyl-4beta-methyl-5alpha-cholesta-8-en-3beta-ol[c] + H+[c] + NADPH[c] + O2[c] => 4alpha-formyl-4beta-methyl-5alpha-cholesta-8-en-3beta-ol[c] + 2 H2O[c] + NADP+[c]	ENSG00000052802
HMR_1545	4alpha-formyl-4beta-methyl-5alpha-cholesta-8-en-3beta-ol[c] + H+[c] + NADPH[c] + O2[c] => 4alpha-carboxy-4beta-methyl-5alpha-cholesta-8-en-3beta-ol[c] + H2O[c] + NADP+[c]	ENSG00000052802
HMR_1547	4alpha-methyl-5alpha-cholesta-8-en-3-one[c] + H+[c] + NADPH[c] => 4alpha-methyl-cholesta-8-enol[c] + NADP+[c]	ENSG00000132196
HMR_1548	4alpha-methyl-cholesta-8-enol[c] + H+[c] + NADPH[c] + O2[c] => 4alpha-hydroxymethyl-5alpha-cholesta-8-en-3beta-ol[c] + H2O[c] + NADP+[c]	ENSG00000052802
HMR_1549	4alpha-hydroxymethyl-5alpha-cholesta-8-en-3beta-ol[c] + H+[c] + NADPH[c] + O2[c] => 4alpha-formyl-5alpha-cholesta-8-en-3beta-ol[c] + 2 H2O[c] + NADP+[c]	ENSG00000052802
HMR_1550	4alpha-formyl-5alpha-cholesta-8-en-3beta-ol[c] + H+[c] + NADPH[c] + O2[c] => 4alpha-carboxy-5alpha-cholesta-8-en-3beta-ol[c] + H2O[c] + NADP+[c]	ENSG00000052802
HMR_1552	5alpha-cholesta-8-en-3-one[c] + H+[c] + NADPH[c] => NADP+[c] + cholestenol[c]	ENSG00000132196
HMR_1457	dimethylallyl-PP[c] + isopentenyl-pPP[c] => PPi[c] + geranyl-PP[c]	ENSG00000160752
HMR_1460	geranyl-PP[c] + isopentenyl-pPP[c] => PPi[c] + farnesyl-PP[c]	ENSG00000160752
HMR_3105	CoA[p] + acetoacetyl-CoA[p] <=> 2 acetyl-CoA[p]	ENSG00000120437
HMR_2029	2 H+[c] + O2[c] + testosterone[c] => 19-hydroxytestosterone[c] + H2O[c]	ENSG00000186377
HMR_2030	19-hydroxytestosterone[c] + 2 H+[c] + O2[c] => 19-oxo-testosterone[c] + 2 H2O[c]	ENSG00000186377
HMR_2031	19-oxo-testosterone[c] + 2 H+[c] + O2[c] => H2O[c] + estradiol-17beta[c] + formate[c]	ENSG00000186377
HMR_2032	4-androstene-3,17-dione[c] + 2 H+[c] + O2[c] => 19-hydroxyandrostenedione[c] + H2O[c]	ENSG00000186377
HMR_2033	19-hydroxyandrostenedione[c] + 2 H+[c] + O2[c] => 19-oxoandrostenedione[c] + 2 H2O[c]	ENSG00000186377
HMR_2034	19-oxoandrostenedione[c] + 2 H+[c] + O2[c] => H2O[c] + estrone[c] + formate[c]	ENSG00000186377
HMR_2036	H+[c] + NADPH[c] + estrone[c] => NADP+[c] + estradiol-17beta[c]	ENSG00000132196
HMR_2042	H+[c] + NADPH[c] + O2[c] + estradiol-17beta[c] => 2-hydroxyestradiol-17beta[c] + H2O[c] + NADP+[c]	ENSG00000186377
HMR_2043	H+[r] + NADPH[r] + O2[r] + estradiol-17beta[r] => 2-hydroxyestradiol-17beta[r] + H2O[r] + NADP+[r]	ENSG00000186377
HMR_2053	H+[c] + NADPH[c] + O2[c] + estrone[c] => 16alpha-hydroxyestrone[c] + H2O[c] + NADP+[c]	ENSG00000186377
HMR_2054	H+[r] + NADPH[r] + O2[r] + estrone[r] => 16alpha-hydroxyestrone[r] + H2O[r] + NADP+[r]	ENSG00000186377
HMR_2061	2-hydroxyestrone[c] + H2O2[c] <=> 2 H+[c] + H2O[c] + estrone-2,3-semiquinone[c]	ENSG00000117592
HMR_2062	2-hydroxyestrone[l] + H2O2[l] <=> 2 H+[l] + H2O[l] + estrone-2,3-semiquinone[l]	ENSG00000117592
HMR_2063	2-hydroxyestrone[r] + H2O2[r] <=> 2 H+[r] + H2O[r] + estrone-2,3-semiquinone[r]	ENSG00000117592
HMR_2068	2-hydroxyestrone-1-S-glutathione[c] <=> GSH[c] + estrone-2,3-quinone[c]	ENSG00000084207
HMR_2069	2-hydroxyestrone-1-S-glutathione[m] <=> GSH[m] + estrone-2,3-quinone[m]	ENSG00000084207
HMR_2070	2-hydroxyestrone-1-S-glutathione[r] <=> GSH[r] + estrone-2,3-quinone[r]	ENSG00000084207
HMR_2071	2-hydroxyestrone-1-S-glutathione[p] <=> GSH[p] + estrone-2,3-quinone[p]	ENSG00000084207
HMR_2072	2-hydroxyestrone-4-S-glutathione[c] <=> GSH[c] + estrone-2,3-quinone[c]	ENSG00000084207
HMR_2073	2-hydroxyestrone-4-S-glutathione[m] <=> GSH[m] + estrone-2,3-quinone[m]	ENSG00000084207
HMR_2074	2-hydroxyestrone-4-S-glutathione[r] <=> GSH[r] + estrone-2,3-quinone[r]	ENSG00000084207
HMR_2075	2-hydroxyestrone-4-S-glutathione[p] <=> GSH[p] + estrone-2,3-quinone[p]	ENSG00000084207
HMR_2076	4-hydroxyestrone[c] + H2O2[c] <=> 2 H+[c] + H2O[c] + estrone-3,4-semiquinone[c]	ENSG00000117592
HMR_2077	4-hydroxyestrone[l] + H2O2[l] <=> 2 H+[l] + H2O[l] + estrone-3,4-semiquinone[l]	ENSG00000117592
HMR_2078	4-hydroxyestrone[r] + H2O2[r] <=> 2 H+[r] + H2O[r] + estrone-3,4-semiquinone[r]	ENSG00000117592
HMR_2083	4-hydroxyestrone-2-S-glutathione[c] <=> GSH[c] + estrone-3,4-quinone[c]	ENSG00000084207
HMR_2084	4-hydroxyestrone-2-S-glutathione[m] <=> GSH[m] + estrone-3,4-quinone[m]	ENSG00000084207
HMR_2085	4-hydroxyestrone-2-S-glutathione[r] <=> GSH[r] + estrone-3,4-quinone[r]	ENSG00000084207
HMR_2086	4-hydroxyestrone-2-S-glutathione[p] <=> GSH[p] + estrone-3,4-quinone[p]	ENSG00000084207
HMR_2088	17beta-estradiol-3,4-semiquinone[c] + 2 H2O[c] <=> 4-hydroxy-17beta-estradiol[c] + H2O2[c]	ENSG00000117592
HMR_2089	17beta-estradiol-3,4-semiquinone[l] + 2 H2O[l] <=> 4-hydroxy-17beta-estradiol[l] + H2O2[l]	ENSG00000117592
HMR_2095	17beta-estradiol-3,4-quinone[c] + GSH[c] <=> 4-hydroxy-17beta-estradiol-2-S-glutathione[c]	ENSG00000084207
HMR_2096	17beta-estradiol-3,4-quinone[m] + GSH[m] <=> 4-hydroxy-17beta-estradiol-2-S-glutathione[m]	ENSG00000084207
HMR_2097	17beta-estradiol-3,4-quinone[r] + GSH[r] <=> 4-hydroxy-17beta-estradiol-2-S-glutathione[r]	ENSG00000084207
HMR_2098	17beta-estradiol-3,4-quinone[p] + GSH[p] <=> 4-hydroxy-17beta-estradiol-2-S-glutathione[p]	ENSG00000084207
HMR_2099	17beta-estradiol-2,3-semiquinone[c] + 2 H+[c] + H2O[c] <=> 2-hydroxyestradiol-17beta[c] + H2O2[c]	ENSG00000117592
HMR_2100	17beta-estradiol-2,3-semiquinone[l] + 2 H+[l] + H2O[l] <=> 2-hydroxyestradiol-17beta[l] + H2O2[l]	ENSG00000117592
HMR_2106	17beta-estradiol-2,3-quinone[c] + GSH[c] <=> 2-hydroxy-17beta-estradiol-4-S-glutathione[c]	ENSG00000084207
HMR_2107	17beta-estradiol-2,3-quinone[m] + GSH[m] <=> 2-hydroxy-17beta-estradiol-4-S-glutathione[m]	ENSG00000084207
HMR_2108	17beta-estradiol-2,3-quinone[r] + GSH[r] <=> 2-hydroxy-17beta-estradiol-4-S-glutathione[r]	ENSG00000084207
HMR_2109	17beta-estradiol-2,3-quinone[p] + GSH[p] <=> 2-hydroxy-17beta-estradiol-4-S-glutathione[p]	ENSG00000084207
HMR_2110	17beta-estradiol-2,3-quinone[c] + GSH[c] <=> 2-hydroxy-17beta-estradiol-1-S-glutathione[c]	ENSG00000084207
HMR_2111	17beta-estradiol-2,3-quinone[m] + GSH[m] <=> 2-hydroxy-17beta-estradiol-1-S-glutathione[m]	ENSG00000084207
HMR_2112	17beta-estradiol-2,3-quinone[r] + GSH[r] <=> 2-hydroxy-17beta-estradiol-1-S-glutathione[r]	ENSG00000084207
HMR_2113	17beta-estradiol-2,3-quinone[p] + GSH[p] <=> 2-hydroxy-17beta-estradiol-1-S-glutathione[p]	ENSG00000084207
HMR_0738	palmitoyl-CoA[c] + serine[c] => 3-dehydrosphinganine[c] + CO2[c] + CoA[c]	ENSG00000172296
HMR_0741	3-dehydrosphinganine[c] + H+[c] + NADPH[c] => NADP+[c] + sphinganine[c]	ENSG00000119537
HMR_0746	H2O[c] + sphinganine-1-phosphate[c] => Pi[c] + sphinganine[c]	ENSG00000211456
HMR_0754	H+[c] + NADPH[c] + O2[c] + dihydroceramide pool[c] => 2 H2O[c] + NADP+[c] + ceramide pool[c]	ENSG00000143753
HMR_0765	UDP-galactose[r] + glucosylceramide pool[r] => LacCer pool[r] + UDP[r]	ENSG00000176597
HMR_8219	NADP+[c] + dihydroceramide pool[c] => H+[c] + NADPH[c] + ceramide pool[c]	ENSG00000143753
HMR_8220	FAD[c] + dihydroceramide pool[c] => FADH2[c] + ceramide pool[c]	ENSG00000143753
HMR_0456	H2O[c] + NAD+[c] + glyceraldehyde[c] => H+[c] + NADH[c] + glycerate[c]	ENSG00000108602
HMR_0459	H2O[m] + NAD+[m] + glyceraldehyde[m] => NADH[m] + glycerate[m]	ENSG00000108602
HMR_0463	H2O[r] + PC-LD pool[r] => 2-lysolecithin pool[r] + fatty acid-LD-PC pool[r]	ENSG00000116711
HMR_0588	1-acylglycerol-3P-LD-TG1 pool[c] + acyl-CoA-LD-TG2 pool[c] => CoA[c] + phosphatidate-LD-TAG pool[c]	ENSG00000143797
HMR_4296	H2O[c] + ethanolamine-phosphate[c] => NH3[c] + Pi[c] + acetaldehyde[c]	ENSG00000108602
HMR_5254	H2O[l] + PC-LD pool[l] => 2-lysolecithin pool[l] + fatty acid-LD-PC pool[l]	ENSG00000116711
HMR_0482	DHAP[c] + FADH2[c] => FAD[c] + sn-glycerol-3-phosphate[c]	ENSG00000116141
HMR_0580	1-acylglycerol-3P-CL pool[m] + acyl-CoA-CL pool[m] => CoA[m] + phosphatidate-CL pool[m]	ENSG00000143797
HMR_0589	1-acylglycerol-3P-LD-PC pool[c] + acyl-CoA-LD-PC pool[c] => CoA[c] + phosphatidate-LD-PC pool[c]	ENSG00000143797
HMR_0590	1-acylglycerol-3P-LD-PE pool[c] + acyl-CoA-LD-PE pool[c] => CoA[c] + phosphatidate-LD-PE pool[c]	ENSG00000143797
HMR_0591	1-acylglycerol-3P-LD-PS pool[c] + acyl-CoA-LD-PS pool[c] => CoA[c] + phosphatidate-LD-PS pool[c]	ENSG00000143797
HMR_0592	1-acylglycerol-3P-LD-PI pool[c] + acyl-CoA-LD-PI pool[c] => CoA[c] + phosphatidate-LD-PI pool[c]	ENSG00000143797
HMR_0593	1-acylglycerol-3P-LD-SM pool[c] + acyl-CoA-LD-SM pool[c] => CoA[c] + phosphatidate-LD-SM pool[c]	ENSG00000143797
HMR_0594	1-acylglycerol-3P-bile-PC pool[c] + acyl-CoA-bile-PC pool[c] => CoA[c] + phosphatidate-bile-PC pool[c]	ENSG00000143797
HMR_0630	H2O[c] + PC-LD pool[c] => 2-lysolecithin pool[c] + fatty acid-LD-PC pool[c]	ENSG00000116711
HMR_0633	2-lysolecithin pool[c] + H2O[c] => fatty acid-LD-PC pool[c] + sn-glycerol-3-PC[c]	ENSG00000116711
HMR_0643	H2O[c] + PE-LD pool[c] => 1-acyl-PE pool[c] + fatty acid-LD-PE pool[c]	ENSG00000116711
HMR_0644	1-acyl-PE pool[c] + acyl-CoA-LD-PE pool[c] => CoA[c] + PE-LD pool[c]	ENSG00000143797
HMR_0645	1-acyl-PE pool[c] + H2O[c] => fatty acid-LD-PE pool[c] + sn-glycerol-3-PE[c]	ENSG00000116711
HMR_0859	LacCer pool[c] + UDP-N-acetylglucosamine[c] => UDP[c] + lc3Cer[c]	ENSG00000176597
HMR_0924	D-galactosyl-N-acylsphingosine[c] + UDP-galactose[c] => UDP[c] + digalactosylceramide[c]	ENSG00000176597
HMR_0925	D-galactosyl-N-acylsphingosine[g] + UDP-galactose[g] => UDP[g] + digalactosylceramide[g]	ENSG00000176597
HMR_0926	UDP-galactose[c] + glucosylceramide pool[c] => LacCer pool[c] + UDP[c]	ENSG00000176597
HMR_1996	NADP+[c] + cortisol[c] => H+[c] + NADPH[c] + cortisone[c]	ENSG00000117594
HMR_1305	2 O2[r] + arachidonate[r] => prostaglandin G2[r]	ENSG00000073756
HMR_1307	2 H+[r] + prostaglandin G2[r] => H2O[r] + prostaglandin H2[r]	ENSG00000073756
HMR_1312	prostaglandin H2[c] => prostaglandin E2[c]	ENSG00000148344
HMR_1326	H+[c] + NADPH[c] + prostaglandin H2[c] <=> NADP+[c] + prostaglandin F2alpha[c]	ENSG00000196139
HMR_1327	H+[c] + NADPH[c] + prostaglandin E2[c] <=> NADP+[c] + prostaglandin F2alpha[c]	ENSG00000196139
HMR_1329	H+[c] + NADPH[c] + prostaglandin D2[c] <=> NADP+[c] + prostaglandin F2alpha[c]	ENSG00000196139
HMR_1350	2-arachidonoylglycerol[c] + O2[c] => 12-hydroperoxyeicosatetraenoate-glyceryl-ester[c]	ENSG00000073756
HMR_1367	GSH[c] + prostaglandin J2[c] <=> S-(PGJ2)-glutathione[c]	ENSG00000196139;ENSG00000148344;ENSG00000084207
HMR_1370	GSH[c] + prostaglandin A2[c] <=> S-(PGA2)-glutathione[c]	ENSG00000148344;ENSG00000084207
HMR_1379	GSH[c] + delta-12-prostaglandin J2[c] <=> S-(9-deoxy-delta9,12-PGD2)-glutathione[c]	ENSG00000148344;ENSG00000084207
HMR_1382	H+[c] + NADPH[c] + S-(9-deoxy-delta9,12-PGD2)-glutathione[c] <=> NADP+[c] + S-(11-OH-9-deoxy-delta9,12-PGD2)-glutathione[c]	ENSG00000196139
HMR_1384	9-deoxy-delta12-PGD2[c] + GSH[c] <=> S-(9-deoxy-delta12-PGD2)-glutathione[c]	ENSG00000148344;ENSG00000084207
HMR_1387	H+[c] + NADPH[c] + S-(9-deoxy-delta12-PGD2)-glutathione[c] <=> NADP+[c] + S-(11-hydroxy-9-deoxy-delta12-PGD2)-glutathione[c]	ENSG00000196139
HMR_1390	2 O2[c] + dihomo-gamma-linolenate[c] => prostaglandin G1[c]	ENSG00000073756
HMR_1391	2 O2[r] + dihomo-gamma-linolenate[r] => prostaglandin G1[r]	ENSG00000073756
HMR_1393	2 H+[r] + prostaglandin G1[r] <=> H2O[r] + prostaglandin H1[r]	ENSG00000073756
HMR_1394	prostaglandin E1[c] <=> prostaglandin H1[c]	ENSG00000148344
HMR_1398	GSH[c] + prostaglandin A1[c] <=> S-(PGA1)-glutathione[c]	ENSG00000148344;ENSG00000084207
HMR_7603	H2O[c] + O-1-alk-1-enyl-2-acyl-sn-glycero-3-phosphoethanolamine[c] => 1-(1-alkenyl)-sn-glycero-3-phosphoethanolamine[c] + fatty acid-LD-TG2 pool[c]	ENSG00000116711
HMR_7615	1-radyl-2-acyl-sn-glycero-3-phosphocholine[c] + H2O[c] => 1-organyl-2-lyso-sn-glycero-3-phosphocholine[c] + fatty acid-LD-TG2 pool[c]	ENSG00000116711
HMR_0026	activation-ppara[c] => activation-ppara[r]	ENSG00000079459
HMR_0029	activation-ppara[c] => activation-ppara[s]	ENSG00000135218
HMR_0030	activation-ppara[c] => activation-ppara[n]	ENSG00000134824;ENSG00000135218;ENSG00000004799;ENSG00000026103
HMR_7222	PAPS[g] + heparan sulfate, precursor 15[g] => PAP[g] + heparan sulfate proteoglycan[g]	ENSG00000125430
HMR_7510	PAPS[g] + chondroitin sulfate B (IdoA2S-GalNAc4s), precursor 5[g] => PAP[g] + chondroitin sulfate B - dermatan sulfate (IdoA2S-GalNAc4S) proteoglycan[g]	ENSG00000111817
HMR_8643	H2O[c] + cocaine[c] => benzoate[c] + ecgonine-methyl ester[c]	ENSG00000198848
HMR_1608	5beta-cholestane-3alpha,7alpha,12alpha,26-tetrol[c] + NAD+[c] => 3alpha,7alpha,12alpha-trihydroxy-5beta-cholestan-26-al[c] + H+[c] + NADH[c]	ENSG00000120137;ENSG00000253861
HMR_1611	3alpha,7alpha,12alpha-trihydroxy-5beta-cholestan-26-al[c] + H2O[c] + NAD+[c] => 3alpha,7alpha,12alpha-trihydroxy-5beta-cholestanate[c] + H+[c] + NADH[c]	ENSG00000120137;ENSG00000253861
HMR_1613	3alpha,7alpha,12alpha-trihydroxy-5beta-cholestan-26-al[m] + NADH[m] + O2[m] => 3alpha,7alpha,12alpha-trihydroxy-5beta-cholestanate[m] + H2O[m] + NAD+[m]	ENSG00000108602
HMR_1614	3alpha,7alpha,12alpha-trihydroxy-5beta-cholestan-26-al[m] + NADPH[m] + O2[m] => 3alpha,7alpha,12alpha-trihydroxy-5beta-cholestanate[m] + H2O[m] + NADP+[m]	ENSG00000108602
HMR_1681	5beta-cholestane-3alpha,7alpha-diol[c] + H+[c] + NADPH[c] + O2[c] => 5beta-cholestane-3alpha,7alpha,26-triol[c] + H2O[c] + NADP+[c]	ENSG00000108602
HMR_1682	5beta-cholestane-3alpha,7alpha-diol[m] + NADPH[m] + O2[m] => 5beta-cholestane-3alpha,7alpha,26-triol[m] + H2O[m] + NADP+[m]	ENSG00000108602
HMR_1692	3alpha,7alpha-dihydroxy-5beta-cholestan-26-al[c] + H2O[c] + NAD+[c] <=> 3alpha,7alpha-dihydroxy-5beta-cholestanate[c] + H+[c] + NADH[c]	ENSG00000108602
HMR_1722	chenodeoxycholoyl-CoA[c] + glycine[c] => CoA[c] + glycochenodeoxycholate[c]	ENSG00000108602
HMR_1723	chenodeoxycholoyl-CoA[c] + taurine[c] => CoA[c] + taurochenodeoxycholate[c]	ENSG00000108602
HMR_1813	3alpha,7alpha,12alpha,25-tetrahydroxy-5beta-cholestane-24-one[r] + H+[r] + NADPH[r] <=> 5beta-cholestane-3alpha,7alpha,12alpha,24s,25-pentol[r] + NADP+[r]	ENSG00000187134;ENSG00000170786
HMR_1853	2 ATP[c] + 2 H2O[c] + chenodiol[c] => 2 ADP[c] + 2 Pi[c] + chenodiol[s]	ENSG00000023839
HMR_1896	ATP[c] + H2O[c] + bilirubin-bisglucuronoside[c] => ADP[c] + Pi[c] + bilirubin-bisglucuronoside[s]	ENSG00000023839
HMR_8275	LacCer pool[g] + UDP-N-acetylglucosamine[g] => UDP[g] + lc3Cer[g]	ENSG00000176597
HMR_0712	NADP+[p] + isocitrate[p] => AKG[p] + CO2[p] + H+[p] + NADPH[p]	ENSG00000138413
HMR_4252	H2O[c] + nicotinate ribonucleotide[c] => Pi[c] + nicotinate D-ribonucleoside[c]	ENSG00000135318
HMR_4255	H2O[c] + deamido-NAD[c] => AMP[c] + nicotinate ribonucleotide[c]	ENSG00000108602
HMR_4262	PPi[c] + nicotinamide D-ribonucleotide[c] <=> PRPP[c] + nicotinamide[c]	ENSG00000105835
HMR_4264	H+[c] + H2O[c] + nicotinamide D-ribonucleotide[c] => Pi[c] + nicotinamide ribonucleoside[c]	ENSG00000135318
HMR_7677	1-methylnicotinamide[c] + H2O[c] + O2[c] => H+[c] + H2O2[c] + N1-methyl-4-pyridone-5-carboxamide[c]	ENSG00000138356
HMR_7678	1-methylnicotinamide[c] + H2O[c] + O2[c] => H+[c] + H2O2[c] + N1-methyl-2-pyridone-5-carboxamide[c]	ENSG00000138356
HMR_4498	H2O[c] + [ACP][c] => apo-[ACP][c] + phosphopantetheine[c]	ENSG00000168237
HMR_4500	CoA[c] + apo-[ACP][c] => PAP[c] + [ACP][c]	ENSG00000168237
HMR_4714	ATP[c] + pantetheine[c] => ADP[c] + phosphopantetheine[c]	ENSG00000120137;ENSG00000253861
HMR_4715	ATP[m] + pantetheine[m] => ADP[m] + phosphopantetheine[m]	ENSG00000120137;ENSG00000253861
HMR_4718	ATP[c] + pantothenate[c] => ADP[c] + D-4-phosphopantothenate[c]	ENSG00000120137;ENSG00000253861
HMR_4730	(R)-4-phosphopantothenoyl-cysteine[c] + ADP[c] <=> ATP[c] + N-pantothenoylcysteine[c]	ENSG00000120137;ENSG00000253861
HMR_4731	(R)-4-phosphopantothenoyl-cysteine[m] + ADP[m] <=> ATP[m] + N-pantothenoylcysteine[m]	ENSG00000120137;ENSG00000253861
HMR_4732	H2O[c] + dephospho-CoA[c] => AMP[c] + phosphopantetheine[c]	ENSG00000108602
HMR_4734	ATP[m] + phosphopantetheine[m] => PPi[m] + dephospho-CoA[m]	ENSG00000108602
HMR_6543	1-phosphatidyl-1D-myo-inositol-3-phosphate[c] + H2O[c] => PI pool[c] + Pi[c]	ENSG00000211456
HMR_6545	1-phosphatidyl-myo-inositol-3,5-bisphosphate[c] + H2O[c] => 1-phosphatidyl-1D-myo-inositol-3-phosphate[c] + Pi[c]	ENSG00000211456
HMR_6547	1-phosphatidyl-1D-myo-inositol-4-phosphate[c] + H2O[c] => PI pool[c] + Pi[c]	ENSG00000211456
HMR_6557	H2O[c] + phosphatidylinositol-3,4,5-trisphosphate[c] => 1-phosphatidyl-1D-myo-inositol-3,4-bisphosphate[c] + Pi[c]	ENSG00000211456
HMR_6565	1D-myo-inositol-1,3,4,5-tetrakisphosphate[c] + H2O[c] => 1D-myo-inositol-1,3,4-trisphosphate[c] + Pi[c]	ENSG00000168918
HMR_6583	1-phosphatidyl-1D-myo-inositol-5-phosphate[c] + H2O[c] => PI pool[c] + Pi[c]	ENSG00000211456
HMR_6584	1-phosphatidyl-1D-myo-inositol-5-phosphate[g] + H2O[g] => PI pool[g] + Pi[g]	ENSG00000211456
HMR_6585	1-phosphatidyl-1D-myo-inositol-5-phosphate[r] + H2O[r] => PI pool[r] + Pi[r]	ENSG00000211456
HMR_6591	H2O[c] + phosphatidylinositol-3,5-bisphosphate[c] => 1-phosphatidyl-1D-myo-inositol-5-phosphate[c] + Pi[c]	ENSG00000211456
HMR_4336	10-formyl-THF[c] + H2O[c] + NADP+[c] => CO2[c] + H+[c] + NADPH[c] + THF[c]	ENSG00000136010
HMR_4340	ATP[m] + THF[m] + formate[m] => 10-formyl-THF[m] + ADP[m] + Pi[m]	ENSG00000163738
HMR_4440	5,10-methenyl-THF[m] + NADH[m] <=> 5,10-methylene-THF[m] + NAD+[m]	ENSG00000163738
HMR_4505	10-formyl-THF[m] <=> 5,10-methenyl-THF[m] + H2O[m]	ENSG00000163738
HMR_6396	H+[c] + NADPH[c] + dehydroascorbic acid[c] => NADP+[c] + ascorbate[c]	ENSG00000173221
HMR_8349	D-glucurono-6,3-lactone[c] + 2 H2O[c] + NAD+[c] => D-glucarate[c] + H+[c] + NADH[c]	ENSG00000108602
HMR_3991	4 Fe2+[s] + 4 H+[s] + O2[s] => 4 Fe3+[s] + 2 H2O[s]	ENSG00000165060
HMR_6630	NADP+[c] + retinol[c] => H+[c] + NADPH[c] + retinal[c]	ENSG00000162496
HMR_6631	NAD+[c] + retinol[c] => H+[c] + NADH[c] + retinal[c]	ENSG00000170786
HMR_6632	NADP+[r] + retinol[r] => H+[r] + NADPH[r] + retinal[r]	ENSG00000162496
HMR_6633	NAD+[r] + retinol[r] => H+[r] + NADH[r] + retinal[r]	ENSG00000170786
HMR_6635	PC-LD pool[c] + retinol[c] => 1-lysolecithin pool[c] + retinyl-ester[c]	ENSG00000121207
HMR_6636	H2O[c] + retinyl-ester[c] => fatty acid-retinol pool[c] + retinol[c]	ENSG00000198848;ENSG00000006757
HMR_6638	11-cis-retinal[c] + H+[c] + NADH[c] <=> 11-cis-retinol[c] + NAD+[c]	ENSG00000170786
HMR_6639	11-cis-retinol[c] + PC-LD pool[c] => 1-lysolecithin pool[c] + 11-cis-retinyl-palmitate[c]	ENSG00000121207
HMR_6644	9-cis-retinal[c] + H+[c] + NADH[c] <=> 9-cis-retinol[c] + NAD+[c]	ENSG00000170786
HMR_6657	H+[c] + NADPH[c] + O2[c] + retinoate[c] => 18-hydroxy-all-trans-retinoate[c] + H2O[c] + NADP+[c]	ENSG00000186377
HMR_6658	H+[r] + NADPH[r] + O2[r] + retinoate[r] => 18-hydroxy-all-trans-retinoate[r] + H2O[r] + NADP+[r]	ENSG00000186377
HMR_6670	4-oxo-9-cis-retinoate[c] + H+[c] + NADPH[c] <=> 9-cis-4-oxo-13,14-dihydro-retinoate[c] + NADP+[c]	ENSG00000187134;ENSG00000170786
HMR_8709	11-cis-retinal[c] + H+[c] + NADPH[c] <=> 11-cis-retinol[c] + NADP+[c]	ENSG00000170786
HMR_4558	H2O[c] + O2[c] + serotonin[c] => 5-hydroxyindoleacetaldehyde[c] + H2O2[c] + NH3[c]	ENSG00000189221
HMR_4559	5-hydroxyindoleacetaldehyde[c] + H2O[c] + NAD+[c] => 5-hydroxyindoleacetate[c] + H+[c] + NADH[c]	ENSG00000108602
HMR_4560	5-hydroxyindoleacetaldehyde[c] + H2O[c] + O2[c] => 5-hydroxyindoleacetate[c] + H2O2[c]	ENSG00000138356
HMR_4208	H2O[c] + thiamin-PP[c] => Pi[c] + thiamin-P[c]	ENSG00000135778
HMR_8102	H2O[c] + O2[c] + pyridoxal[c] => 4-pyridoxate[c] + H2O2[c]	ENSG00000138356
HMR_2118	H+[c] + NADPH[c] + O2[c] + calcidiol[c] => H2O[c] + NADP+[c] + calcitriol[c]	ENSG00000111012
HMR_8004	25-hydroxyvitamin D2[m] + NADPH[m] + O2[m] => 1-alpha,25-dihydroxyvitamin D2[m] + H2O[m] + NADP+[m]	ENSG00000111012
HMR_8008	NADPH[m] + O2[m] + calcidiol[m] => H2O[m] + NADP+[m] + calcitriol[m]	ENSG00000111012
HMR_6995	4,5-dihydro-4-hydroxy-5-S-glutathionyl-benzo[a]pyrene[c] <=> GSH[c] + benzo[a]pyrene-4,5-oxide[c]	ENSG00000084207
HMR_6996	H2O[c] + benzo[a]pyrene-7,8-oxide[c] <=> benzo[a]pyrene-7,8-diol[c]	ENSG00000143819
HMR_6998	GSH[c] + benzo[a]pyrene-7,8-diol[c] => 7,8-dihydro-7-hydroxy-8-S-glutathionyl-benzo[a]pyrene[c] + H2O[c]	ENSG00000084207
HMR_7003	(1R,2S)-naphthalene 1,2-oxide[c] + GSH[c] => (1R)-hydroxy-(2R)-glutathionyl-1,2-dihydronaphthalene[c]	ENSG00000084207
HMR_7004	(1R,2S)-naphthalene 1,2-oxide[c] + H2O[c] => 1,2-dihydronaphthalene-1,2-diol[c]	ENSG00000143819
HMR_7005	1,2-dihydronaphthalene-1,2-diol[c] + NADP+[c] => H+[c] + NADPH[c] + naphthalene-1,2-diol[c]	ENSG00000151632;ENSG00000196139;ENSG00000187134
HMR_7013	(1S,2R)-naphthalene 1,2-oxide[c] + GSH[c] => (1S)-hydroxy-(2S)-glutathionyl-1,2-dihydronaphthalene[c]	ENSG00000084207
HMR_7014	(1S,2R)-naphthalene 1,2-oxide[c] + H2O[c] => 1,2-dihydronaphthalene-1,2-diol[c]	ENSG00000143819
HMR_7022	GSH[c] + aflatoxin B1-exo-8,9-epoxide[c] => aflatoxin B1-exo-8,9-epoxide-GSH[c]	ENSG00000084207
HMR_7023	H2O[c] + aflatoxin B1-exo-8,9-epoxide[c] => aflatoxin B1 diol[c]	ENSG00000143819
HMR_7029	GSH[c] + trichloroethene[c] => S-(1,2-dichlorovinyl)glutathione[c] + hydrochloride[c]	ENSG00000084207
HMR_7035	NAD+[c] + chloral hydrate[c] => H+[c] + NADH[c] + trichloroacetate[c]	ENSG00000108602
HMR_7041	GSH[c] + bromobenzene-3,4-oxide[c] => 3,4-dihydro-3-hydroxy-4-S-glutathionyl bromobenzene[c]	ENSG00000084207
HMR_7042	H2O[c] + bromobenzene-3,4-oxide[c] => bromobenzene-3,4-dihydrodiol[c]	ENSG00000143819
HMR_7050	GSH[c] + bromobenzene-2,3-oxide[c] => 2,3-dihydro-2-S-glutathionyl-3-hydroxy bromobenzene[c]	ENSG00000084207
HMR_7051	H2O[c] + bromobenzene-2,3-oxide[c] => bromobenzene-2,3-dihydrodiol[c]	ENSG00000143819
HMR_7055	1a,11b-dihydro-4,9-dimethylbenz[a]anthra[3,4-b]oxirene[c] + H2O[c] => trans-3,4-dihydro-3,4-dihydroxy-7,12-dimethylbenz[a]anthracene[c]	ENSG00000143819
HMR_7058	7,12-dimethylbenz[a]anthracene 5,6-oxide[c] + H2O[c] => trans-5,6-dihydro-5,6-dihydroxy-7,12-dimethylbenz[a]anthracene[c]	ENSG00000143819
HMR_7059	4-(n-nitrosomethylamino)-1-(3-pyridyl)-1-butanone[c] + H+[c] + NADPH[c] => 4-(methylnitrosamino)-1-(3-pyridyl)-1-butanol[c] + NADP+[c]	ENSG00000151632;ENSG00000196139;ENSG00000187134;ENSG00000117594
HMR_7079	1-nitronaphthalene-5,6-oxide[c] + GSH[c] => 1-nitro-5-hydroxy-6-glutathionyl-5,6-dihydronaphthalene[c]	ENSG00000084207
HMR_7080	1-nitronaphthalene-5,6-oxide[c] + GSH[c] => 1-nitro-5-glutathionyl-6-hydroxy-5,6-dihydronaphthalene[c]	ENSG00000084207
HMR_7081	1-nitronaphthalene-5,6-oxide[c] + H2O[c] => 1-nitro-5,6-dihydroxy-dihydronaphthalene[c]	ENSG00000143819
HMR_7083	1-nitronaphthalene-7,8-oxide[c] + GSH[c] => 1-nitro-7-hydroxy-8-glutathionyl-7,8-dihydronaphthalene[c]	ENSG00000084207
HMR_7084	1-nitronaphthalene-7,8-oxide[c] + GSH[c] => 1-nitro-7-glutathionyl-8-hydroxy-7,8-dihydronaphthalene[c]	ENSG00000084207
HMR_7089	2,2-dichloroacetaldehyde[c] + GSH[c] => S-(2,2-dichloro-1-hydroxy)ethyl glutathione[c]	ENSG00000084207
HMR_7092	1,1-dichloroethylene epoxide[c] + GSH[c] => 2-(S-glutathionyl)acetyl chloride[c] + hydrochloride[c]	ENSG00000084207
HMR_7093	2-(S-glutathionyl)acetyl chloride[c] + GSH[c] => 2-(S-glutathionyl)acetyl glutathione[c] + hydrochloride[c]	ENSG00000084207
HMR_7097	GSH[c] + chloroacetyl chloride[c] => S-(2-chloroacetyl)glutathione[c] + hydrochloride[c]	ENSG00000084207
HMR_7100	2-bromoacetaldehyde[c] + GSH[c] => S-(formylmethyl)glutathione[c] + hydrobromic acid[c]	ENSG00000084207
HMR_6535	H+[c] + H2O[c] + hypochlorite[c] <=> H2O2[c] + chloride[c]	ENSG00000117592
HMR_6536	H+[c] + hypochlorite[c] + nitrite[c] <=> H2O[c] + nitryl-chloride[c]	ENSG00000117592
HMR_9569	4-nitrophenyl-phosphate[s] + H2O[s] => PNP[s] + Pi[s]	ENSG00000108602
HMR_3955	CO2[c] + H2O[c] => H+[c] + HCO3-[c]	ENSG00000104267
HMR_4201	H2O2[c] + methanol[c] => 2 H2O[c] + formaldehyde[c]	ENSG00000117592
HMR_5406	CO2[c] + H2O[c] <=> carbonate[c]	ENSG00000104267
HMR_9487	(ADP-D-ribosyl)n+1-acceptor[c] + NAD+[c] <=> (ADP-D-ribosyl)n-acceptor[c] + H+[c] + nicotinamide[c]	ENSG00000143799
HMR_9490	H2O[c] + ubiquitin C terminal thiolester[c] => thiol[c] + ubiquitin[c]	ENSG00000138134
HMR_9491	ATP[c] + [protein]-L-lysine[c] + ubiquitin[c] => AMP[c] + PPi[c] + [protein]-N-ubiquityllysine[c]	ENSG00000147854;ENSG00000049759;ENSG00000156463
HMR_9517	ATP[c] + [pyruvate dehydrogenase (acetyl transferring)][c] => ADP[c] + [pyruvate dehydrogenase (acetyl transferring)]-phosphate[c]	ENSG00000004799
HMR_9532	AKG[c] + O2[c] + peptide-L-aspartate[c] <=> CO2[c] + peptide-3-hydroxy-L-aspartate[c] + succinate[c]	ENSG00000198363
HMR_9536	H2O[c] + sn-glycero-3-phospho-1-inositol[c] => glycerol[c] + inositol-1-phosphate[c]	ENSG00000138772
HMR_9545	H2O[c] + O2[c] + peptidyl-L-lysyl-peptide[c] => H2O2[c] + NH3[c] + peptidyl-allysyl-peptide[c]	ENSG00000113083
HMR_9571	H2O[s] + gamma-glutamyl-beta-cyanoalanine[s] => L-3-cyanoalanine[s] + glutamate[s]	ENSG00000116141
HMR_9572	L-3-cyanoalanine[s] + glutamate[s] => CO2[s] + H2O[s] + gamma-glutamyl-3-aminopropiononitrile[s]	ENSG00000116141
HMR_9577	ATP[c] + [protein][c] => ADP[c] + phosphoprotein[c]	ENSG00000143479;ENSG00000173846;ENSG00000116141;ENSG00000168078;ENSG00000169032;ENSG00000077264;ENSG00000117650;ENSG00000071242;ENSG00000081320;ENSG00000071054;ENSG00000143674;ENSG00000168404;ENSG00000080823;ENSG00000100490;ENSG00000108984
HMR_9578	H2O[c] + phosphoprotein[c] => Pi[c] + [protein][c]	ENSG00000139318;ENSG00000164086;ENSG00000143507
HMR_9579	ATP[c] + protamine[c] => ADP[c] + O-phosphoprotamine[c]	ENSG00000071054;ENSG00000143674;ENSG00000168404;ENSG00000116141;ENSG00000077264;ENSG00000117650;ENSG00000071242;ENSG00000081320
HMR_0031	0.19 1,2-diacylglycerol-LD-TAG pool[c] + 0.0014 1-acyl-PE pool[c] + 0.0024 1-radyl-2-acyl-sn-glycero-3-phosphocholine[c] + 0.0006 2-lysolecithin pool[c] + 0.0008 O-1-alk-1-enyl-2-acyl-sn-glycero-3-phosphoethanolamine[c] + 0.0092 PC-LD pool[c] + 0.0034 PE-LD pool[c] + 0.0016 PI pool[c] + 0.0002 PS-LD pool[c] + 0.0004 SM pool[c] + 0.44 TAG-LD pool[c] + 0.34 cholesterol-ester pool[c] + 0.005 cholest…	ENSG00000167676
HMR_0155	butyrate[s] => butyrate[c]	ENSG00000170323;ENSG00000135218;ENSG00000164687
HMR_0164	valeric acid[s] => valeric acid[c]	ENSG00000170323;ENSG00000135218;ENSG00000164687
HMR_0167	hexanoic acid[s] => hexanoic acid[c]	ENSG00000170323;ENSG00000135218;ENSG00000164687
HMR_0170	heptylic acid[s] => heptylic acid[c]	ENSG00000170323;ENSG00000135218;ENSG00000164687
HMR_0173	octanoic acid[s] => octanoic acid[c]	ENSG00000170323;ENSG00000135218;ENSG00000164687
HMR_0176	nonanoic acid[s] => nonanoic acid[c]	ENSG00000170323;ENSG00000135218;ENSG00000164687
HMR_0179	decanoic acid[s] => decanoic acid[c]	ENSG00000170323;ENSG00000135218;ENSG00000164687
HMR_0183	undecylic acid[s] => undecylic acid[c]	ENSG00000170323;ENSG00000135218;ENSG00000164687
HMR_0187	lauric acid[s] => lauric acid[c]	ENSG00000170323;ENSG00000135218;ENSG00000164687
HMR_0190	ATP[c] + H2O[c] + lauric acid[c] => ADP[c] + Pi[c] + lauric acid[s]	ENSG00000104267
HMR_0191	tridecylic acid[s] => tridecylic acid[c]	ENSG00000170323;ENSG00000135218;ENSG00000164687
HMR_0195	myristic acid[s] => myristic acid[c]	ENSG00000170323;ENSG00000135218;ENSG00000164687
HMR_0199	(9E)-tetradecenoic acid[s] => (9E)-tetradecenoic acid[c]	ENSG00000170323;ENSG00000135218;ENSG00000164687
HMR_0203	(7Z)-tetradecenoic acid[s] => (7Z)-tetradecenoic acid[c]	ENSG00000170323;ENSG00000135218;ENSG00000164687
HMR_0208	physeteric acid[s] => physeteric acid[c]	ENSG00000170323;ENSG00000135218;ENSG00000164687
HMR_0212	pentadecylic acid[s] => pentadecylic acid[c]	ENSG00000170323;ENSG00000135218;ENSG00000164687
HMR_0216	palmitate[s] => palmitate[c]	ENSG00000170323;ENSG00000135218;ENSG00000164687
HMR_0225	palmitolate[s] => palmitolate[c]	ENSG00000170323;ENSG00000135218;ENSG00000164687
HMR_0232	7-palmitoleic acid[s] => 7-palmitoleic acid[c]	ENSG00000170323;ENSG00000135218;ENSG00000164687
HMR_0236	margaric acid[s] => margaric acid[c]	ENSG00000170323;ENSG00000135218;ENSG00000164687
HMR_0240	(10Z)-heptadecenoic acid[s] => (10Z)-heptadecenoic acid[c]	ENSG00000170323;ENSG00000135218;ENSG00000164687
HMR_0244	9-heptadecylenic acid[s] => 9-heptadecylenic acid[c]	ENSG00000170323;ENSG00000135218;ENSG00000164687
HMR_0248	stearate[s] => stearate[c]	ENSG00000170323;ENSG00000135218;ENSG00000164687
HMR_0254	(13Z)-octadecenoic acid[s] => (13Z)-octadecenoic acid[c]	ENSG00000170323;ENSG00000135218;ENSG00000164687
HMR_0258	cis-vaccenic acid[s] => cis-vaccenic acid[c]	ENSG00000170323;ENSG00000135218;ENSG00000164687
HMR_0262	oleate[s] => oleate[c]	ENSG00000170323;ENSG00000135218;ENSG00000164687
HMR_0266	elaidate[s] => elaidate[c]	ENSG00000170323;ENSG00000135218;ENSG00000164687
HMR_0270	(7Z)-octadecenoic acid[s] => (7Z)-octadecenoic acid[c]	ENSG00000170323;ENSG00000135218;ENSG00000164687
HMR_0274	(6Z,9Z)-octadecadienoic acid[s] => (6Z,9Z)-octadecadienoic acid[c]	ENSG00000170323;ENSG00000135218;ENSG00000164687
HMR_0278	nonadecylic acid[s] => nonadecylic acid[c]	ENSG00000170323;ENSG00000135218;ENSG00000164687
HMR_0282	eicosanoate[s] => eicosanoate[c]	ENSG00000170323;ENSG00000135218;ENSG00000164687
HMR_0288	(13Z)-eicosenoic acid[s] => (13Z)-eicosenoic acid[c]	ENSG00000170323;ENSG00000135218;ENSG00000164687
HMR_0292	cis-gondoic acid[s] => cis-gondoic acid[c]	ENSG00000170323;ENSG00000135218;ENSG00000164687
HMR_0296	9-eicosenoic acid[s] => 9-eicosenoic acid[c]	ENSG00000170323;ENSG00000135218;ENSG00000164687
HMR_0300	8,11-eicosadienoic acid[s] => 8,11-eicosadienoic acid[c]	ENSG00000170323;ENSG00000135218;ENSG00000164687
HMR_0304	mead acid[s] => mead acid[c]	ENSG00000170323;ENSG00000135218;ENSG00000164687
HMR_0308	henicosanoic acid[s] => henicosanoic acid[c]	ENSG00000170323;ENSG00000135218;ENSG00000164687
HMR_0312	behenic acid[s] => behenic acid[c]	ENSG00000170323;ENSG00000135218;ENSG00000164687
HMR_0318	cis-erucic acid[s] => cis-erucic acid[c]	ENSG00000170323;ENSG00000135218;ENSG00000164687
HMR_0322	cis-cetoleic acid[s] => cis-cetoleic acid[c]	ENSG00000170323;ENSG00000135218;ENSG00000164687
HMR_0326	tricosanoic acid[s] => tricosanoic acid[c]	ENSG00000170323;ENSG00000135218;ENSG00000164687
HMR_0330	lignocerate[s] => lignocerate[c]	ENSG00000170323;ENSG00000135218;ENSG00000164687
HMR_0336	nervonic acid[s] => nervonic acid[c]	ENSG00000170323;ENSG00000135218;ENSG00000164687
HMR_0340	cerotic acid[s] => cerotic acid[c]	ENSG00000170323;ENSG00000135218;ENSG00000164687
HMR_0344	ximenic acid[s] => ximenic acid[c]	ENSG00000170323;ENSG00000135218;ENSG00000164687
HMR_0348	linolenate[s] => linolenate[c]	ENSG00000170323;ENSG00000135218;ENSG00000164687
HMR_0352	stearidonic acid[s] => stearidonic acid[c]	ENSG00000170323;ENSG00000135218;ENSG00000164687
HMR_0356	omega-3-arachidonic acid[s] => omega-3-arachidonic acid[c]	ENSG00000170323;ENSG00000135218;ENSG00000164687
HMR_0360	EPA[s] => EPA[c]	ENSG00000170323;ENSG00000135218;ENSG00000164687
HMR_0364	DPA[s] => DPA[c]	ENSG00000170323;ENSG00000135218;ENSG00000164687
HMR_0368	(9Z,12Z,15Z,18Z,21Z)-TPA[s] => (9Z,12Z,15Z,18Z,21Z)-TPA[c]	ENSG00000170323;ENSG00000135218;ENSG00000164687
HMR_0372	(6Z,9Z,12Z,15Z,18Z,21Z)-THA[s] => (6Z,9Z,12Z,15Z,18Z,21Z)-THA[c]	ENSG00000170323;ENSG00000135218;ENSG00000164687
HMR_0376	DHA[s] => DHA[c]	ENSG00000170323;ENSG00000135218;ENSG00000164687
HMR_0380	(11Z,14Z,17Z)-eicosatrienoic acid[s] => (11Z,14Z,17Z)-eicosatrienoic acid[c]	ENSG00000170323;ENSG00000135218;ENSG00000164687
HMR_0384	13,16,19-docosatrienoic acid[s] => 13,16,19-docosatrienoic acid[c]	ENSG00000170323;ENSG00000135218;ENSG00000164687
HMR_0388	10,13,16,19-docosatetraenoic acid[s] => 10,13,16,19-docosatetraenoic acid[c]	ENSG00000170323;ENSG00000135218;ENSG00000164687
HMR_0392	12,15,18,21-tetracosatetraenoic acid[s] => 12,15,18,21-tetracosatetraenoic acid[c]	ENSG00000170323;ENSG00000135218;ENSG00000164687
HMR_0396	linoleate[s] => linoleate[c]	ENSG00000170323;ENSG00000135218;ENSG00000164687
HMR_0400	gamma-linolenate[s] => gamma-linolenate[c]	ENSG00000170323;ENSG00000135218;ENSG00000164687
HMR_0404	dihomo-gamma-linolenate[s] => dihomo-gamma-linolenate[c]	ENSG00000170323;ENSG00000135218;ENSG00000164687
HMR_0408	arachidonate[s] => arachidonate[c]	ENSG00000170323;ENSG00000135218;ENSG00000164687
HMR_0412	adrenic acid[s] => adrenic acid[c]	ENSG00000170323;ENSG00000135218;ENSG00000164687
HMR_0416	(9Z,12Z,15Z,18Z)-TTA[s] => (9Z,12Z,15Z,18Z)-TTA[c]	ENSG00000170323;ENSG00000135218;ENSG00000164687
HMR_0420	(6Z,9Z,12Z,15Z,18Z)-TPA[s] => (6Z,9Z,12Z,15Z,18Z)-TPA[c]	ENSG00000170323;ENSG00000135218;ENSG00000164687
HMR_0424	(4Z,7Z,10Z,13Z,16Z)-DPA[s] => (4Z,7Z,10Z,13Z,16Z)-DPA[c]	ENSG00000170323;ENSG00000135218;ENSG00000164687
HMR_0428	(11Z,14Z)-eicosadienoic acid[s] => (11Z,14Z)-eicosadienoic acid[c]	ENSG00000170323;ENSG00000135218;ENSG00000164687
HMR_0432	(13Z,16Z)-docosadienoic acid[s] => (13Z,16Z)-docosadienoic acid[c]	ENSG00000170323;ENSG00000135218;ENSG00000164687
HMR_0436	10,13,16-docosatriynoic acid[s] => 10,13,16-docosatriynoic acid[c]	ENSG00000170323;ENSG00000135218;ENSG00000164687
HMR_4321	fructose[c] <=> fructose[s]	ENSG00000109667
HMR_4932	H+[s] + K+[c] + 3 Na+[s] + glutamate[s] => H+[c] + K+[s] + 3 Na+[c] + glutamate[c]	ENSG00000079215
HMR_4954	choline[c] <=> choline[s]	ENSG00000137968
HMR_5029	glucose[c] <=> glucose[s]	ENSG00000109667
HMR_5305	Na+[s] + alanine[s] => Na+[c] + alanine[c]	ENSG00000072041
HMR_5308	Na+[s] + glutamine[s] => Na+[c] + glutamine[c]	ENSG00000072041
HMR_5311	Na+[s] + asparagine[s] => Na+[c] + asparagine[c]	ENSG00000072041
HMR_5314	Na+[s] + valine[s] => Na+[c] + valine[c]	ENSG00000072041
HMR_5315	Na+[s] + leucine[s] => Na+[c] + leucine[c]	ENSG00000072041
HMR_5316	Na+[s] + isoleucine[s] => Na+[c] + isoleucine[c]	ENSG00000072041
HMR_5322	Na+[s] + proline[s] <=> Na+[c] + proline[c]	ENSG00000072041
HMR_5324	Na+[s] + methionine[s] => Na+[c] + methionine[c]	ENSG00000072041
HMR_5326	Na+[s] + threonine[s] => Na+[c] + threonine[c]	ENSG00000072041
HMR_5328	Na+[s] + aspartate[s] => Na+[c] + aspartate[c]	ENSG00000079215
HMR_5330	Na+[s] + glutamate[s] => Na+[c] + glutamate[c]	ENSG00000079215
HMR_5447	H+[s] + K+[c] + 3 Na+[s] + aspartate[s] => H+[c] + K+[s] + 3 Na+[c] + aspartate[c]	ENSG00000079215
HMR_5989	H+[s] + zinc[s] => H+[c] + zinc[c]	ENSG00000196950
HMR_6370	zinc[c] => zinc[s]	ENSG00000170385
HMR_6371	H+[s] + glycine[s] => H+[c] + glycine[c]	ENSG00000180773
HMR_6372	H+[s] + alanine[s] => H+[c] + alanine[c]	ENSG00000180773
HMR_6373	H+[s] + proline[s] => H+[c] + proline[c]	ENSG00000180773
HMR_6374	H+[s] + serine[s] => H+[c] + serine[c]	ENSG00000180773
HMR_6375	Na+[s] + serine[s] => Na+[c] + serine[c]	ENSG00000072041
HMR_6377	Na+[s] + cysteine[s] => Na+[c] + cysteine[c]	ENSG00000072041
HMR_7639	D-aspartate[s] + H+[s] + K+[c] + 3 Na+[s] => D-aspartate[c] + H+[c] + K+[s] + 3 Na+[c]	ENSG00000079215
HMR_9198	urate[s] => urate[c]	ENSG00000109667
HMR_0158	L-carnitine[c] + butyryl-CoA[m] <=> L-carnitine[m] + butyryl-CoA[c]	ENSG00000143797
HMR_0483	DHAP[c] + ubiquinol[m] => sn-glycerol-3-phosphate[c] + ubiquinone[m]	ENSG00000116141
HMR_4843	GDP[c] + GTP[m] <=> GDP[m] + GTP[c]	ENSG00000108602
HMR_2585	EPA[c] + H+[c] + NADPH[c] + O2[c] => (18R)-HEPE[c] + H2O[c] + NADP+[c]	ENSG00000073756
HMR_1392	2 H+[c] + prostaglandin G1[c] <=> H2O[r] + prostaglandin H1[c]	ENSG00000073756
HMR_2041	H+[c] + NADPH[r] + estrone[r] => NADP+[r] + estradiol-17beta[r]	ENSG00000132196
HMR_9028	chylomicron remnant[x] <=> chylomicron remnant[s]	ENSG00000130164
HMR_9029	VLDL remnant[x] <=> VLDL remnant[s]	ENSG00000130164
