# Supplementary material for: Multi-Omics Analysis Revealed Increased De Novo Synthesis of Serine and Lower Activity of the Methionine Cycle in Breast Cancer Cell Lines
Source: Molecules. 2023 Jun 3;28(11):4535. doi: 10.3390/molecules28114535 (PMC10254915; doi:10.3390/molecules28114535)
Supplement: Supplementary file 1 [file molecules-28-04535-s001.zip › Supplementary File S4.xlsx]

## Sheet: Hoja1
Reaction ID	Reaction	Flux difference mmol/h g-DW	Associated genes
HMR_4396	glucose-1-phosphate[c] <=> glucose-6-phosphate[c]	-0.009947666195208055	ENSG00000169299
HMR_3944	UTP[c] + glucose-1-phosphate[c] => PPi[c] + UDP-glucose[c]	-0.009947666195208055	ENSG00000169764
HMR_4354	ribose-1-phosphate[c] <=> ribose-5-phosphate[c]	-0.0013655170440140803	ENSG00000169299
HMR_6916	ADP[m] + Pi[m] => ATP[m] + 4 H+[m] + H2O[m]	-0.23762895693606872	ENSG00000069849	ENSG00000047249
HMR_6918	2 H+[m] + 2 ferricytochrome C[m] + ubiquinol[m] => 2 ferrocytochrome C[m] + ubiquinone[m]	-0.13083229585996092	ENSG00000173660	ENSG00000010256	ENSG00000137124
HMR_6921	4 H+[m] + NADH[m] + ubiquinone[m] => NAD+[m] + ubiquinol[m]	-0.10871794202221118	ENSG00000166136
HMR_0217	AMP[c] + PPi[c] + palmitoyl-CoA[c] <=> ATP[c] + CoA[c] + palmitate[c]	-0.002784639620192083	ENSG00000068366	ENSG00000151726
HMR_2152	acetyl-[ACP][c] + malonyl-[ACP][c] => CO2[c] + [ACP][c] + acetoacetyl-[ACP][c]	-0.001391965986773689	ENSG00000143797
HMR_2153	H+[c] + NADPH[c] + acetoacetyl-[ACP][c] => (R)-3-hydroxybutanoyl-[ACP][c] + NADP+[c]	-0.001391965986773689	ENSG00000137124
HMR_2156	butyryl-[ACP][c] + malonyl-[ACP][c] => 3-oxohexanoyl-[ACP][c] + CO2[c] + [ACP][c]	-0.001391965986773689	ENSG00000143797
HMR_2160	hexanoyl-[ACP][c] + malonyl-[ACP][c] => 3-oxooctanoyl-[ACP][c] + CO2[c] + [ACP][c]	-0.001391965986773689	ENSG00000143797
HMR_2164	malonyl-[ACP][c] + octanoyl-[ACP][c] => 3-oxodecanoyl-[ACP][c] + CO2[c] + [ACP][c]	-0.001391965986773689	ENSG00000143797
HMR_2168	decanoyl-[ACP][c] + malonyl-[ACP][c] => 3-oxododecanoyl-[ACP][c] + CO2[c] + [ACP][c]	-0.001391965986773689	ENSG00000143797
HMR_2173	dodecanoyl-[ACP][c] + malonyl-[ACP][c] => 3-oxotetradecanoyl-[ACP][c] + CO2[c] + [ACP][c]	-0.0013943768988846795	ENSG00000143797
HMR_2175	HMA[c] => (2E)-tetradecenoyl-[ACP][c] + H2O[c]	-0.0013943768988846795	ENSG00000138029	ENSG00000167315
HMR_2178	malonyl-[ACP][c] + tetradecanoyl-[ACP][c] => 3-oxohexadecanoyl-[ACP][c] + CO2[c] + [ACP][c]	-0.0013652921085777411	ENSG00000143797
HMR_2181	(2E)-hexadecenoyl-[ACP][c] + H+[c] + NADPH[c] => NADP+[c] + hexadecanoyl-[ACP][c]	-0.0013652921085777411	ENSG00000138029	ENSG00000167315
HMR_2190	malonyl-CoA[c] + palmitoyl-CoA[c] => 3-oxooctadecanoyl-CoA[c] + CO2[c] + CoA[c]	-0.0016980834512816487	ENSG00000143797	ENSG00000163812
HMR_2191	3-oxooctadecanoyl-CoA[c] + H+[c] + NADPH[c] => 3-hydroxyoctadecanoyl-CoA[c] + NADP+[c]	-0.0016980834512816487	ENSG00000170786	ENSG00000121039
HMR_1445	(R)-mevalonate[c] + ATP[c] => (R)-5-phosphomevalonate[c] + ADP[c]	-0.0018373949273137614	ENSG00000110921
HMR_4262	PPi[c] + nicotinamide D-ribonucleotide[c] <=> PRPP[c] + nicotinamide[c]	-0.001347062159561675	ENSG00000105835
HMR_5406	CO2[c] + H2O[c] <=> carbonate[c]	-0.06026225543355833	ENSG00000131686	ENSG00000104267
HMR_6374	H+[s] + serine[s] => H+[c] + serine[c]	-0.04327475523810602	ENSG00000180773
